# Supplementary material for: Single-Cell RNA-Seq Identifies Pathways and Genes Contributing to the Hyperandrogenemia Associated with Polycystic Ovary Syndrome
Source: Int J Mol Sci. 2023 Jun 25;24(13):10611. doi: 10.3390/ijms241310611 (PMC10341507; doi:10.3390/ijms241310611)
Supplement: Supplementary file 1 [file ijms-24-10611-s001.zip]

Archive with 2 entries (2 files):
- supplemental.figures.docx
- supplementary tables.xlsx
