# Supplementary material for: Single-Cell RNA-Seq Identifies Pathways and Genes Contributing to the Hyperandrogenemia Associated with Polycystic Ovary Syndrome
Source: Int J Mol Sci. 2023 Jun 25;24(13):10611. doi: 10.3390/ijms241310611 (PMC10341507; doi:10.3390/ijms241310611)
Supplement: Supplementary file 1 [file ijms-24-10611-s001.zip › supplementary tables.xlsx]

## Sheet: Table S1. GSEA Analysis
Table S1. GSEA significant pathways containing the words CHOLESTEROL and ANDROGEN or STEROID
	Normal Untreated		Normal Forskolin Treated		PCOS Untreated		PCOS Forskolin Treated
	Z score	FDR p value	Z score	FDR p value	Z score	FDR p value	Z score	FDR p value
Cholesterol
REACTOME_CHOLESTEROL_BIOSYNTHESIS	-1.80628	0.216156	-4.83661	8.40313e-05	2.64299	0.0725553	2.44391	0.0691219
REACTOME_NR1H3_NR1H2_REGULATE_GENE_EXPRESSION_LINKED_TO_CHOLESTEROL_TRANSPORT_AND_EFFLUX	1.1251	0.477086	3.65775	0.00534628	-3.7336	0.00792669	-2.03928	0.136822
WP_CHOLESTEROL_BIOSYNTHESIS_PATHWAY	-1.17586	0.454338	-3.97277	0.00203404	2.6259	0.0747691	1.86516	0.178701
WP_CHOLESTEROL_METABOLISM_WITH_BLOCH_AND_KANDUTSCHRUSSELL_PATHWAYS	-1.61125	0.278943	-2.89839	0.0383178	0.803303	0.674595	2.18816	0.107899
WP_MEVALONATE_ARM_OF_CHOLESTEROL_BIOSYNTHESIS_PATHWAY	-1.35221	0.380331	-3.99345	0.00191673	2.8057	0.0559744	2.74374	0.0383343
WUNDER_INFLAMMATORY_RESPONSE_AND_CHOLESTEROL_UP	-2.96695	0.0299297	-0.75208	0.697151	1.40162	0.39981	1.32431	0.371918
Androgen/Steroid
KEGG_STEROID_BIOSYNTHESIS	-2.06904	0.148396	-2.81551	0.0449269	1.6332	0.309443	1.97518	0.1509
KEGG_STEROID_HORMONE_BIOSYNTHESIS	-3.24264	0.0162877	-0.207712	0.934563	-0.042695	0.990748	2.66786	0.0449377
NELSON_RESPONSE_TO_ANDROGEN_DN	2.26379	0.10972	-0.190431	0.941823	-0.615592	0.75988	-3.24784	0.0135925
REACTOME_ACTIVATED_PKN1_STIMULATES_TRANSCRIPTION_OF_AR_ANDROGEN_RECEPTOR_REGULATED_GENES_KLK2_AND_KLK3	3.27177	0.0151014	1.14416	0.504715	-1.08593	0.538175	-2.67725	0.0440693
REACTOME_HSP90_CHAPERONE_CYCLE_FOR_STEROID_HORMONE_RECEPTORS_SHR_IN_THE_PRESENCE_OF_LIGAND	1.73232	0.238807	-3.27648	0.0159157	1.28083	0.451949	-1.23043	0.410253
REACTOME_METABOLISM_OF_STEROID_HORMONES	-3.01345	0.0269819	-1.51084	0.349635	0.638211	0.749033	2.46717	0.0660112
WANG_RESPONSE_TO_ANDROGEN_UP	3.50569	0.00875136	0.380932	0.866205	-1.79904	0.252647	-2.41641	0.0722259
WP_ALTERNATIVE_PATHWAY_OF_FETAL_ANDROGEN_SYNTHESIS	-3.98684	0.00252616	1.12231	0.514566	-1.26279	0.459346	3.1672	0.0157455
WP_ANDROGEN_RECEPTOR_SIGNALING_PATHWAY	3.99906	0.00245756	1.26877	0.453149	-1.94656	0.21211	-4.41428	0.000679144
WP_CLASSICAL_PATHWAY_OF_STEROIDOGENESIS_WITH_GLUCOCORTICOID_AND_MINERALOCORTICOID_METABOLISM	-3.53984	0.00803169	1.49721	0.355251	-1.92715	0.217986	2.52446	0.0594871

## Sheet: Table S2. Cholesterol genes
Table S2. Significant differentially expressed genes in GSEA significant pathways containing the word CHOLESTEROL
		Seurat FindAllMarkers						transcription factors	GATA6 Target		SP1 Target		SREBF1		Microarray Untreated		Microarray Forskolin		RNA-Seq
pathway	gene	p_val	avg_log2FC	pct.1	pct.2	p_val_adj	group	transcription factor based on Lambert et al [PMID:29425488	MSigDB	hTFtarget	MSigDB	hTFtarget	hTFtarget	PCOS candidate	p-value	PCOS/NL	p-value	PCOS/NL	Normal FPKM	Disease FPKM	log2(fold_change)	p_value	q_value
REACTOME_CHOLESTEROL_BIOSYNTHESIS	EBP	0	0.113657	0.987	0.76	0	Normal_C	no	.	.	.	.	.	yes	.	.	.	.	.	.	.	.	.
REACTOME_CHOLESTEROL_BIOSYNTHESIS	EBP	1.65121e-279	-0.106673	0.745	0.865	8.09425e-276	Normal_F	no	.	.	.	.	.	yes	.	.	.	.	.	.	.	.	.
REACTOME_CHOLESTEROL_BIOSYNTHESIS	ACAT2	1.02753e-256	0.0237449	0.987	0.854	5.03696e-253	Normal_C	no	.	.	.	.	.	yes	.	.	.	.	.	.	.	.	.
REACTOME_CHOLESTEROL_BIOSYNTHESIS	DHCR7	6.57051e-255	-0.0527693	0.573	0.807	3.22086e-251	Normal_F	no	.	.	.	.	.	yes	.	.	.	.	.	.	.	.	.
REACTOME_CHOLESTEROL_BIOSYNTHESIS	IDI1	4.52188e-202	-0.101081	0.764	0.905	2.21663e-198	Normal_F	no	.	.	.	.	.	yes	.	.	0.018	1.84	.	.	.	.	.
REACTOME_CHOLESTEROL_BIOSYNTHESIS	HMGCR	3.39366e-187	0.0504881	0.843	0.563	1.66357e-183	Normal_C	no	.	.	.	.	.	yes	.	.	0.042	2	.	.	.	.	.
REACTOME_CHOLESTEROL_BIOSYNTHESIS	HMGCR	3.80216e-186	-0.043148	0.484	0.72	1.86382e-182	Normal_F	no	.	.	.	.	.	yes	.	.	0.042	2	.	.	.	.	.
REACTOME_CHOLESTEROL_BIOSYNTHESIS	SREBF1	8.69509e-184	0.0178738	0.575	0.376	4.26233e-180	PCOS_C	yes	.	.	.	yes	yes	yes	.	.	.	.	.	.	.	.	.
REACTOME_CHOLESTEROL_BIOSYNTHESIS	DHCR7	7.87219e-136	0.0150974	0.887	0.67	3.85895e-132	Normal_C	no	.	.	.	.	.	yes	.	.	.	.	.	.	.	.	.
REACTOME_CHOLESTEROL_BIOSYNTHESIS	SQLE	1.47968e-98	-0.148123	0.956	0.929	7.25337e-95	Normal_F	no	.	.	.	.	.	yes	.	.	0.048	1.86	.	.	.	.	.
REACTOME_CHOLESTEROL_BIOSYNTHESIS	IDI1	3.30932e-90	0.0558029	0.962	0.819	1.62223e-86	Normal_C	no	.	.	.	.	.	yes	.	.	0.018	1.84	.	.	.	.	.
REACTOME_CHOLESTEROL_BIOSYNTHESIS	SREBF1	3.45027e-86	-0.108894	0.288	0.477	1.69132e-82	Normal_C	yes	.	.	.	yes	yes	yes	.	.	.	.	.	.	.	.	.
REACTOME_CHOLESTEROL_BIOSYNTHESIS	ACAT2	5.51373e-85	-0.0553521	0.94	0.873	2.70283e-81	Normal_F	no	.	.	.	.	.	yes	.	.	.	.	.	.	.	.	.
REACTOME_CHOLESTEROL_BIOSYNTHESIS	SQLE	6.01074e-79	0.172067	0.902	0.947	2.94646e-75	PCOS_C	no	.	.	.	.	.	yes	.	.	0.048	1.86	.	.	.	.	.
REACTOME_CHOLESTEROL_BIOSYNTHESIS	FDPS	5.68518e-52	-0.110709	0.999	0.982	2.78687e-48	Normal_F	no	.	.	.	yes	yes	yes	.	.	.	.	.	.	.	.	.
REACTOME_CHOLESTEROL_BIOSYNTHESIS	HMGCS1	2.91151e-50	-0.0248181	0.909	0.887	1.42722e-46	Normal_F	no	.	.	.	.	yes	yes	.	.	0.023	2.91	.	.	.	.	.
REACTOME_CHOLESTEROL_BIOSYNTHESIS	FDFT1	2.94165e-44	0.077168	0.908	0.937	1.442e-40	PCOS_C	no	.	.	.	yes	.	yes	.	.	.	.	.	.	.	.	.
REACTOME_CHOLESTEROL_BIOSYNTHESIS	SQLE	2.18824e-42	0.071205	0.958	0.928	1.07268e-38	Normal_C	no	.	.	.	.	.	yes	.	.	0.048	1.86	.	.	.	.	.
REACTOME_CHOLESTEROL_BIOSYNTHESIS	SREBF1	2.30605e-40	0.0724694	0.373	0.441	1.13042e-36	Normal_F	yes	.	.	.	yes	yes	yes	.	.	.	.	.	.	.	.	.
REACTOME_CHOLESTEROL_BIOSYNTHESIS	FDPS	3.04856e-35	0.133836	0.986	0.988	1.4944e-31	PCOS_F	no	.	.	.	yes	yes	yes	.	.	.	.	.	.	.	.	.
REACTOME_CHOLESTEROL_BIOSYNTHESIS	SQLE	9.10233e-31	-0.107374	0.912	0.942	4.46196e-27	PCOS_F	no	.	.	.	.	.	yes	.	.	0.048	1.86	.	.	.	.	.
REACTOME_CHOLESTEROL_BIOSYNTHESIS	MSMO1	3.39431e-29	-0.0343953	0.864	0.897	1.66389e-25	PCOS_F	no	.	.	.	.	.	yes	.	.	0.012	2.17	.	.	.	.	.
REACTOME_CHOLESTEROL_BIOSYNTHESIS	IDI1	4.88055e-27	0.0511252	0.828	0.871	2.39245e-23	PCOS_C	no	.	.	.	.	.	yes	.	.	0.018	1.84	.	.	.	.	.
REACTOME_CHOLESTEROL_BIOSYNTHESIS	MSMO1	1.51377e-24	0.0719329	0.835	0.907	7.4205e-21	PCOS_C	no	.	.	.	.	.	yes	.	.	0.012	2.17	.	.	.	.	.
REACTOME_CHOLESTEROL_BIOSYNTHESIS	FDFT1	1.86723e-22	-0.0595237	0.919	0.936	9.15319e-19	Normal_C	no	.	.	.	yes	.	yes	.	.	.	.	.	.	.	.	.
REACTOME_CHOLESTEROL_BIOSYNTHESIS	HMGCS1	7.03723e-22	0.025294	0.936	0.875	3.44965e-18	Normal_C	no	.	.	.	.	yes	yes	.	.	0.023	2.91	.	.	.	.	.
REACTOME_CHOLESTEROL_BIOSYNTHESIS	FDFT1	4.18889e-20	-0.0373213	0.941	0.926	2.05339e-16	Normal_F	no	.	.	.	yes	.	yes	.	.	.	.	.	.	.	.	.
REACTOME_CHOLESTEROL_BIOSYNTHESIS	CYP51A1	1.19472e-17	-0.0316248	0.801	0.9	5.85653e-14	Normal_F	no	.	.	.	.	.	yes	.	.	.	.	.	.	.	.	.
REACTOME_CHOLESTEROL_BIOSYNTHESIS	SREBF1	4.9335e-17	0.0269929	0.537	0.396	2.4184e-13	PCOS_F	yes	.	.	.	yes	yes	yes	.	.	.	.	.	.	.	.	.
REACTOME_CHOLESTEROL_BIOSYNTHESIS	FDFT1	9.39253e-15	0.0476537	0.962	0.924	4.60422e-11	PCOS_F	no	.	.	.	yes	.	yes	.	.	.	.	.	.	.	.	.
REACTOME_CHOLESTEROL_BIOSYNTHESIS	DHCR7	6.12039e-14	0.0402137	0.842	0.713	3.00021e-10	PCOS_F	no	.	.	.	.	.	yes	.	.	.	.	.	.	.	.	.
REACTOME_CHOLESTEROL_BIOSYNTHESIS	FDPS	1.03953e-13	0.0641014	0.956	0.996	5.09575e-10	PCOS_C	no	.	.	.	yes	yes	yes	.	.	.	.	.	.	.	.	.
REACTOME_CHOLESTEROL_BIOSYNTHESIS	CYP51A1	5.35755e-12	0.0223884	0.943	0.839	2.62627e-08	Normal_C	no	.	.	.	.	.	yes	.	.	.	.	.	.	.	.	.
REACTOME_CHOLESTEROL_BIOSYNTHESIS	DHCR24	1.42887e-11	-0.110285	0.984	0.896	7.00432e-08	Normal_C	no	.	.	.	.	.	yes	.	.	.	.	.	.	.	.	.
REACTOME_CHOLESTEROL_BIOSYNTHESIS	CYP51A1	3.39713e-11	0.0346344	0.882	0.866	1.66527e-07	PCOS_C	no	.	.	.	.	.	yes	.	.	.	.	.	.	.	.	.
REACTOME_CHOLESTEROL_BIOSYNTHESIS	ACAT2	4.72916e-11	0.0345298	0.722	0.943	2.31824e-07	PCOS_C	no	.	.	.	.	.	yes	.	.	.	.	.	.	.	.	.
REACTOME_CHOLESTEROL_BIOSYNTHESIS	DHCR24	6.30639e-11	0.0266763	0.851	0.943	3.09139e-07	PCOS_C	no	.	.	.	.	.	yes	.	.	.	.	.	.	.	.	.
REACTOME_CHOLESTEROL_BIOSYNTHESIS	EBP	5.05798e-09	-0.0302975	0.82	0.83	2.47942e-05	PCOS_F	no	.	.	.	.	.	yes	.	.	.	.	.	.	.	.	.
REACTOME_CHOLESTEROL_BIOSYNTHESIS	HMGCS1	6.03616e-09	-0.0140663	0.921	0.888	2.95893e-05	PCOS_F	no	.	.	.	.	yes	yes	.	.	0.023	2.91	.	.	.	.	.
REACTOME_CHOLESTEROL_BIOSYNTHESIS	CYP51A1	1.77081e-07	-0.0285851	0.85	0.874	0.000868053	PCOS_F	no	.	.	.	.	.	yes	.	.	.	.	.	.	.	.	.
REACTOME_NR1H3_NR1H2_REGULATE_GENE_EXPRESSION_LINKED_TO_CHOLESTEROL_TRANSPORT_AND_EFFLUX	APOC1	8.04778e-63	0.0264504	0.456	0.726	3.94502e-59	PCOS_F	no	.	.	.	.	.	yes	.	.	.	.	.	.	.	.	.
REACTOME_NR1H3_NR1H2_REGULATE_GENE_EXPRESSION_LINKED_TO_CHOLESTEROL_TRANSPORT_AND_EFFLUX	APOC1	4.97759e-45	0.178299	0.674	0.682	2.44001e-41	Normal_F	no	.	.	.	.	.	yes	.	.	.	.	.	.	.	.	.
REACTOME_NR1H3_NR1H2_REGULATE_GENE_EXPRESSION_LINKED_TO_CHOLESTEROL_TRANSPORT_AND_EFFLUX	APOE	5.45595e-43	0.182654	0.784	0.804	2.67451e-39	Normal_F	no	.	.	.	.	.	yes	.	.	.	.	.	.	.	.	.
REACTOME_NR1H3_NR1H2_REGULATE_GENE_EXPRESSION_LINKED_TO_CHOLESTEROL_TRANSPORT_AND_EFFLUX	APOE	2.01271e-35	-0.541914	0.792	0.8	9.86632e-32	PCOS_C	no	.	.	.	.	.	yes	.	.	.	.	.	.	.	.	.
REACTOME_NR1H3_NR1H2_REGULATE_GENE_EXPRESSION_LINKED_TO_CHOLESTEROL_TRANSPORT_AND_EFFLUX	APOC1	1.08389e-10	-0.126048	0.686	0.678	5.31323e-07	PCOS_C	no	.	.	.	.	.	yes	.	.	.	.	.	.	.	.	.
REACTOME_NR1H3_NR1H2_REGULATE_GENE_EXPRESSION_LINKED_TO_CHOLESTEROL_TRANSPORT_AND_EFFLUX	APOC1	2.92387e-10	-0.103552	0.808	0.625	1.43328e-06	Normal_C	no	.	.	.	.	.	yes	.	.	.	.	.	.	.	.	.
WP_CHOLESTEROL_BIOSYNTHESIS_PATHWAY	DHCR7	6.57051e-255	-0.0527693	0.573	0.807	3.22086e-251	Normal_F	no	.	.	.	.	.	yes	.	.	.	.	.	.	.	.	.
WP_CHOLESTEROL_BIOSYNTHESIS_PATHWAY	IDI1	4.52188e-202	-0.101081	0.764	0.905	2.21663e-198	Normal_F	no	.	.	.	.	.	yes	.	.	0.018	1.84	.	.	.	.	.
WP_CHOLESTEROL_BIOSYNTHESIS_PATHWAY	HMGCR	3.39366e-187	0.0504881	0.843	0.563	1.66357e-183	Normal_C	no	.	.	.	.	.	yes	.	.	0.042	2	.	.	.	.	.
WP_CHOLESTEROL_BIOSYNTHESIS_PATHWAY	HMGCR	3.80216e-186	-0.043148	0.484	0.72	1.86382e-182	Normal_F	no	.	.	.	.	.	yes	.	.	0.042	2	.	.	.	.	.
WP_CHOLESTEROL_BIOSYNTHESIS_PATHWAY	DHCR7	7.87219e-136	0.0150974	0.887	0.67	3.85895e-132	Normal_C	no	.	.	.	.	.	yes	.	.	.	.	.	.	.	.	.
WP_CHOLESTEROL_BIOSYNTHESIS_PATHWAY	SQLE	1.47968e-98	-0.148123	0.956	0.929	7.25337e-95	Normal_F	no	.	.	.	.	.	yes	.	.	0.048	1.86	.	.	.	.	.
WP_CHOLESTEROL_BIOSYNTHESIS_PATHWAY	IDI1	3.30932e-90	0.0558029	0.962	0.819	1.62223e-86	Normal_C	no	.	.	.	.	.	yes	.	.	0.018	1.84	.	.	.	.	.
WP_CHOLESTEROL_BIOSYNTHESIS_PATHWAY	SQLE	6.01074e-79	0.172067	0.902	0.947	2.94646e-75	PCOS_C	no	.	.	.	.	.	yes	.	.	0.048	1.86	.	.	.	.	.
WP_CHOLESTEROL_BIOSYNTHESIS_PATHWAY	FDPS	5.68518e-52	-0.110709	0.999	0.982	2.78687e-48	Normal_F	no	.	.	.	yes	yes	yes	.	.	.	.	.	.	.	.	.
WP_CHOLESTEROL_BIOSYNTHESIS_PATHWAY	HMGCS1	2.91151e-50	-0.0248181	0.909	0.887	1.42722e-46	Normal_F	no	.	.	.	.	yes	yes	.	.	0.023	2.91	.	.	.	.	.
WP_CHOLESTEROL_BIOSYNTHESIS_PATHWAY	FDFT1	2.94165e-44	0.077168	0.908	0.937	1.442e-40	PCOS_C	no	.	.	.	yes	.	yes	.	.	.	.	.	.	.	.	.
WP_CHOLESTEROL_BIOSYNTHESIS_PATHWAY	SQLE	2.18824e-42	0.071205	0.958	0.928	1.07268e-38	Normal_C	no	.	.	.	.	.	yes	.	.	0.048	1.86	.	.	.	.	.
WP_CHOLESTEROL_BIOSYNTHESIS_PATHWAY	FDPS	3.04856e-35	0.133836	0.986	0.988	1.4944e-31	PCOS_F	no	.	.	.	yes	yes	yes	.	.	.	.	.	.	.	.	.
WP_CHOLESTEROL_BIOSYNTHESIS_PATHWAY	SQLE	9.10233e-31	-0.107374	0.912	0.942	4.46196e-27	PCOS_F	no	.	.	.	.	.	yes	.	.	0.048	1.86	.	.	.	.	.
WP_CHOLESTEROL_BIOSYNTHESIS_PATHWAY	MSMO1	3.39431e-29	-0.0343953	0.864	0.897	1.66389e-25	PCOS_F	no	.	.	.	.	.	yes	.	.	0.012	2.17	.	.	.	.	.
WP_CHOLESTEROL_BIOSYNTHESIS_PATHWAY	IDI1	4.88055e-27	0.0511252	0.828	0.871	2.39245e-23	PCOS_C	no	.	.	.	.	.	yes	.	.	0.018	1.84	.	.	.	.	.
WP_CHOLESTEROL_BIOSYNTHESIS_PATHWAY	MSMO1	1.51377e-24	0.0719329	0.835	0.907	7.4205e-21	PCOS_C	no	.	.	.	.	.	yes	.	.	0.012	2.17	.	.	.	.	.
WP_CHOLESTEROL_BIOSYNTHESIS_PATHWAY	FDFT1	1.86723e-22	-0.0595237	0.919	0.936	9.15319e-19	Normal_C	no	.	.	.	yes	.	yes	.	.	.	.	.	.	.	.	.
WP_CHOLESTEROL_BIOSYNTHESIS_PATHWAY	HMGCS1	7.03723e-22	0.025294	0.936	0.875	3.44965e-18	Normal_C	no	.	.	.	.	yes	yes	.	.	0.023	2.91	.	.	.	.	.
WP_CHOLESTEROL_BIOSYNTHESIS_PATHWAY	FDFT1	4.18889e-20	-0.0373213	0.941	0.926	2.05339e-16	Normal_F	no	.	.	.	yes	.	yes	.	.	.	.	.	.	.	.	.
WP_CHOLESTEROL_BIOSYNTHESIS_PATHWAY	CYP51A1	1.19472e-17	-0.0316248	0.801	0.9	5.85653e-14	Normal_F	no	.	.	.	.	.	yes	.	.	.	.	.	.	.	.	.
WP_CHOLESTEROL_BIOSYNTHESIS_PATHWAY	FDFT1	9.39253e-15	0.0476537	0.962	0.924	4.60422e-11	PCOS_F	no	.	.	.	yes	.	yes	.	.	.	.	.	.	.	.	.
WP_CHOLESTEROL_BIOSYNTHESIS_PATHWAY	DHCR7	6.12039e-14	0.0402137	0.842	0.713	3.00021e-10	PCOS_F	no	.	.	.	.	.	yes	.	.	.	.	.	.	.	.	.
WP_CHOLESTEROL_BIOSYNTHESIS_PATHWAY	FDPS	1.03953e-13	0.0641014	0.956	0.996	5.09575e-10	PCOS_C	no	.	.	.	yes	yes	yes	.	.	.	.	.	.	.	.	.
WP_CHOLESTEROL_BIOSYNTHESIS_PATHWAY	CYP51A1	5.35755e-12	0.0223884	0.943	0.839	2.62627e-08	Normal_C	no	.	.	.	.	.	yes	.	.	.	.	.	.	.	.	.
WP_CHOLESTEROL_BIOSYNTHESIS_PATHWAY	CYP51A1	3.39713e-11	0.0346344	0.882	0.866	1.66527e-07	PCOS_C	no	.	.	.	.	.	yes	.	.	.	.	.	.	.	.	.
WP_CHOLESTEROL_BIOSYNTHESIS_PATHWAY	HMGCS1	6.03616e-09	-0.0140663	0.921	0.888	2.95893e-05	PCOS_F	no	.	.	.	.	yes	yes	.	.	0.023	2.91	.	.	.	.	.
WP_CHOLESTEROL_BIOSYNTHESIS_PATHWAY	CYP51A1	1.77081e-07	-0.0285851	0.85	0.874	0.000868053	PCOS_F	no	.	.	.	.	.	yes	.	.	.	.	.	.	.	.	.
WP_CHOLESTEROL_METABOLISM_WITH_BLOCH_AND_KANDUTSCHRUSSELL_PATHWAYS	EBP	0	0.113657	0.987	0.76	0	Normal_C	no	.	.	.	.	.	yes	.	.	.	.	.	.	.	.	.
WP_CHOLESTEROL_METABOLISM_WITH_BLOCH_AND_KANDUTSCHRUSSELL_PATHWAYS	EBP	1.65121e-279	-0.106673	0.745	0.865	8.09425e-276	Normal_F	no	.	.	.	.	.	yes	.	.	.	.	.	.	.	.	.
WP_CHOLESTEROL_METABOLISM_WITH_BLOCH_AND_KANDUTSCHRUSSELL_PATHWAYS	ACAT2	1.02753e-256	0.0237449	0.987	0.854	5.03696e-253	Normal_C	no	.	.	.	.	.	yes	.	.	.	.	.	.	.	.	.
WP_CHOLESTEROL_METABOLISM_WITH_BLOCH_AND_KANDUTSCHRUSSELL_PATHWAYS	DHCR7	6.57051e-255	-0.0527693	0.573	0.807	3.22086e-251	Normal_F	no	.	.	.	.	.	yes	.	.	.	.	.	.	.	.	.
WP_CHOLESTEROL_METABOLISM_WITH_BLOCH_AND_KANDUTSCHRUSSELL_PATHWAYS	IDI1	4.52188e-202	-0.101081	0.764	0.905	2.21663e-198	Normal_F	no	.	.	.	.	.	yes	.	.	0.018	1.84	.	.	.	.	.
WP_CHOLESTEROL_METABOLISM_WITH_BLOCH_AND_KANDUTSCHRUSSELL_PATHWAYS	HMGCR	3.39366e-187	0.0504881	0.843	0.563	1.66357e-183	Normal_C	no	.	.	.	.	.	yes	.	.	0.042	2	.	.	.	.	.
WP_CHOLESTEROL_METABOLISM_WITH_BLOCH_AND_KANDUTSCHRUSSELL_PATHWAYS	HMGCR	3.80216e-186	-0.043148	0.484	0.72	1.86382e-182	Normal_F	no	.	.	.	.	.	yes	.	.	0.042	2	.	.	.	.	.
WP_CHOLESTEROL_METABOLISM_WITH_BLOCH_AND_KANDUTSCHRUSSELL_PATHWAYS	SREBF1	8.69509e-184	0.0178738	0.575	0.376	4.26233e-180	PCOS_C	yes	.	.	.	yes	yes	yes	.	.	.	.	.	.	.	.	.
WP_CHOLESTEROL_METABOLISM_WITH_BLOCH_AND_KANDUTSCHRUSSELL_PATHWAYS	DHCR7	7.87219e-136	0.0150974	0.887	0.67	3.85895e-132	Normal_C	no	.	.	.	.	.	yes	.	.	.	.	.	.	.	.	.
WP_CHOLESTEROL_METABOLISM_WITH_BLOCH_AND_KANDUTSCHRUSSELL_PATHWAYS	CYP27A1	1.08312e-119	-0.0205503	0.893	0.674	5.30946e-116	Normal_C	no	.	.	.	.	.	yes	.	.	.	.	.	.	.	.	.
WP_CHOLESTEROL_METABOLISM_WITH_BLOCH_AND_KANDUTSCHRUSSELL_PATHWAYS	SQLE	1.47968e-98	-0.148123	0.956	0.929	7.25337e-95	Normal_F	no	.	.	.	.	.	yes	.	.	0.048	1.86	.	.	.	.	.
WP_CHOLESTEROL_METABOLISM_WITH_BLOCH_AND_KANDUTSCHRUSSELL_PATHWAYS	IDI1	3.30932e-90	0.0558029	0.962	0.819	1.62223e-86	Normal_C	no	.	.	.	.	.	yes	.	.	0.018	1.84	.	.	.	.	.
WP_CHOLESTEROL_METABOLISM_WITH_BLOCH_AND_KANDUTSCHRUSSELL_PATHWAYS	SREBF1	3.45027e-86	-0.108894	0.288	0.477	1.69132e-82	Normal_C	yes	.	.	.	yes	yes	yes	.	.	.	.	.	.	.	.	.
WP_CHOLESTEROL_METABOLISM_WITH_BLOCH_AND_KANDUTSCHRUSSELL_PATHWAYS	ACAT2	5.51373e-85	-0.0553521	0.94	0.873	2.70283e-81	Normal_F	no	.	.	.	.	.	yes	.	.	.	.	.	.	.	.	.
WP_CHOLESTEROL_METABOLISM_WITH_BLOCH_AND_KANDUTSCHRUSSELL_PATHWAYS	SQLE	6.01074e-79	0.172067	0.902	0.947	2.94646e-75	PCOS_C	no	.	.	.	.	.	yes	.	.	0.048	1.86	.	.	.	.	.
WP_CHOLESTEROL_METABOLISM_WITH_BLOCH_AND_KANDUTSCHRUSSELL_PATHWAYS	FDPS	5.68518e-52	-0.110709	0.999	0.982	2.78687e-48	Normal_F	no	.	.	.	yes	yes	yes	.	.	.	.	.	.	.	.	.
WP_CHOLESTEROL_METABOLISM_WITH_BLOCH_AND_KANDUTSCHRUSSELL_PATHWAYS	HMGCS1	2.91151e-50	-0.0248181	0.909	0.887	1.42722e-46	Normal_F	no	.	.	.	.	yes	yes	.	.	0.023	2.91	.	.	.	.	.
WP_CHOLESTEROL_METABOLISM_WITH_BLOCH_AND_KANDUTSCHRUSSELL_PATHWAYS	FDFT1	2.94165e-44	0.077168	0.908	0.937	1.442e-40	PCOS_C	no	.	.	.	yes	.	yes	.	.	.	.	.	.	.	.	.
WP_CHOLESTEROL_METABOLISM_WITH_BLOCH_AND_KANDUTSCHRUSSELL_PATHWAYS	SQLE	2.18824e-42	0.071205	0.958	0.928	1.07268e-38	Normal_C	no	.	.	.	.	.	yes	.	.	0.048	1.86	.	.	.	.	.
WP_CHOLESTEROL_METABOLISM_WITH_BLOCH_AND_KANDUTSCHRUSSELL_PATHWAYS	SREBF1	2.30605e-40	0.0724694	0.373	0.441	1.13042e-36	Normal_F	yes	.	.	.	yes	yes	yes	.	.	.	.	.	.	.	.	.
WP_CHOLESTEROL_METABOLISM_WITH_BLOCH_AND_KANDUTSCHRUSSELL_PATHWAYS	FDPS	3.04856e-35	0.133836	0.986	0.988	1.4944e-31	PCOS_F	no	.	.	.	yes	yes	yes	.	.	.	.	.	.	.	.	.
WP_CHOLESTEROL_METABOLISM_WITH_BLOCH_AND_KANDUTSCHRUSSELL_PATHWAYS	SQLE	9.10233e-31	-0.107374	0.912	0.942	4.46196e-27	PCOS_F	no	.	.	.	.	.	yes	.	.	0.048	1.86	.	.	.	.	.
WP_CHOLESTEROL_METABOLISM_WITH_BLOCH_AND_KANDUTSCHRUSSELL_PATHWAYS	MSMO1	3.39431e-29	-0.0343953	0.864	0.897	1.66389e-25	PCOS_F	no	.	.	.	.	.	yes	.	.	0.012	2.17	.	.	.	.	.
WP_CHOLESTEROL_METABOLISM_WITH_BLOCH_AND_KANDUTSCHRUSSELL_PATHWAYS	CYP27A1	2.34821e-28	-0.0394817	0.632	0.771	1.15109e-24	PCOS_C	no	.	.	.	.	.	yes	.	.	.	.	.	.	.	.	.
WP_CHOLESTEROL_METABOLISM_WITH_BLOCH_AND_KANDUTSCHRUSSELL_PATHWAYS	IDI1	4.88055e-27	0.0511252	0.828	0.871	2.39245e-23	PCOS_C	no	.	.	.	.	.	yes	.	.	0.018	1.84	.	.	.	.	.
WP_CHOLESTEROL_METABOLISM_WITH_BLOCH_AND_KANDUTSCHRUSSELL_PATHWAYS	MSMO1	1.51377e-24	0.0719329	0.835	0.907	7.4205e-21	PCOS_C	no	.	.	.	.	.	yes	.	.	0.012	2.17	.	.	.	.	.
WP_CHOLESTEROL_METABOLISM_WITH_BLOCH_AND_KANDUTSCHRUSSELL_PATHWAYS	FDFT1	1.86723e-22	-0.0595237	0.919	0.936	9.15319e-19	Normal_C	no	.	.	.	yes	.	yes	.	.	.	.	.	.	.	.	.
WP_CHOLESTEROL_METABOLISM_WITH_BLOCH_AND_KANDUTSCHRUSSELL_PATHWAYS	HMGCS1	7.03723e-22	0.025294	0.936	0.875	3.44965e-18	Normal_C	no	.	.	.	.	yes	yes	.	.	0.023	2.91	.	.	.	.	.
WP_CHOLESTEROL_METABOLISM_WITH_BLOCH_AND_KANDUTSCHRUSSELL_PATHWAYS	FADS1	8.0375e-21	0.04456	0.911	0.844	3.93998e-17	Normal_C	no	.	.	.	yes	.	yes	.	.	.	.	.	.	.	.	.
WP_CHOLESTEROL_METABOLISM_WITH_BLOCH_AND_KANDUTSCHRUSSELL_PATHWAYS	FDFT1	4.18889e-20	-0.0373213	0.941	0.926	2.05339e-16	Normal_F	no	.	.	.	yes	.	yes	.	.	.	.	.	.	.	.	.
WP_CHOLESTEROL_METABOLISM_WITH_BLOCH_AND_KANDUTSCHRUSSELL_PATHWAYS	CYP51A1	1.19472e-17	-0.0316248	0.801	0.9	5.85653e-14	Normal_F	no	.	.	.	.	.	yes	.	.	.	.	.	.	.	.	.
WP_CHOLESTEROL_METABOLISM_WITH_BLOCH_AND_KANDUTSCHRUSSELL_PATHWAYS	SREBF1	4.9335e-17	0.0269929	0.537	0.396	2.4184e-13	PCOS_F	yes	.	.	.	yes	yes	yes	.	.	.	.	.	.	.	.	.
WP_CHOLESTEROL_METABOLISM_WITH_BLOCH_AND_KANDUTSCHRUSSELL_PATHWAYS	FDFT1	9.39253e-15	0.0476537	0.962	0.924	4.60422e-11	PCOS_F	no	.	.	.	yes	.	yes	.	.	.	.	.	.	.	.	.
WP_CHOLESTEROL_METABOLISM_WITH_BLOCH_AND_KANDUTSCHRUSSELL_PATHWAYS	DHCR7	6.12039e-14	0.0402137	0.842	0.713	3.00021e-10	PCOS_F	no	.	.	.	.	.	yes	.	.	.	.	.	.	.	.	.
WP_CHOLESTEROL_METABOLISM_WITH_BLOCH_AND_KANDUTSCHRUSSELL_PATHWAYS	FDPS	1.03953e-13	0.0641014	0.956	0.996	5.09575e-10	PCOS_C	no	.	.	.	yes	yes	yes	.	.	.	.	.	.	.	.	.
WP_CHOLESTEROL_METABOLISM_WITH_BLOCH_AND_KANDUTSCHRUSSELL_PATHWAYS	CYP27A1	2.93394e-13	0.0365242	0.701	0.757	1.43822e-09	Normal_F	no	.	.	.	.	.	yes	.	.	.	.	.	.	.	.	.
WP_CHOLESTEROL_METABOLISM_WITH_BLOCH_AND_KANDUTSCHRUSSELL_PATHWAYS	CYP27A1	6.05671e-13	0.022769	0.68	0.752	2.969e-09	PCOS_F	no	.	.	.	.	.	yes	.	.	.	.	.	.	.	.	.
WP_CHOLESTEROL_METABOLISM_WITH_BLOCH_AND_KANDUTSCHRUSSELL_PATHWAYS	CYP51A1	5.35755e-12	0.0223884	0.943	0.839	2.62627e-08	Normal_C	no	.	.	.	.	.	yes	.	.	.	.	.	.	.	.	.
WP_CHOLESTEROL_METABOLISM_WITH_BLOCH_AND_KANDUTSCHRUSSELL_PATHWAYS	DHCR24	1.42887e-11	-0.110285	0.984	0.896	7.00432e-08	Normal_C	no	.	.	.	.	.	yes	.	.	.	.	.	.	.	.	.
WP_CHOLESTEROL_METABOLISM_WITH_BLOCH_AND_KANDUTSCHRUSSELL_PATHWAYS	CYP51A1	3.39713e-11	0.0346344	0.882	0.866	1.66527e-07	PCOS_C	no	.	.	.	.	.	yes	.	.	.	.	.	.	.	.	.
WP_CHOLESTEROL_METABOLISM_WITH_BLOCH_AND_KANDUTSCHRUSSELL_PATHWAYS	ACAT2	4.72916e-11	0.0345298	0.722	0.943	2.31824e-07	PCOS_C	no	.	.	.	.	.	yes	.	.	.	.	.	.	.	.	.
WP_CHOLESTEROL_METABOLISM_WITH_BLOCH_AND_KANDUTSCHRUSSELL_PATHWAYS	DHCR24	6.30639e-11	0.0266763	0.851	0.943	3.09139e-07	PCOS_C	no	.	.	.	.	.	yes	.	.	.	.	.	.	.	.	.
WP_CHOLESTEROL_METABOLISM_WITH_BLOCH_AND_KANDUTSCHRUSSELL_PATHWAYS	EBP	5.05798e-09	-0.0302975	0.82	0.83	2.47942e-05	PCOS_F	no	.	.	.	.	.	yes	.	.	.	.	.	.	.	.	.
WP_CHOLESTEROL_METABOLISM_WITH_BLOCH_AND_KANDUTSCHRUSSELL_PATHWAYS	HMGCS1	6.03616e-09	-0.0140663	0.921	0.888	2.95893e-05	PCOS_F	no	.	.	.	.	yes	yes	.	.	0.023	2.91	.	.	.	.	.
WP_CHOLESTEROL_METABOLISM_WITH_BLOCH_AND_KANDUTSCHRUSSELL_PATHWAYS	CYP51A1	1.77081e-07	-0.0285851	0.85	0.874	0.000868053	PCOS_F	no	.	.	.	.	.	yes	.	.	.	.	.	.	.	.	.
WP_MEVALONATE_ARM_OF_CHOLESTEROL_BIOSYNTHESIS_PATHWAY	ACAT2	1.02753e-256	0.0237449	0.987	0.854	5.03696e-253	Normal_C	no	.	.	.	.	.	yes	.	.	.	.	.	.	.	.	.
WP_MEVALONATE_ARM_OF_CHOLESTEROL_BIOSYNTHESIS_PATHWAY	IDI1	4.52188e-202	-0.101081	0.764	0.905	2.21663e-198	Normal_F	no	.	.	.	.	.	yes	.	.	0.018	1.84	.	.	.	.	.
WP_MEVALONATE_ARM_OF_CHOLESTEROL_BIOSYNTHESIS_PATHWAY	HMGCR	3.39366e-187	0.0504881	0.843	0.563	1.66357e-183	Normal_C	no	.	.	.	.	.	yes	.	.	0.042	2	.	.	.	.	.
WP_MEVALONATE_ARM_OF_CHOLESTEROL_BIOSYNTHESIS_PATHWAY	HMGCR	3.80216e-186	-0.043148	0.484	0.72	1.86382e-182	Normal_F	no	.	.	.	.	.	yes	.	.	0.042	2	.	.	.	.	.
WP_MEVALONATE_ARM_OF_CHOLESTEROL_BIOSYNTHESIS_PATHWAY	IDI1	3.30932e-90	0.0558029	0.962	0.819	1.62223e-86	Normal_C	no	.	.	.	.	.	yes	.	.	0.018	1.84	.	.	.	.	.
WP_MEVALONATE_ARM_OF_CHOLESTEROL_BIOSYNTHESIS_PATHWAY	ACAT2	5.51373e-85	-0.0553521	0.94	0.873	2.70283e-81	Normal_F	no	.	.	.	.	.	yes	.	.	.	.	.	.	.	.	.
WP_MEVALONATE_ARM_OF_CHOLESTEROL_BIOSYNTHESIS_PATHWAY	FDPS	5.68518e-52	-0.110709	0.999	0.982	2.78687e-48	Normal_F	no	.	.	.	yes	yes	yes	.	.	.	.	.	.	.	.	.
WP_MEVALONATE_ARM_OF_CHOLESTEROL_BIOSYNTHESIS_PATHWAY	HMGCS1	2.91151e-50	-0.0248181	0.909	0.887	1.42722e-46	Normal_F	no	.	.	.	.	yes	yes	.	.	0.023	2.91	.	.	.	.	.
WP_MEVALONATE_ARM_OF_CHOLESTEROL_BIOSYNTHESIS_PATHWAY	FDFT1	2.94165e-44	0.077168	0.908	0.937	1.442e-40	PCOS_C	no	.	.	.	yes	.	yes	.	.	.	.	.	.	.	.	.
WP_MEVALONATE_ARM_OF_CHOLESTEROL_BIOSYNTHESIS_PATHWAY	ACAT1	3.73812e-36	-0.121416	0.768	0.874	1.83242e-32	Normal_C	no	.	.	.	.	.	yes	.	.	.	.	.	.	.	.	.
WP_MEVALONATE_ARM_OF_CHOLESTEROL_BIOSYNTHESIS_PATHWAY	FDPS	3.04856e-35	0.133836	0.986	0.988	1.4944e-31	PCOS_F	no	.	.	.	yes	yes	yes	.	.	.	.	.	.	.	.	.
WP_MEVALONATE_ARM_OF_CHOLESTEROL_BIOSYNTHESIS_PATHWAY	ACAT1	1.39021e-27	0.154736	0.907	0.813	6.8148e-24	Normal_F	no	.	.	.	.	.	yes	.	.	.	.	.	.	.	.	.
WP_MEVALONATE_ARM_OF_CHOLESTEROL_BIOSYNTHESIS_PATHWAY	IDI1	4.88055e-27	0.0511252	0.828	0.871	2.39245e-23	PCOS_C	no	.	.	.	.	.	yes	.	.	0.018	1.84	.	.	.	.	.
WP_MEVALONATE_ARM_OF_CHOLESTEROL_BIOSYNTHESIS_PATHWAY	FDFT1	1.86723e-22	-0.0595237	0.919	0.936	9.15319e-19	Normal_C	no	.	.	.	yes	.	yes	.	.	.	.	.	.	.	.	.
WP_MEVALONATE_ARM_OF_CHOLESTEROL_BIOSYNTHESIS_PATHWAY	HMGCS1	7.03723e-22	0.025294	0.936	0.875	3.44965e-18	Normal_C	no	.	.	.	.	yes	yes	.	.	0.023	2.91	.	.	.	.	.
WP_MEVALONATE_ARM_OF_CHOLESTEROL_BIOSYNTHESIS_PATHWAY	FDFT1	4.18889e-20	-0.0373213	0.941	0.926	2.05339e-16	Normal_F	no	.	.	.	yes	.	yes	.	.	.	.	.	.	.	.	.
WP_MEVALONATE_ARM_OF_CHOLESTEROL_BIOSYNTHESIS_PATHWAY	FDFT1	9.39253e-15	0.0476537	0.962	0.924	4.60422e-11	PCOS_F	no	.	.	.	yes	.	yes	.	.	.	.	.	.	.	.	.
WP_MEVALONATE_ARM_OF_CHOLESTEROL_BIOSYNTHESIS_PATHWAY	FDPS	1.03953e-13	0.0641014	0.956	0.996	5.09575e-10	PCOS_C	no	.	.	.	yes	yes	yes	.	.	.	.	.	.	.	.	.
WP_MEVALONATE_ARM_OF_CHOLESTEROL_BIOSYNTHESIS_PATHWAY	ACAT2	4.72916e-11	0.0345298	0.722	0.943	2.31824e-07	PCOS_C	no	.	.	.	.	.	yes	.	.	.	.	.	.	.	.	.
WP_MEVALONATE_ARM_OF_CHOLESTEROL_BIOSYNTHESIS_PATHWAY	HMGCS1	6.03616e-09	-0.0140663	0.921	0.888	2.95893e-05	PCOS_F	no	.	.	.	.	yes	yes	.	.	0.023	2.91	.	.	.	.	.
REACTOME_CHOLESTEROL_BIOSYNTHESIS	HSD17B7	0	-0.0282863	0.161	0.423	0	Normal_F	no	.	.	.	.	.	no	.	.	.	.	.	.	.	.	.
REACTOME_CHOLESTEROL_BIOSYNTHESIS	PLPP6	1.71628e-237	-0.0171647	0.321	0.53	8.4132e-234	Normal_F	no	.	.	.	.	.	no	.	.	.	.	.	.	.	.	.
REACTOME_CHOLESTEROL_BIOSYNTHESIS	HSD17B7	2.13731e-216	0.0169434	0.452	0.311	1.04771e-212	PCOS_C	no	.	.	.	.	.	no	.	.	.	.	.	.	.	.	.
REACTOME_CHOLESTEROL_BIOSYNTHESIS	LSS	2.60321e-143	-0.0100066	0.433	0.653	1.2761e-139	Normal_C	no	.	.	.	.	.	no	.	.	.	.	.	.	.	.	.
REACTOME_CHOLESTEROL_BIOSYNTHESIS	LSS	1.85142e-102	0.0496842	0.664	0.565	9.07567e-99	PCOS_C	no	.	.	.	.	.	no	.	.	.	.	.	.	.	.	.
REACTOME_CHOLESTEROL_BIOSYNTHESIS	TM7SF2	5.15909e-94	-0.0230996	0.707	0.916	2.52899e-90	PCOS_C	no	.	.	.	yes	yes	no	0.047	1.77	.	.	.	.	.	.	.
REACTOME_CHOLESTEROL_BIOSYNTHESIS	TM7SF2	1.00819e-68	-0.0285661	0.949	0.836	4.94215e-65	Normal_C	no	.	.	.	yes	yes	no	0.047	1.77	.	.	.	.	.	.	.
REACTOME_CHOLESTEROL_BIOSYNTHESIS	HSD17B7	3.50791e-62	0.0494189	0.521	0.306	1.71958e-58	PCOS_F	no	.	.	.	.	.	no	.	.	.	.	.	.	.	.	.
REACTOME_CHOLESTEROL_BIOSYNTHESIS	NSDHL	8.0382e-52	0.0133966	0.846	0.628	3.94032e-48	Normal_F	no	.	.	.	.	.	no	.	.	.	.	.	.	.	.	.
REACTOME_CHOLESTEROL_BIOSYNTHESIS	ARV1	5.88434e-21	0.0103801	0.963	0.88	2.8845e-17	Normal_C	no	.	.	.	.	.	no	.	.	.	.	.	.	.	.	.
REACTOME_CHOLESTEROL_BIOSYNTHESIS	NSDHL	4.60636e-16	-0.012259	0.665	0.708	2.25804e-12	Normal_C	no	.	.	.	.	.	no	.	.	.	.	.	.	.	.	.
REACTOME_CHOLESTEROL_BIOSYNTHESIS	ARV1	4.95951e-13	-0.0111223	0.95	0.886	2.43115e-09	Normal_F	no	.	.	.	.	.	no	.	.	.	.	.	.	.	.	.
REACTOME_CHOLESTEROL_BIOSYNTHESIS	PMVK	4.57303e-10	0.0130567	0.933	0.997	2.2417e-06	PCOS_C	no	.	.	.	yes	yes	no	.	.	.	.	.	.	.	.	.
REACTOME_CHOLESTEROL_BIOSYNTHESIS	PMVK	6.22153e-09	-0.0460734	1	0.975	3.0498e-05	Normal_F	no	.	.	.	yes	yes	no	.	.	.	.	.	.	.	.	.
REACTOME_NR1H3_NR1H2_REGULATE_GENE_EXPRESSION_LINKED_TO_CHOLESTEROL_TRANSPORT_AND_EFFLUX	CETP	0	-0.0136469	0.349	0.628	0	Normal_C	no	.	.	.	yes	.	no	.	.	.	.	.	.	.	.	.
REACTOME_NR1H3_NR1H2_REGULATE_GENE_EXPRESSION_LINKED_TO_CHOLESTEROL_TRANSPORT_AND_EFFLUX	ABCG1	0	-0.0243955	0.409	0.22	0	PCOS_C	no	.	.	.	.	.	no	.	.	.	.	.	.	.	.	.
REACTOME_NR1H3_NR1H2_REGULATE_GENE_EXPRESSION_LINKED_TO_CHOLESTEROL_TRANSPORT_AND_EFFLUX	NR1H3	6.79429e-186	0.0230788	0.391	0.618	3.33056e-182	Normal_F	yes	.	.	.	yes	.	no	.	.	.	.	.	.	.	.	.
REACTOME_NR1H3_NR1H2_REGULATE_GENE_EXPRESSION_LINKED_TO_CHOLESTEROL_TRANSPORT_AND_EFFLUX	RXRA	1.92718e-128	0.0373875	0.878	0.577	9.44704e-125	Normal_C	yes	.	.	.	.	.	no	.	.	.	.	.	.	.	.	.
REACTOME_NR1H3_NR1H2_REGULATE_GENE_EXPRESSION_LINKED_TO_CHOLESTEROL_TRANSPORT_AND_EFFLUX	RXRB	7.69507e-123	-0.0112012	0.506	0.745	3.77212e-119	Normal_F	yes	.	.	.	.	.	no	.	.	.	.	.	.	.	.	.
REACTOME_NR1H3_NR1H2_REGULATE_GENE_EXPRESSION_LINKED_TO_CHOLESTEROL_TRANSPORT_AND_EFFLUX	TNRC6B	1.99838e-122	0.284677	0.956	0.953	9.79605e-119	Normal_F	no	.	.	.	yes	.	no	.	.	.	.	.	.	.	.	.
REACTOME_NR1H3_NR1H2_REGULATE_GENE_EXPRESSION_LINKED_TO_CHOLESTEROL_TRANSPORT_AND_EFFLUX	NR1H3	3.09529e-115	-0.0104323	0.359	0.587	1.51731e-111	PCOS_F	yes	.	.	.	yes	.	no	.	.	.	.	.	.	.	.	.
REACTOME_NR1H3_NR1H2_REGULATE_GENE_EXPRESSION_LINKED_TO_CHOLESTEROL_TRANSPORT_AND_EFFLUX	ABCG1	3.54973e-93	-0.0628502	0.112	0.326	1.74008e-89	Normal_C	no	.	.	.	.	.	no	.	.	.	.	.	.	.	.	.
REACTOME_NR1H3_NR1H2_REGULATE_GENE_EXPRESSION_LINKED_TO_CHOLESTEROL_TRANSPORT_AND_EFFLUX	RXRB	2.14291e-85	0.0210166	0.919	0.62	1.05046e-81	PCOS_F	yes	.	.	.	.	.	no	.	.	.	.	.	.	.	.	.
REACTOME_NR1H3_NR1H2_REGULATE_GENE_EXPRESSION_LINKED_TO_CHOLESTEROL_TRANSPORT_AND_EFFLUX	HDAC3	3.4586e-85	-0.0468194	0.435	0.64	1.69541e-81	Normal_F	no	.	.	.	.	.	no	.	.	.	.	.	.	.	.	.
REACTOME_NR1H3_NR1H2_REGULATE_GENE_EXPRESSION_LINKED_TO_CHOLESTEROL_TRANSPORT_AND_EFFLUX	ABCA1	1.8281e-84	0.296864	0.816	0.807	8.96136e-81	Normal_F	no	.	.	.	yes	.	no	.	.	.	.	.	.	.	.	.
REACTOME_NR1H3_NR1H2_REGULATE_GENE_EXPRESSION_LINKED_TO_CHOLESTEROL_TRANSPORT_AND_EFFLUX	ARL4C	1.41493e-83	0.0149998	0.526	0.902	6.93598e-80	PCOS_C	no	.	.	.	.	.	no	.	.	.	.	.	.	.	.	.
REACTOME_NR1H3_NR1H2_REGULATE_GENE_EXPRESSION_LINKED_TO_CHOLESTEROL_TRANSPORT_AND_EFFLUX	HDAC3	3.46229e-83	0.045544	0.677	0.549	1.69721e-79	PCOS_C	no	.	.	.	.	.	no	.	.	.	.	.	.	.	.	.
REACTOME_NR1H3_NR1H2_REGULATE_GENE_EXPRESSION_LINKED_TO_CHOLESTEROL_TRANSPORT_AND_EFFLUX	ABCA1	2.43144e-73	-0.316506	0.741	0.829	1.19189e-69	PCOS_C	no	.	.	.	yes	.	no	.	.	.	.	.	.	.	.	.
REACTOME_NR1H3_NR1H2_REGULATE_GENE_EXPRESSION_LINKED_TO_CHOLESTEROL_TRANSPORT_AND_EFFLUX	TNRC6B	1.2356e-72	-0.232204	0.945	0.957	6.05693e-69	PCOS_C	no	.	.	.	yes	.	no	.	.	.	.	.	.	.	.	.
REACTOME_NR1H3_NR1H2_REGULATE_GENE_EXPRESSION_LINKED_TO_CHOLESTEROL_TRANSPORT_AND_EFFLUX	RXRA	1.88094e-72	-0.0452073	0.501	0.701	9.22038e-69	PCOS_F	yes	.	.	.	.	.	no	.	.	.	.	.	.	.	.	.
REACTOME_NR1H3_NR1H2_REGULATE_GENE_EXPRESSION_LINKED_TO_CHOLESTEROL_TRANSPORT_AND_EFFLUX	TBL1XR1	9.92295e-60	-0.199839	0.95	0.943	4.86423e-56	PCOS_C	no	.	.	.	.	.	no	.	.	.	.	.	.	.	.	.
REACTOME_NR1H3_NR1H2_REGULATE_GENE_EXPRESSION_LINKED_TO_CHOLESTEROL_TRANSPORT_AND_EFFLUX	ABCG1	1.60685e-57	0.0753748	0.297	0.246	7.87677e-54	Normal_F	no	.	.	.	.	.	no	.	.	.	.	.	.	.	.	.
REACTOME_NR1H3_NR1H2_REGULATE_GENE_EXPRESSION_LINKED_TO_CHOLESTEROL_TRANSPORT_AND_EFFLUX	NCOA1	6.55134e-55	0.0286023	0.938	0.695	3.21147e-51	PCOS_F	yes	.	.	.	.	.	no	.	.	0.026	1.61	.	.	.	.	.
REACTOME_NR1H3_NR1H2_REGULATE_GENE_EXPRESSION_LINKED_TO_CHOLESTEROL_TRANSPORT_AND_EFFLUX	NR1H3	8.29543e-52	-0.0189574	0.589	0.536	4.06642e-48	PCOS_C	yes	.	.	.	yes	.	no	.	.	.	.	.	.	.	.	.
REACTOME_NR1H3_NR1H2_REGULATE_GENE_EXPRESSION_LINKED_TO_CHOLESTEROL_TRANSPORT_AND_EFFLUX	AGO2	6.10926e-51	0.0149504	0.855	0.644	2.99476e-47	PCOS_C	no	.	.	.	yes	.	no	.	.	.	.	.	.	.	.	.
REACTOME_NR1H3_NR1H2_REGULATE_GENE_EXPRESSION_LINKED_TO_CHOLESTEROL_TRANSPORT_AND_EFFLUX	NCOA1	2.14086e-50	-0.0392849	0.598	0.796	1.04945e-46	Normal_C	yes	.	.	.	.	.	no	.	.	0.026	1.61	.	.	.	.	.
REACTOME_NR1H3_NR1H2_REGULATE_GENE_EXPRESSION_LINKED_TO_CHOLESTEROL_TRANSPORT_AND_EFFLUX	TBL1XR1	5.02852e-45	0.12818	0.972	0.933	2.46498e-41	Normal_C	no	.	.	.	.	.	no	.	.	.	.	.	.	.	.	.
REACTOME_NR1H3_NR1H2_REGULATE_GENE_EXPRESSION_LINKED_TO_CHOLESTEROL_TRANSPORT_AND_EFFLUX	ARL4C	2.13437e-39	0.0977932	0.837	0.811	1.04627e-35	Normal_C	no	.	.	.	.	.	no	.	.	.	.	.	.	.	.	.
REACTOME_NR1H3_NR1H2_REGULATE_GENE_EXPRESSION_LINKED_TO_CHOLESTEROL_TRANSPORT_AND_EFFLUX	NCOR2	4.12673e-34	-0.157877	0.929	0.886	2.02292e-30	PCOS_F	no	.	.	.	yes	.	no	.	.	.	.	.	.	.	.	.
REACTOME_NR1H3_NR1H2_REGULATE_GENE_EXPRESSION_LINKED_TO_CHOLESTEROL_TRANSPORT_AND_EFFLUX	NCOR1	6.04101e-33	0.100157	0.975	0.988	2.9613e-29	Normal_C	no	.	.	.	.	.	no	.	.	.	.	.	.	.	.	.
REACTOME_NR1H3_NR1H2_REGULATE_GENE_EXPRESSION_LINKED_TO_CHOLESTEROL_TRANSPORT_AND_EFFLUX	ABCA1	1.19542e-31	-0.180842	0.824	0.804	5.85993e-28	Normal_C	no	.	.	.	yes	.	no	.	.	.	.	.	.	.	.	.
REACTOME_NR1H3_NR1H2_REGULATE_GENE_EXPRESSION_LINKED_TO_CHOLESTEROL_TRANSPORT_AND_EFFLUX	HDAC3	1.29195e-29	0.0375491	0.687	0.53	6.33316e-26	Normal_C	no	.	.	.	.	.	no	.	.	.	.	.	.	.	.	.
REACTOME_NR1H3_NR1H2_REGULATE_GENE_EXPRESSION_LINKED_TO_CHOLESTEROL_TRANSPORT_AND_EFFLUX	HDAC3	1.31085e-28	-0.0423589	0.51	0.591	6.4258e-25	PCOS_F	no	.	.	.	.	.	no	.	.	.	.	.	.	.	.	.
REACTOME_NR1H3_NR1H2_REGULATE_GENE_EXPRESSION_LINKED_TO_CHOLESTEROL_TRANSPORT_AND_EFFLUX	ABCA1	3.78575e-25	0.154366	0.864	0.799	1.85578e-21	PCOS_F	no	.	.	.	yes	.	no	.	.	.	.	.	.	.	.	.
REACTOME_NR1H3_NR1H2_REGULATE_GENE_EXPRESSION_LINKED_TO_CHOLESTEROL_TRANSPORT_AND_EFFLUX	AGO2	3.97175e-25	0.0129752	0.563	0.747	1.94695e-21	Normal_F	no	.	.	.	yes	.	no	.	.	.	.	.	.	.	.	.
REACTOME_NR1H3_NR1H2_REGULATE_GENE_EXPRESSION_LINKED_TO_CHOLESTEROL_TRANSPORT_AND_EFFLUX	NCOR2	9.32144e-23	0.0933669	0.905	0.889	4.56937e-19	Normal_C	no	.	.	.	yes	.	no	.	.	.	.	.	.	.	.	.
REACTOME_NR1H3_NR1H2_REGULATE_GENE_EXPRESSION_LINKED_TO_CHOLESTEROL_TRANSPORT_AND_EFFLUX	TBL1X	1.648e-22	-0.0744258	0.709	0.905	8.07848e-19	PCOS_F	no	.	.	.	yes	.	no	.	.	.	.	.	.	.	.	.
REACTOME_NR1H3_NR1H2_REGULATE_GENE_EXPRESSION_LINKED_TO_CHOLESTEROL_TRANSPORT_AND_EFFLUX	TNRC6B	2.12065e-22	-0.119519	0.943	0.959	1.03954e-18	Normal_C	no	.	.	.	yes	.	no	.	.	.	.	.	.	.	.	.
REACTOME_NR1H3_NR1H2_REGULATE_GENE_EXPRESSION_LINKED_TO_CHOLESTEROL_TRANSPORT_AND_EFFLUX	TBL1XR1	2.85886e-20	-0.114317	0.964	0.941	1.40141e-16	PCOS_F	no	.	.	.	.	.	no	.	.	.	.	.	.	.	.	.
REACTOME_NR1H3_NR1H2_REGULATE_GENE_EXPRESSION_LINKED_TO_CHOLESTEROL_TRANSPORT_AND_EFFLUX	TBL1X	4.7288e-19	0.0397362	0.95	0.838	2.31806e-15	Normal_C	no	.	.	.	yes	.	no	.	.	.	.	.	.	.	.	.
REACTOME_NR1H3_NR1H2_REGULATE_GENE_EXPRESSION_LINKED_TO_CHOLESTEROL_TRANSPORT_AND_EFFLUX	ARL4C	7.40471e-18	-0.0490833	0.923	0.797	3.62979e-14	PCOS_F	no	.	.	.	.	.	no	.	.	.	.	.	.	.	.	.
REACTOME_NR1H3_NR1H2_REGULATE_GENE_EXPRESSION_LINKED_TO_CHOLESTEROL_TRANSPORT_AND_EFFLUX	EP300	3.29845e-17	0.0588849	0.931	0.869	1.6169e-13	Normal_C	no	.	.	.	.	.	no	.	.	.	.	.	.	.	.	.
REACTOME_NR1H3_NR1H2_REGULATE_GENE_EXPRESSION_LINKED_TO_CHOLESTEROL_TRANSPORT_AND_EFFLUX	TNRC6A	1.99514e-16	0.0797519	0.965	0.916	9.78017e-13	PCOS_F	no	.	.	.	.	.	no	.	.	.	.	.	.	.	.	.
REACTOME_NR1H3_NR1H2_REGULATE_GENE_EXPRESSION_LINKED_TO_CHOLESTEROL_TRANSPORT_AND_EFFLUX	TBL1XR1	2.50903e-16	0.0994604	0.904	0.963	1.22992e-12	Normal_F	no	.	.	.	.	.	no	.	.	.	.	.	.	.	.	.
REACTOME_NR1H3_NR1H2_REGULATE_GENE_EXPRESSION_LINKED_TO_CHOLESTEROL_TRANSPORT_AND_EFFLUX	GPS2	2.79232e-15	-0.0270532	0.799	0.935	1.3688e-11	Normal_F	no	.	.	.	yes	.	no	.	.	.	.	.	.	.	.	.
REACTOME_NR1H3_NR1H2_REGULATE_GENE_EXPRESSION_LINKED_TO_CHOLESTEROL_TRANSPORT_AND_EFFLUX	RXRA	5.61516e-15	0.0386169	0.592	0.701	2.75255e-11	Normal_F	yes	.	.	.	.	.	no	.	.	.	.	.	.	.	.	.
REACTOME_NR1H3_NR1H2_REGULATE_GENE_EXPRESSION_LINKED_TO_CHOLESTEROL_TRANSPORT_AND_EFFLUX	NCOR1	7.30132e-14	-0.107351	0.981	0.985	3.57911e-10	PCOS_C	no	.	.	.	.	.	no	.	.	.	.	.	.	.	.	.
REACTOME_NR1H3_NR1H2_REGULATE_GENE_EXPRESSION_LINKED_TO_CHOLESTEROL_TRANSPORT_AND_EFFLUX	NR1H2	1.05954e-12	0.0582051	0.991	0.891	5.19387e-09	Normal_F	yes	.	.	.	.	.	no	.	.	.	.	.	.	.	.	.
REACTOME_NR1H3_NR1H2_REGULATE_GENE_EXPRESSION_LINKED_TO_CHOLESTEROL_TRANSPORT_AND_EFFLUX	EP300	2.55433e-11	-0.122417	0.894	0.885	1.25213e-07	PCOS_C	no	.	.	.	.	.	no	.	.	.	.	.	.	.	.	.
REACTOME_NR1H3_NR1H2_REGULATE_GENE_EXPRESSION_LINKED_TO_CHOLESTEROL_TRANSPORT_AND_EFFLUX	TNRC6A	3.95922e-11	-0.0950239	0.949	0.917	1.94081e-07	PCOS_C	no	.	.	.	.	.	no	.	.	.	.	.	.	.	.	.
REACTOME_NR1H3_NR1H2_REGULATE_GENE_EXPRESSION_LINKED_TO_CHOLESTEROL_TRANSPORT_AND_EFFLUX	NR1H2	1.64859e-08	-0.0269791	0.929	0.918	8.08138e-05	Normal_C	yes	.	.	.	.	.	no	.	.	.	.	.	.	.	.	.
REACTOME_NR1H3_NR1H2_REGULATE_GENE_EXPRESSION_LINKED_TO_CHOLESTEROL_TRANSPORT_AND_EFFLUX	EP300	3.0353e-08	0.0375916	0.791	0.931	0.00014879	Normal_F	no	.	.	.	.	.	no	.	.	.	.	.	.	.	.	.
REACTOME_NR1H3_NR1H2_REGULATE_GENE_EXPRESSION_LINKED_TO_CHOLESTEROL_TRANSPORT_AND_EFFLUX	TBL1X	9.56161e-08	-0.111708	0.844	0.879	0.00046871	PCOS_C	no	.	.	.	yes	.	no	.	.	.	.	.	.	.	.	.
REACTOME_NR1H3_NR1H2_REGULATE_GENE_EXPRESSION_LINKED_TO_CHOLESTEROL_TRANSPORT_AND_EFFLUX	NR1H2	1.32921e-06	-0.0675671	0.805	0.955	0.0065158	PCOS_C	yes	.	.	.	.	.	no	.	.	.	.	.	.	.	.	.
REACTOME_NR1H3_NR1H2_REGULATE_GENE_EXPRESSION_LINKED_TO_CHOLESTEROL_TRANSPORT_AND_EFFLUX	NCOR1	2.93542e-06	-0.0527026	0.997	0.981	0.0143894	PCOS_F	no	.	.	.	.	.	no	.	.	.	.	.	.	.	.	.
REACTOME_NR1H3_NR1H2_REGULATE_GENE_EXPRESSION_LINKED_TO_CHOLESTEROL_TRANSPORT_AND_EFFLUX	NCOA1	7.4557e-06	-0.0670795	0.799	0.719	0.0365478	PCOS_C	yes	.	.	.	.	.	no	.	.	0.026	1.61	.	.	.	.	.
WP_CHOLESTEROL_BIOSYNTHESIS_PATHWAY	LSS	2.60321e-143	-0.0100066	0.433	0.653	1.2761e-139	Normal_C	no	.	.	.	.	.	no	.	.	.	.	.	.	.	.	.
WP_CHOLESTEROL_BIOSYNTHESIS_PATHWAY	LSS	1.85142e-102	0.0496842	0.664	0.565	9.07567e-99	PCOS_C	no	.	.	.	.	.	no	.	.	.	.	.	.	.	.	.
WP_CHOLESTEROL_BIOSYNTHESIS_PATHWAY	NSDHL	8.0382e-52	0.0133966	0.846	0.628	3.94032e-48	Normal_F	no	.	.	.	.	.	no	.	.	.	.	.	.	.	.	.
WP_CHOLESTEROL_BIOSYNTHESIS_PATHWAY	NSDHL	4.60636e-16	-0.012259	0.665	0.708	2.25804e-12	Normal_C	no	.	.	.	.	.	no	.	.	.	.	.	.	.	.	.
WP_CHOLESTEROL_BIOSYNTHESIS_PATHWAY	PMVK	4.57303e-10	0.0130567	0.933	0.997	2.2417e-06	PCOS_C	no	.	.	.	yes	yes	no	.	.	.	.	.	.	.	.	.
WP_CHOLESTEROL_BIOSYNTHESIS_PATHWAY	PMVK	6.22153e-09	-0.0460734	1	0.975	3.0498e-05	Normal_F	no	.	.	.	yes	yes	no	.	.	.	.	.	.	.	.	.
WP_CHOLESTEROL_METABOLISM_WITH_BLOCH_AND_KANDUTSCHRUSSELL_PATHWAYS	HSD17B7	0	-0.0282863	0.161	0.423	0	Normal_F	no	.	.	.	.	.	no	.	.	.	.	.	.	.	.	.
WP_CHOLESTEROL_METABOLISM_WITH_BLOCH_AND_KANDUTSCHRUSSELL_PATHWAYS	ABCG1	0	-0.0243955	0.409	0.22	0	PCOS_C	no	.	.	.	.	.	no	.	.	.	.	.	.	.	.	.
WP_CHOLESTEROL_METABOLISM_WITH_BLOCH_AND_KANDUTSCHRUSSELL_PATHWAYS	HSD17B7	2.13731e-216	0.0169434	0.452	0.311	1.04771e-212	PCOS_C	no	.	.	.	.	.	no	.	.	.	.	.	.	.	.	.
WP_CHOLESTEROL_METABOLISM_WITH_BLOCH_AND_KANDUTSCHRUSSELL_PATHWAYS	ACOT2	1.0509e-214	0.0156681	0.886	0.611	5.15151e-211	Normal_F	no	.	.	.	.	.	no	.	.	.	.	.	.	.	.	.
WP_CHOLESTEROL_METABOLISM_WITH_BLOCH_AND_KANDUTSCHRUSSELL_PATHWAYS	NR1H3	6.79429e-186	0.0230788	0.391	0.618	3.33056e-182	Normal_F	yes	.	.	.	yes	.	no	.	.	.	.	.	.	.	.	.
WP_CHOLESTEROL_METABOLISM_WITH_BLOCH_AND_KANDUTSCHRUSSELL_PATHWAYS	LSS	2.60321e-143	-0.0100066	0.433	0.653	1.2761e-139	Normal_C	no	.	.	.	.	.	no	.	.	.	.	.	.	.	.	.
WP_CHOLESTEROL_METABOLISM_WITH_BLOCH_AND_KANDUTSCHRUSSELL_PATHWAYS	NR1H3	3.09529e-115	-0.0104323	0.359	0.587	1.51731e-111	PCOS_F	yes	.	.	.	yes	.	no	.	.	.	.	.	.	.	.	.
WP_CHOLESTEROL_METABOLISM_WITH_BLOCH_AND_KANDUTSCHRUSSELL_PATHWAYS	LSS	1.85142e-102	0.0496842	0.664	0.565	9.07567e-99	PCOS_C	no	.	.	.	.	.	no	.	.	.	.	.	.	.	.	.
WP_CHOLESTEROL_METABOLISM_WITH_BLOCH_AND_KANDUTSCHRUSSELL_PATHWAYS	TM7SF2	5.15909e-94	-0.0230996	0.707	0.916	2.52899e-90	PCOS_C	no	.	.	.	yes	yes	no	0.047	1.77	.	.	.	.	.	.	.
WP_CHOLESTEROL_METABOLISM_WITH_BLOCH_AND_KANDUTSCHRUSSELL_PATHWAYS	ABCG1	3.54973e-93	-0.0628502	0.112	0.326	1.74008e-89	Normal_C	no	.	.	.	.	.	no	.	.	.	.	.	.	.	.	.
WP_CHOLESTEROL_METABOLISM_WITH_BLOCH_AND_KANDUTSCHRUSSELL_PATHWAYS	SCD	1.37838e-84	-0.0787515	0.529	0.726	6.75682e-81	Normal_F	no	.	.	.	yes	yes	no	.	.	.	.	.	.	.	.	.
WP_CHOLESTEROL_METABOLISM_WITH_BLOCH_AND_KANDUTSCHRUSSELL_PATHWAYS	ABCA1	1.8281e-84	0.296864	0.816	0.807	8.96136e-81	Normal_F	no	.	.	.	yes	.	no	.	.	.	.	.	.	.	.	.
WP_CHOLESTEROL_METABOLISM_WITH_BLOCH_AND_KANDUTSCHRUSSELL_PATHWAYS	SCD	6.63518e-80	0.12216	0.766	0.637	3.25256e-76	PCOS_C	no	.	.	.	yes	yes	no	.	.	.	.	.	.	.	.	.
WP_CHOLESTEROL_METABOLISM_WITH_BLOCH_AND_KANDUTSCHRUSSELL_PATHWAYS	ABCA1	2.43144e-73	-0.316506	0.741	0.829	1.19189e-69	PCOS_C	no	.	.	.	yes	.	no	.	.	.	.	.	.	.	.	.
WP_CHOLESTEROL_METABOLISM_WITH_BLOCH_AND_KANDUTSCHRUSSELL_PATHWAYS	TM7SF2	1.00819e-68	-0.0285661	0.949	0.836	4.94215e-65	Normal_C	no	.	.	.	yes	yes	no	0.047	1.77	.	.	.	.	.	.	.
WP_CHOLESTEROL_METABOLISM_WITH_BLOCH_AND_KANDUTSCHRUSSELL_PATHWAYS	ACOT2	1.45285e-66	-0.0204047	0.51	0.748	7.12188e-63	PCOS_C	no	.	.	.	.	.	no	.	.	.	.	.	.	.	.	.
WP_CHOLESTEROL_METABOLISM_WITH_BLOCH_AND_KANDUTSCHRUSSELL_PATHWAYS	HSD17B7	3.50791e-62	0.0494189	0.521	0.306	1.71958e-58	PCOS_F	no	.	.	.	.	.	no	.	.	.	.	.	.	.	.	.
WP_CHOLESTEROL_METABOLISM_WITH_BLOCH_AND_KANDUTSCHRUSSELL_PATHWAYS	ABCG1	1.60685e-57	0.0753748	0.297	0.246	7.87677e-54	Normal_F	no	.	.	.	.	.	no	.	.	.	.	.	.	.	.	.
WP_CHOLESTEROL_METABOLISM_WITH_BLOCH_AND_KANDUTSCHRUSSELL_PATHWAYS	ACSL3	6.50417e-53	-0.149752	0.677	0.775	3.18835e-49	PCOS_F	no	.	.	.	.	.	no	.	.	.	.	.	.	.	.	.
WP_CHOLESTEROL_METABOLISM_WITH_BLOCH_AND_KANDUTSCHRUSSELL_PATHWAYS	NSDHL	8.0382e-52	0.0133966	0.846	0.628	3.94032e-48	Normal_F	no	.	.	.	.	.	no	.	.	.	.	.	.	.	.	.
WP_CHOLESTEROL_METABOLISM_WITH_BLOCH_AND_KANDUTSCHRUSSELL_PATHWAYS	NR1H3	8.29543e-52	-0.0189574	0.589	0.536	4.06642e-48	PCOS_C	yes	.	.	.	yes	.	no	.	.	.	.	.	.	.	.	.
WP_CHOLESTEROL_METABOLISM_WITH_BLOCH_AND_KANDUTSCHRUSSELL_PATHWAYS	ACSL3	5.87523e-42	0.0868867	0.853	0.718	2.88004e-38	Normal_C	no	.	.	.	.	.	no	.	.	.	.	.	.	.	.	.
WP_CHOLESTEROL_METABOLISM_WITH_BLOCH_AND_KANDUTSCHRUSSELL_PATHWAYS	ABCA1	1.19542e-31	-0.180842	0.824	0.804	5.85993e-28	Normal_C	no	.	.	.	yes	.	no	.	.	.	.	.	.	.	.	.
WP_CHOLESTEROL_METABOLISM_WITH_BLOCH_AND_KANDUTSCHRUSSELL_PATHWAYS	ABCA1	3.78575e-25	0.154366	0.864	0.799	1.85578e-21	PCOS_F	no	.	.	.	yes	.	no	.	.	.	.	.	.	.	.	.
WP_CHOLESTEROL_METABOLISM_WITH_BLOCH_AND_KANDUTSCHRUSSELL_PATHWAYS	ACOT2	1.60523e-20	0.018316	0.594	0.739	7.86885e-17	Normal_C	no	.	.	.	.	.	no	.	.	.	.	.	.	.	.	.
WP_CHOLESTEROL_METABOLISM_WITH_BLOCH_AND_KANDUTSCHRUSSELL_PATHWAYS	NSDHL	4.60636e-16	-0.012259	0.665	0.708	2.25804e-12	Normal_C	no	.	.	.	.	.	no	.	.	.	.	.	.	.	.	.
WP_CHOLESTEROL_METABOLISM_WITH_BLOCH_AND_KANDUTSCHRUSSELL_PATHWAYS	ACOT2	8.59458e-16	-0.0263166	0.771	0.68	4.21306e-12	PCOS_F	no	.	.	.	.	.	no	.	.	.	.	.	.	.	.	.
WP_CHOLESTEROL_METABOLISM_WITH_BLOCH_AND_KANDUTSCHRUSSELL_PATHWAYS	NR1H2	1.05954e-12	0.0582051	0.991	0.891	5.19387e-09	Normal_F	yes	.	.	.	.	.	no	.	.	.	.	.	.	.	.	.
WP_CHOLESTEROL_METABOLISM_WITH_BLOCH_AND_KANDUTSCHRUSSELL_PATHWAYS	PMVK	4.57303e-10	0.0130567	0.933	0.997	2.2417e-06	PCOS_C	no	.	.	.	yes	yes	no	.	.	.	.	.	.	.	.	.
WP_CHOLESTEROL_METABOLISM_WITH_BLOCH_AND_KANDUTSCHRUSSELL_PATHWAYS	PMVK	6.22153e-09	-0.0460734	1	0.975	3.0498e-05	Normal_F	no	.	.	.	yes	yes	no	.	.	.	.	.	.	.	.	.
WP_CHOLESTEROL_METABOLISM_WITH_BLOCH_AND_KANDUTSCHRUSSELL_PATHWAYS	NR1H2	1.64859e-08	-0.0269791	0.929	0.918	8.08138e-05	Normal_C	yes	.	.	.	.	.	no	.	.	.	.	.	.	.	.	.
WP_CHOLESTEROL_METABOLISM_WITH_BLOCH_AND_KANDUTSCHRUSSELL_PATHWAYS	SCD	2.02212e-07	0.0295201	0.701	0.65	0.000991245	Normal_C	no	.	.	.	yes	yes	no	.	.	.	.	.	.	.	.	.
WP_CHOLESTEROL_METABOLISM_WITH_BLOCH_AND_KANDUTSCHRUSSELL_PATHWAYS	NR1H2	1.32921e-06	-0.0675671	0.805	0.955	0.0065158	PCOS_C	yes	.	.	.	.	.	no	.	.	.	.	.	.	.	.	.
WP_MEVALONATE_ARM_OF_CHOLESTEROL_BIOSYNTHESIS_PATHWAY	PMVK	4.57303e-10	0.0130567	0.933	0.997	2.2417e-06	PCOS_C	no	.	.	.	yes	yes	no	.	.	.	.	.	.	.	.	.
WP_MEVALONATE_ARM_OF_CHOLESTEROL_BIOSYNTHESIS_PATHWAY	PMVK	6.22153e-09	-0.0460734	1	0.975	3.0498e-05	Normal_F	no	.	.	.	yes	yes	no	.	.	.	.	.	.	.	.	.
WUNDER_INFLAMMATORY_RESPONSE_AND_CHOLESTEROL_UP	CD74	2.71376e-219	-0.0712303	0.422	0.266	1.33028e-215	PCOS_C	no	.	.	.	yes	.	no	.	.	.	.	41.8371	194.384	2.21605	5e-05	0.0114109
WUNDER_INFLAMMATORY_RESPONSE_AND_CHOLESTEROL_UP	CD74	1.88153e-184	-0.0355654	0.185	0.352	9.22328e-181	Normal_F	no	.	.	.	yes	.	no	.	.	.	.	41.8371	194.384	2.21605	5e-05	0.0114109
WUNDER_INFLAMMATORY_RESPONSE_AND_CHOLESTEROL_UP	SOCS1	8.19535e-147	0.0645083	0.551	0.402	4.01736e-143	PCOS_C	no	.	.	.	.	.	no	.	.	.	.	.	.	.	.	.
WUNDER_INFLAMMATORY_RESPONSE_AND_CHOLESTEROL_UP	UBA7	2.43315e-123	-0.0259621	0.427	0.61	1.19273e-119	Normal_C	no	.	.	.	yes	.	no	.	.	.	.	.	.	.	.	.
WUNDER_INFLAMMATORY_RESPONSE_AND_CHOLESTEROL_UP	UBA7	4.86872e-106	0.0360588	0.752	0.514	2.38665e-102	PCOS_F	no	.	.	.	yes	.	no	.	.	.	.	.	.	.	.	.
WUNDER_INFLAMMATORY_RESPONSE_AND_CHOLESTEROL_UP	CASP7	1.19875e-100	0.0294891	0.682	0.535	5.87627e-97	PCOS_C	no	.	.	.	.	.	no	.	.	.	.	.	.	.	.	.
WUNDER_INFLAMMATORY_RESPONSE_AND_CHOLESTEROL_UP	CASP1	1.27092e-81	-0.02915	0.86	0.578	6.23003e-78	Normal_C	no	.	.	.	.	.	no	.	.	0.037	1.5	.	.	.	.	.
WUNDER_INFLAMMATORY_RESPONSE_AND_CHOLESTEROL_UP	BST2	1.23425e-60	0.305759	0.967	0.98	6.05027e-57	PCOS_F	no	.	.	.	yes	.	no	.	.	.	.	.	.	.	.	.
WUNDER_INFLAMMATORY_RESPONSE_AND_CHOLESTEROL_UP	CASP7	1.22314e-59	-0.0967223	0.415	0.599	5.99582e-56	PCOS_F	no	.	.	.	.	.	no	.	.	.	.	.	.	.	.	.
WUNDER_INFLAMMATORY_RESPONSE_AND_CHOLESTEROL_UP	BST2	4.00536e-58	-0.295754	0.987	0.974	1.96343e-54	Normal_C	no	.	.	.	yes	.	no	.	.	.	.	.	.	.	.	.
WUNDER_INFLAMMATORY_RESPONSE_AND_CHOLESTEROL_UP	CTSC	3.71371e-55	-0.193122	0.954	0.972	1.82046e-51	Normal_C	no	.	.	.	.	.	no	.	.	.	.	.	.	.	.	.
WUNDER_INFLAMMATORY_RESPONSE_AND_CHOLESTEROL_UP	PDIA4	2.17526e-49	-0.187104	0.818	0.846	1.06631e-45	PCOS_F	no	.	.	.	.	.	no	.	.	.	.	.	.	.	.	.
WUNDER_INFLAMMATORY_RESPONSE_AND_CHOLESTEROL_UP	TFRC	4.99135e-44	-0.228177	0.678	0.548	2.44676e-40	PCOS_C	no	.	.	.	.	.	no	.	.	0.005	2.15	.	.	.	.	.
WUNDER_INFLAMMATORY_RESPONSE_AND_CHOLESTEROL_UP	CASP1	6.28723e-40	0.027021	0.508	0.695	3.082e-36	PCOS_F	no	.	.	.	.	.	no	.	.	0.037	1.5	.	.	.	.	.
WUNDER_INFLAMMATORY_RESPONSE_AND_CHOLESTEROL_UP	TFRC	2.37856e-33	-0.485566	0.503	0.608	1.16597e-29	Normal_C	no	.	.	.	.	.	no	.	.	0.005	2.15	.	.	.	.	.
WUNDER_INFLAMMATORY_RESPONSE_AND_CHOLESTEROL_UP	CTSC	3.92883e-33	0.172826	0.997	0.953	1.92591e-29	Normal_F	no	.	.	.	.	.	no	.	.	.	.	.	.	.	.	.
WUNDER_INFLAMMATORY_RESPONSE_AND_CHOLESTEROL_UP	FLOT1	6.7606e-29	0.078599	0.947	0.932	3.31405e-25	Normal_C	no	.	.	.	yes	.	no	.	.	.	.	.	.	.	.	.
WUNDER_INFLAMMATORY_RESPONSE_AND_CHOLESTEROL_UP	FLOT1	1.09691e-14	-0.110761	0.902	0.946	5.37703e-11	PCOS_C	no	.	.	.	yes	.	no	.	.	.	.	.	.	.	.	.
WUNDER_INFLAMMATORY_RESPONSE_AND_CHOLESTEROL_UP	GBP2	5.53645e-13	-0.110177	0.781	0.882	2.71397e-09	PCOS_C	no	.	.	.	.	.	no	.	.	.	.	.	.	.	.	.
WUNDER_INFLAMMATORY_RESPONSE_AND_CHOLESTEROL_UP	PDIA4	4.61423e-11	0.141466	0.772	0.872	2.2619e-07	Normal_F	no	.	.	.	.	.	no	.	.	.	.	.	.	.	.	.
WUNDER_INFLAMMATORY_RESPONSE_AND_CHOLESTEROL_UP	UPP1	1.40352e-10	0.0579965	0.771	0.866	6.88007e-07	PCOS_C	no	yes	.	.	yes	.	no	.	.	.	.	.	.	.	.	.

## Sheet: Table S3. Steroidogenesis genes
Table S3. Significant differentially expressed genes in GSEA significant pathways containing the words ANDROGEN or STEROID
		Seurat FindAllMarkers						transcription factors		GATA6 Target		SP1 Target		SREBF1 Target		Microarray Untreated		Microarray Forskolin		RNA-Seq
pathway	gene	p_val	avg_log2FC	pct.1	pct.2	p_val_adj	group	transcription factor based on Lambert et al [PMID:29425488	other transciption factor	MSigDB	hTFtarget	MSigDB	hTFtarget	hTFtarget	PCOS candidate	p-value	PCOS/NL	p-value	PCOS/NL	Normal FPKM	Disease FPKM	log2(fold_change)	p_value	q_value
KEGG_STEROID_BIOSYNTHESIS	EBP	0	0.113657	0.987	0.76	0	Normal_C	no		.	.	.	.	.	yes	.	.	.	.	.	.	.	.	.
KEGG_STEROID_BIOSYNTHESIS	EBP	1.65121e-279	-0.106673	0.745	0.865	8.09425e-276	Normal_F	no		.	.	.	.	.	yes	.	.	.	.	.	.	.	.	.
KEGG_STEROID_BIOSYNTHESIS	LIPA	5.25096e-261	-0.0734949	0.336	0.619	2.57402e-257	Normal_F	no		.	.	.	.	.	yes	.	.	.	.	.	.	.	.	.
KEGG_STEROID_BIOSYNTHESIS	DHCR7	6.57051e-255	-0.0527693	0.573	0.807	3.22086e-251	Normal_F	no		.	.	.	.	.	yes	.	.	.	.	.	.	.	.	.
KEGG_STEROID_BIOSYNTHESIS	LIPA	8.62258e-164	0.0654878	0.703	0.484	4.22679e-160	PCOS_C	no		.	.	.	.	.	yes	.	.	.	.	.	.	.	.	.
KEGG_STEROID_BIOSYNTHESIS	DHCR7	7.87219e-136	0.0150974	0.887	0.67	3.85895e-132	Normal_C	no		.	.	.	.	.	yes	.	.	.	.	.	.	.	.	.
KEGG_STEROID_BIOSYNTHESIS	SQLE	1.47968e-98	-0.148123	0.956	0.929	7.25337e-95	Normal_F	no		.	.	.	.	.	yes	.	.	0.048	1.86	.	.	.	.	.
KEGG_STEROID_BIOSYNTHESIS	SQLE	6.01074e-79	0.172067	0.902	0.947	2.94646e-75	PCOS_C	no		.	.	.	.	.	yes	.	.	0.048	1.86	.	.	.	.	.
KEGG_STEROID_BIOSYNTHESIS	FDFT1	2.94165e-44	0.077168	0.908	0.937	1.442e-40	PCOS_C	no		.	.	.	yes	.	yes	.	.	.	.	.	.	.	.	.
KEGG_STEROID_BIOSYNTHESIS	SQLE	2.18824e-42	0.071205	0.958	0.928	1.07268e-38	Normal_C	no		.	.	.	.	.	yes	.	.	0.048	1.86	.	.	.	.	.
KEGG_STEROID_BIOSYNTHESIS	SQLE	9.10233e-31	-0.107374	0.912	0.942	4.46196e-27	PCOS_F	no		.	.	.	.	.	yes	.	.	0.048	1.86	.	.	.	.	.
KEGG_STEROID_BIOSYNTHESIS	MSMO1	3.39431e-29	-0.0343953	0.864	0.897	1.66389e-25	PCOS_F	no		.	.	.	.	.	yes	.	.	0.012	2.17	.	.	.	.	.
KEGG_STEROID_BIOSYNTHESIS	LIPA	5.14959e-25	0.0608891	0.603	0.518	2.52433e-21	PCOS_F	no		.	.	.	.	.	yes	.	.	.	.	.	.	.	.	.
KEGG_STEROID_BIOSYNTHESIS	MSMO1	1.51377e-24	0.0719329	0.835	0.907	7.4205e-21	PCOS_C	no		.	.	.	.	.	yes	.	.	0.012	2.17	.	.	.	.	.
KEGG_STEROID_BIOSYNTHESIS	FDFT1	1.86723e-22	-0.0595237	0.919	0.936	9.15319e-19	Normal_C	no		.	.	.	yes	.	yes	.	.	.	.	.	.	.	.	.
KEGG_STEROID_BIOSYNTHESIS	FDFT1	4.18889e-20	-0.0373213	0.941	0.926	2.05339e-16	Normal_F	no		.	.	.	yes	.	yes	.	.	.	.	.	.	.	.	.
KEGG_STEROID_BIOSYNTHESIS	CYP51A1	1.19472e-17	-0.0316248	0.801	0.9	5.85653e-14	Normal_F	no		.	.	.	.	.	yes	.	.	.	.	.	.	.	.	.
KEGG_STEROID_BIOSYNTHESIS	FDFT1	9.39253e-15	0.0476537	0.962	0.924	4.60422e-11	PCOS_F	no		.	.	.	yes	.	yes	.	.	.	.	.	.	.	.	.
KEGG_STEROID_BIOSYNTHESIS	DHCR7	6.12039e-14	0.0402137	0.842	0.713	3.00021e-10	PCOS_F	no		.	.	.	.	.	yes	.	.	.	.	.	.	.	.	.
KEGG_STEROID_BIOSYNTHESIS	CYP51A1	5.35755e-12	0.0223884	0.943	0.839	2.62627e-08	Normal_C	no		.	.	.	.	.	yes	.	.	.	.	.	.	.	.	.
KEGG_STEROID_BIOSYNTHESIS	DHCR24	1.42887e-11	-0.110285	0.984	0.896	7.00432e-08	Normal_C	no		.	.	.	.	.	yes	.	.	.	.	.	.	.	.	.
KEGG_STEROID_BIOSYNTHESIS	CYP51A1	3.39713e-11	0.0346344	0.882	0.866	1.66527e-07	PCOS_C	no		.	.	.	.	.	yes	.	.	.	.	.	.	.	.	.
KEGG_STEROID_BIOSYNTHESIS	DHCR24	6.30639e-11	0.0266763	0.851	0.943	3.09139e-07	PCOS_C	no		.	.	.	.	.	yes	.	.	.	.	.	.	.	.	.
KEGG_STEROID_BIOSYNTHESIS	EBP	5.05798e-09	-0.0302975	0.82	0.83	2.47942e-05	PCOS_F	no		.	.	.	.	.	yes	.	.	.	.	.	.	.	.	.
KEGG_STEROID_BIOSYNTHESIS	CYP51A1	1.77081e-07	-0.0285851	0.85	0.874	0.000868053	PCOS_F	no		.	.	.	.	.	yes	.	.	.	.	.	.	.	.	.
KEGG_STEROID_HORMONE_BIOSYNTHESIS	CYP17A1	1.54253e-182	-0.0101791	0.574	0.831	7.56146e-179	PCOS_C	no		.	.	.	.	.	yes	.	.	0.04	3.03	0.90101	5.76377	2.6774	5e-05	0.0114109
KEGG_STEROID_HORMONE_BIOSYNTHESIS	SRD5A3	4.88045e-161	-0.0674554	0.608	0.979	2.3924e-157	PCOS_C	no		.	.	.	.	.	yes	.	.	.	.	.	.	.	.	.
KEGG_STEROID_HORMONE_BIOSYNTHESIS	SRD5A3	2.56053e-99	0.0228875	0.988	0.856	1.25517e-95	Normal_F	no		.	.	.	.	.	yes	.	.	.	.	.	.	.	.	.
KEGG_STEROID_HORMONE_BIOSYNTHESIS	CYP11A1	3.17358e-90	-0.0129632	0.488	0.763	1.55569e-86	Normal_F	no		.	.	.	yes	.	yes	.	.	.	.	.	.	.	.	.
KEGG_STEROID_HORMONE_BIOSYNTHESIS	CYP17A1	2.18838e-32	0.034725	0.586	0.813	1.07275e-28	PCOS_F	no		.	.	.	.	.	yes	.	.	0.04	3.03	0.90101	5.76377	2.6774	5e-05	0.0114109
KEGG_STEROID_HORMONE_BIOSYNTHESIS	CYP11A1	3.68058e-28	0.287568	0.666	0.681	1.80422e-24	PCOS_F	no		.	.	.	yes	.	yes	.	.	.	.	.	.	.	.	.
KEGG_STEROID_HORMONE_BIOSYNTHESIS	CYP11A1	3.60166e-24	-0.130577	0.909	0.579	1.76553e-20	Normal_C	no		.	.	.	yes	.	yes	.	.	.	.	.	.	.	.	.
KEGG_STEROID_HORMONE_BIOSYNTHESIS	AKR1C3	2.48507e-22	0.132472	0.676	0.617	1.21818e-18	PCOS_F	no		.	.	.	.	.	yes	0.046	1.91	.	.	.	.	.	.	.
KEGG_STEROID_HORMONE_BIOSYNTHESIS	SRD5A3	1.23117e-18	0.0324686	0.984	0.859	6.03519e-15	Normal_C	no		.	.	.	.	.	yes	.	.	.	.	.	.	.	.	.
KEGG_STEROID_HORMONE_BIOSYNTHESIS	SRD5A1	3.20841e-17	-0.0125885	0.572	0.782	1.57276e-13	PCOS_C	no		.	.	.	.	.	yes	.	.	.	.	.	.	.	.	.
KEGG_STEROID_HORMONE_BIOSYNTHESIS	AKR1C3	1.17543e-12	-0.113381	0.524	0.657	5.76196e-09	PCOS_C	no		.	.	.	.	.	yes	0.046	1.91	.	.	.	.	.	.	.
KEGG_STEROID_HORMONE_BIOSYNTHESIS	HSD17B1	1.61545e-08	0.0125412	0.684	0.828	7.91894e-05	PCOS_C	no		.	.	.	.	.	yes	.	.	.	.	.	.	.	.	.
REACTOME_METABOLISM_OF_STEROID_HORMONES	STAR	0	-0.776595	0.991	0.936	0	Normal_C	no		.	.	.	.	.	yes	.	.	.	.	.	.	.	.	.
REACTOME_METABOLISM_OF_STEROID_HORMONES	STARD4	1.96977e-221	-0.0280229	0.508	0.716	9.65582e-218	Normal_F	no		.	.	.	.	.	yes	.	.	.	.	.	.	.	.	.
REACTOME_METABOLISM_OF_STEROID_HORMONES	STAR	6.53498e-210	0.589647	0.957	0.952	3.20345e-206	PCOS_F	no		.	.	.	.	.	yes	.	.	.	.	.	.	.	.	.
REACTOME_METABOLISM_OF_STEROID_HORMONES	CYP17A1	1.54253e-182	-0.0101791	0.574	0.831	7.56146e-179	PCOS_C	no		.	.	.	.	.	yes	.	.	0.04	3.03	0.90101	5.76377	2.6774	5e-05	0.0114109
REACTOME_METABOLISM_OF_STEROID_HORMONES	SRD5A3	4.88045e-161	-0.0674554	0.608	0.979	2.3924e-157	PCOS_C	no		.	.	.	.	.	yes	.	.	.	.	.	.	.	.	.
REACTOME_METABOLISM_OF_STEROID_HORMONES	FDXR	1.00961e-130	-0.141487	0.952	0.955	4.9491e-127	Normal_C	no		.	.	.	.	.	yes	.	.	.	.	.	.	.	.	.
REACTOME_METABOLISM_OF_STEROID_HORMONES	STAR	2.75329e-122	0.344878	0.929	0.963	1.34967e-118	Normal_F	no		.	.	.	.	.	yes	.	.	.	.	.	.	.	.	.
REACTOME_METABOLISM_OF_STEROID_HORMONES	STARD4	4.54073e-119	0.0420674	0.713	0.626	2.22586e-115	Normal_C	no		.	.	.	.	.	yes	.	.	.	.	.	.	.	.	.
REACTOME_METABOLISM_OF_STEROID_HORMONES	SRD5A3	2.56053e-99	0.0228875	0.988	0.856	1.25517e-95	Normal_F	no		.	.	.	.	.	yes	.	.	.	.	.	.	.	.	.
REACTOME_METABOLISM_OF_STEROID_HORMONES	STARD3NL	4.84496e-98	-0.0853465	0.965	0.959	2.375e-94	Normal_F	no		.	.	.	.	.	yes	.	.	0.039	1.47	.	.	.	.	.
REACTOME_METABOLISM_OF_STEROID_HORMONES	FDX2	6.37977e-96	0.110441	0.831	0.819	3.12736e-92	PCOS_C	no		.	.	.	.	.	yes	.	.	.	.	.	.	.	.	.
REACTOME_METABOLISM_OF_STEROID_HORMONES	CYP11A1	3.17358e-90	-0.0129632	0.488	0.763	1.55569e-86	Normal_F	no		.	.	.	yes	.	yes	.	.	.	.	.	.	.	.	.
REACTOME_METABOLISM_OF_STEROID_HORMONES	FDX2	4.10545e-66	-0.0745912	0.599	0.867	2.01249e-62	PCOS_F	no		.	.	.	.	.	yes	.	.	.	.	.	.	.	.	.
REACTOME_METABOLISM_OF_STEROID_HORMONES	FDXR	7.43475e-56	0.142618	0.998	0.945	3.64452e-52	PCOS_F	no		.	.	.	.	.	yes	.	.	.	.	.	.	.	.	.
REACTOME_METABOLISM_OF_STEROID_HORMONES	STARD3NL	3.73081e-52	0.0934777	0.975	0.955	1.82885e-48	Normal_C	no		.	.	.	.	.	yes	.	.	0.039	1.47	.	.	.	.	.
REACTOME_METABOLISM_OF_STEROID_HORMONES	CYP17A1	2.18838e-32	0.034725	0.586	0.813	1.07275e-28	PCOS_F	no		.	.	.	.	.	yes	.	.	0.04	3.03	0.90101	5.76377	2.6774	5e-05	0.0114109
REACTOME_METABOLISM_OF_STEROID_HORMONES	CYP11A1	3.68058e-28	0.287568	0.666	0.681	1.80422e-24	PCOS_F	no		.	.	.	yes	.	yes	.	.	.	.	.	.	.	.	.
REACTOME_METABOLISM_OF_STEROID_HORMONES	CYP11A1	3.60166e-24	-0.130577	0.909	0.579	1.76553e-20	Normal_C	no		.	.	.	yes	.	yes	.	.	.	.	.	.	.	.	.
REACTOME_METABOLISM_OF_STEROID_HORMONES	STARD4	4.8791e-23	-0.0138574	0.841	0.614	2.39173e-19	PCOS_F	no		.	.	.	.	.	yes	.	.	.	.	.	.	.	.	.
REACTOME_METABOLISM_OF_STEROID_HORMONES	FDX1	4.3401e-22	0.144026	0.88	0.929	2.12752e-18	PCOS_F	no		.	.	yes	.	.	yes	.	.	0.05	1.52	.	.	.	.	.
REACTOME_METABOLISM_OF_STEROID_HORMONES	FDXR	4.19749e-21	0.0350648	1	0.933	2.05761e-17	Normal_F	no		.	.	.	.	.	yes	.	.	.	.	.	.	.	.	.
REACTOME_METABOLISM_OF_STEROID_HORMONES	STAR	2.28831e-19	-0.163817	0.931	0.959	1.12173e-15	PCOS_C	no		.	.	.	.	.	yes	.	.	.	.	.	.	.	.	.
REACTOME_METABOLISM_OF_STEROID_HORMONES	SRD5A3	1.23117e-18	0.0324686	0.984	0.859	6.03519e-15	Normal_C	no		.	.	.	.	.	yes	.	.	.	.	.	.	.	.	.
REACTOME_METABOLISM_OF_STEROID_HORMONES	SRD5A1	3.20841e-17	-0.0125885	0.572	0.782	1.57276e-13	PCOS_C	no		.	.	.	.	.	yes	.	.	.	.	.	.	.	.	.
REACTOME_METABOLISM_OF_STEROID_HORMONES	FDX2	8.20185e-15	-0.0647741	0.938	0.77	4.02055e-11	Normal_F	no		.	.	.	.	.	yes	.	.	.	.	.	.	.	.	.
REACTOME_METABOLISM_OF_STEROID_HORMONES	FDX1	8.44584e-15	-0.123894	0.851	0.94	4.14015e-11	PCOS_C	no		.	.	yes	.	.	yes	.	.	0.05	1.52	.	.	.	.	.
REACTOME_METABOLISM_OF_STEROID_HORMONES	STARD3NL	9.80436e-14	0.0194788	0.912	0.975	4.8061e-10	PCOS_C	no		.	.	.	.	.	yes	.	.	0.039	1.47	.	.	.	.	.
REACTOME_METABOLISM_OF_STEROID_HORMONES	HSD17B1	1.61545e-08	0.0125412	0.684	0.828	7.91894e-05	PCOS_C	no		.	.	.	.	.	yes	.	.	.	.	.	.	.	.	.
WANG_RESPONSE_TO_ANDROGEN_UP	HMGCR	3.39366e-187	0.0504881	0.843	0.563	1.66357e-183	Normal_C	no		.	.	.	.	.	yes	.	.	0.042	2	.	.	.	.	.
WANG_RESPONSE_TO_ANDROGEN_UP	HMGCR	3.80216e-186	-0.043148	0.484	0.72	1.86382e-182	Normal_F	no		.	.	.	.	.	yes	.	.	0.042	2	.	.	.	.	.
WANG_RESPONSE_TO_ANDROGEN_UP	INSIG1	4.38109e-161	0.0121444	0.995	0.86	2.14761e-157	Normal_F	no		.	.	.	.	.	yes	.	.	.	.	.	.	.	.	.
WANG_RESPONSE_TO_ANDROGEN_UP	INSIG1	3.76535e-155	-0.0400211	0.687	0.963	1.84577e-151	PCOS_C	no		.	.	.	.	.	yes	.	.	.	.	.	.	.	.	.
WANG_RESPONSE_TO_ANDROGEN_UP	FADS1	8.0375e-21	0.04456	0.911	0.844	3.93998e-17	Normal_C	no		.	.	.	yes	.	yes	.	.	.	.	.	.	.	.	.
WANG_RESPONSE_TO_ANDROGEN_UP	INSIG1	2.11273e-06	0.0129085	0.943	0.884	0.0103566	Normal_C	no		.	.	.	.	.	yes	.	.	.	.	.	.	.	.	.
WP_ALTERNATIVE_PATHWAY_OF_FETAL_ANDROGEN_SYNTHESIS	STAR	0	-0.776595	0.991	0.936	0	Normal_C	no		.	.	.	.	.	yes	.	.	.	.	.	.	.	.	.
WP_ALTERNATIVE_PATHWAY_OF_FETAL_ANDROGEN_SYNTHESIS	STAR	6.53498e-210	0.589647	0.957	0.952	3.20345e-206	PCOS_F	no		.	.	.	.	.	yes	.	.	.	.	.	.	.	.	.
WP_ALTERNATIVE_PATHWAY_OF_FETAL_ANDROGEN_SYNTHESIS	CYP17A1	1.54253e-182	-0.0101791	0.574	0.831	7.56146e-179	PCOS_C	no		.	.	.	.	.	yes	.	.	0.04	3.03	0.90101	5.76377	2.6774	5e-05	0.0114109
WP_ALTERNATIVE_PATHWAY_OF_FETAL_ANDROGEN_SYNTHESIS	STAR	2.75329e-122	0.344878	0.929	0.963	1.34967e-118	Normal_F	no		.	.	.	.	.	yes	.	.	.	.	.	.	.	.	.
WP_ALTERNATIVE_PATHWAY_OF_FETAL_ANDROGEN_SYNTHESIS	CYP11A1	3.17358e-90	-0.0129632	0.488	0.763	1.55569e-86	Normal_F	no		.	.	.	yes	.	yes	.	.	.	.	.	.	.	.	.
WP_ALTERNATIVE_PATHWAY_OF_FETAL_ANDROGEN_SYNTHESIS	CYP17A1	2.18838e-32	0.034725	0.586	0.813	1.07275e-28	PCOS_F	no		.	.	.	.	.	yes	.	.	0.04	3.03	0.90101	5.76377	2.6774	5e-05	0.0114109
WP_ALTERNATIVE_PATHWAY_OF_FETAL_ANDROGEN_SYNTHESIS	CYB5A	3.01559e-30	0.18234	0.873	0.828	1.47824e-26	PCOS_F	no		.	.	.	.	.	yes	0.032	1.64	0.036	1.59	.	.	.	.	.
WP_ALTERNATIVE_PATHWAY_OF_FETAL_ANDROGEN_SYNTHESIS	CYP11A1	3.68058e-28	0.287568	0.666	0.681	1.80422e-24	PCOS_F	no		.	.	.	yes	.	yes	.	.	.	.	.	.	.	.	.
WP_ALTERNATIVE_PATHWAY_OF_FETAL_ANDROGEN_SYNTHESIS	CYB5A	2.33221e-24	-0.193988	0.933	0.794	1.14325e-20	Normal_C	no		.	.	.	.	.	yes	0.032	1.64	0.036	1.59	.	.	.	.	.
WP_ALTERNATIVE_PATHWAY_OF_FETAL_ANDROGEN_SYNTHESIS	CYP11A1	3.60166e-24	-0.130577	0.909	0.579	1.76553e-20	Normal_C	no		.	.	.	yes	.	yes	.	.	.	.	.	.	.	.	.
WP_ALTERNATIVE_PATHWAY_OF_FETAL_ANDROGEN_SYNTHESIS	POR	4.69174e-20	0.0180086	0.903	0.716	2.29989e-16	Normal_C	no		.	.	.	yes	yes	yes	.	.	.	.	.	.	.	.	.
WP_ALTERNATIVE_PATHWAY_OF_FETAL_ANDROGEN_SYNTHESIS	POR	1.02319e-19	-0.14656	0.767	0.773	5.01566e-16	PCOS_C	no		.	.	.	yes	yes	yes	.	.	.	.	.	.	.	.	.
WP_ALTERNATIVE_PATHWAY_OF_FETAL_ANDROGEN_SYNTHESIS	STAR	2.28831e-19	-0.163817	0.931	0.959	1.12173e-15	PCOS_C	no		.	.	.	.	.	yes	.	.	.	.	.	.	.	.	.
WP_ALTERNATIVE_PATHWAY_OF_FETAL_ANDROGEN_SYNTHESIS	POR	4.99835e-14	0.101475	0.786	0.769	2.45019e-10	PCOS_F	no		.	.	.	yes	yes	yes	.	.	.	.	.	.	.	.	.
WP_ALTERNATIVE_PATHWAY_OF_FETAL_ANDROGEN_SYNTHESIS	POR	1.56045e-12	0.0283711	0.64	0.831	7.64934e-09	Normal_F	no		.	.	.	yes	yes	yes	.	.	.	.	.	.	.	.	.
WP_ANDROGEN_RECEPTOR_SIGNALING_PATHWAY	CALR	1.27361e-105	0.256704	0.998	0.998	6.24324e-102	Normal_F	no		.	.	.	yes	.	yes	.	.	.	.	.	.	.	.	.
WP_ANDROGEN_RECEPTOR_SIGNALING_PATHWAY	CALR	1.73893e-50	-0.166642	1	0.997	8.52423e-47	Normal_C	no		.	.	.	yes	.	yes	.	.	.	.	.	.	.	.	.
WP_ANDROGEN_RECEPTOR_SIGNALING_PATHWAY	ZMIZ1	4.90111e-35	0.0300407	0.765	0.621	2.40252e-31	PCOS_C	no		.	.	.	yes	.	yes	.	.	.	.	.	.	.	.	.
WP_ANDROGEN_RECEPTOR_SIGNALING_PATHWAY	CREB1	1.6094e-32	0.0474915	0.798	0.614	7.8893e-29	PCOS_F	yes		.	.	yes	.	.	yes	.	.	.	.	.	.	.	.	.
WP_ANDROGEN_RECEPTOR_SIGNALING_PATHWAY	ZMIZ1	1.40294e-15	0.0171072	0.579	0.685	6.87719e-12	Normal_F	no		.	.	.	yes	.	yes	.	.	.	.	.	.	.	.	.
WP_ANDROGEN_RECEPTOR_SIGNALING_PATHWAY	SP1	1.88787e-13	0.101382	0.809	0.756	9.25435e-10	Normal_F	yes		.	.	.	yes	.	yes	.	.	.	.	.	.	.	.	.
WP_ANDROGEN_RECEPTOR_SIGNALING_PATHWAY	CALR	1.36759e-10	-0.104023	0.997	0.998	6.70394e-07	PCOS_C	no		.	.	.	yes	.	yes	.	.	.	.	.	.	.	.	.
WP_ANDROGEN_RECEPTOR_SIGNALING_PATHWAY	SP1	7.10324e-10	-0.0632482	0.755	0.776	3.48201e-06	PCOS_F	yes		.	.	.	yes	.	yes	.	.	.	.	.	.	.	.	.
WP_ANDROGEN_RECEPTOR_SIGNALING_PATHWAY	DAXX	1.79788e-07	0.0189722	0.923	0.99	0.000881321	PCOS_C	no	yes	.	.	.	.	.	yes	.	.	.	.	.	.	.	.	.
WP_ANDROGEN_RECEPTOR_SIGNALING_PATHWAY	CREBBP	2.04661e-07	0.113036	0.836	0.87	0.00100325	Normal_F	no	yes	.	.	.	.	.	yes	.	.	.	.	.	.	.	.	.
WP_ANDROGEN_RECEPTOR_SIGNALING_PATHWAY	CREB1	6.38416e-07	-0.0306705	0.587	0.671	0.00312951	Normal_C	yes		.	.	yes	.	.	yes	.	.	.	.	.	.	.	.	.
WP_ANDROGEN_RECEPTOR_SIGNALING_PATHWAY	CREBBP	3.50981e-06	-0.102592	0.886	0.852	0.0172051	PCOS_C	no	yes	.	.	.	.	.	yes	.	.	.	.	.	.	.	.	.
WP_CLASSICAL_PATHWAY_OF_STEROIDOGENESIS_WITH_GLUCOCORTICOID_AND_MINERALOCORTICOID_METABOLISM	STAR	0	-0.776595	0.991	0.936	0	Normal_C	no		.	.	.	.	.	yes	.	.	.	.	.	.	.	.	.
WP_CLASSICAL_PATHWAY_OF_STEROIDOGENESIS_WITH_GLUCOCORTICOID_AND_MINERALOCORTICOID_METABOLISM	STAR	6.53498e-210	0.589647	0.957	0.952	3.20345e-206	PCOS_F	no		.	.	.	.	.	yes	.	.	.	.	.	.	.	.	.
WP_CLASSICAL_PATHWAY_OF_STEROIDOGENESIS_WITH_GLUCOCORTICOID_AND_MINERALOCORTICOID_METABOLISM	CYP17A1	1.54253e-182	-0.0101791	0.574	0.831	7.56146e-179	PCOS_C	no		.	.	.	.	.	yes	.	.	0.04	3.03	0.90101	5.76377	2.6774	5e-05	0.0114109
WP_CLASSICAL_PATHWAY_OF_STEROIDOGENESIS_WITH_GLUCOCORTICOID_AND_MINERALOCORTICOID_METABOLISM	STAR	2.75329e-122	0.344878	0.929	0.963	1.34967e-118	Normal_F	no		.	.	.	.	.	yes	.	.	.	.	.	.	.	.	.
WP_CLASSICAL_PATHWAY_OF_STEROIDOGENESIS_WITH_GLUCOCORTICOID_AND_MINERALOCORTICOID_METABOLISM	CYP11A1	3.17358e-90	-0.0129632	0.488	0.763	1.55569e-86	Normal_F	no		.	.	.	yes	.	yes	.	.	.	.	.	.	.	.	.
WP_CLASSICAL_PATHWAY_OF_STEROIDOGENESIS_WITH_GLUCOCORTICOID_AND_MINERALOCORTICOID_METABOLISM	CYP17A1	2.18838e-32	0.034725	0.586	0.813	1.07275e-28	PCOS_F	no		.	.	.	.	.	yes	.	.	0.04	3.03	0.90101	5.76377	2.6774	5e-05	0.0114109
WP_CLASSICAL_PATHWAY_OF_STEROIDOGENESIS_WITH_GLUCOCORTICOID_AND_MINERALOCORTICOID_METABOLISM	CYB5A	3.01559e-30	0.18234	0.873	0.828	1.47824e-26	PCOS_F	no		.	.	.	.	.	yes	0.032	1.64	0.036	1.59	.	.	.	.	.
WP_CLASSICAL_PATHWAY_OF_STEROIDOGENESIS_WITH_GLUCOCORTICOID_AND_MINERALOCORTICOID_METABOLISM	CYP11A1	3.68058e-28	0.287568	0.666	0.681	1.80422e-24	PCOS_F	no		.	.	.	yes	.	yes	.	.	.	.	.	.	.	.	.
WP_CLASSICAL_PATHWAY_OF_STEROIDOGENESIS_WITH_GLUCOCORTICOID_AND_MINERALOCORTICOID_METABOLISM	CYB5A	2.33221e-24	-0.193988	0.933	0.794	1.14325e-20	Normal_C	no		.	.	.	.	.	yes	0.032	1.64	0.036	1.59	.	.	.	.	.
WP_CLASSICAL_PATHWAY_OF_STEROIDOGENESIS_WITH_GLUCOCORTICOID_AND_MINERALOCORTICOID_METABOLISM	CYP11A1	3.60166e-24	-0.130577	0.909	0.579	1.76553e-20	Normal_C	no		.	.	.	yes	.	yes	.	.	.	.	.	.	.	.	.
WP_CLASSICAL_PATHWAY_OF_STEROIDOGENESIS_WITH_GLUCOCORTICOID_AND_MINERALOCORTICOID_METABOLISM	POR	4.69174e-20	0.0180086	0.903	0.716	2.29989e-16	Normal_C	no		.	.	.	yes	yes	yes	.	.	.	.	.	.	.	.	.
WP_CLASSICAL_PATHWAY_OF_STEROIDOGENESIS_WITH_GLUCOCORTICOID_AND_MINERALOCORTICOID_METABOLISM	POR	1.02319e-19	-0.14656	0.767	0.773	5.01566e-16	PCOS_C	no		.	.	.	yes	yes	yes	.	.	.	.	.	.	.	.	.
WP_CLASSICAL_PATHWAY_OF_STEROIDOGENESIS_WITH_GLUCOCORTICOID_AND_MINERALOCORTICOID_METABOLISM	STAR	2.28831e-19	-0.163817	0.931	0.959	1.12173e-15	PCOS_C	no		.	.	.	.	.	yes	.	.	.	.	.	.	.	.	.
WP_CLASSICAL_PATHWAY_OF_STEROIDOGENESIS_WITH_GLUCOCORTICOID_AND_MINERALOCORTICOID_METABOLISM	POR	4.99835e-14	0.101475	0.786	0.769	2.45019e-10	PCOS_F	no		.	.	.	yes	yes	yes	.	.	.	.	.	.	.	.	.
WP_CLASSICAL_PATHWAY_OF_STEROIDOGENESIS_WITH_GLUCOCORTICOID_AND_MINERALOCORTICOID_METABOLISM	POR	1.56045e-12	0.0283711	0.64	0.831	7.64934e-09	Normal_F	no		.	.	.	yes	yes	yes	.	.	.	.	.	.	.	.	.
KEGG_STEROID_BIOSYNTHESIS	HSD17B7	0	-0.0282863	0.161	0.423	0	Normal_F	no		.	.	.	.	.	no	.	.	.	.	.	.	.	.	.
KEGG_STEROID_BIOSYNTHESIS	HSD17B7	2.13731e-216	0.0169434	0.452	0.311	1.04771e-212	PCOS_C	no		.	.	.	.	.	no	.	.	.	.	.	.	.	.	.
KEGG_STEROID_BIOSYNTHESIS	LSS	2.60321e-143	-0.0100066	0.433	0.653	1.2761e-139	Normal_C	no		.	.	.	.	.	no	.	.	.	.	.	.	.	.	.
KEGG_STEROID_BIOSYNTHESIS	LSS	1.85142e-102	0.0496842	0.664	0.565	9.07567e-99	PCOS_C	no		.	.	.	.	.	no	.	.	.	.	.	.	.	.	.
KEGG_STEROID_BIOSYNTHESIS	TM7SF2	5.15909e-94	-0.0230996	0.707	0.916	2.52899e-90	PCOS_C	no		.	.	.	yes	yes	no	0.047	1.77	.	.	.	.	.	.	.
KEGG_STEROID_BIOSYNTHESIS	TM7SF2	1.00819e-68	-0.0285661	0.949	0.836	4.94215e-65	Normal_C	no		.	.	.	yes	yes	no	0.047	1.77	.	.	.	.	.	.	.
KEGG_STEROID_BIOSYNTHESIS	HSD17B7	3.50791e-62	0.0494189	0.521	0.306	1.71958e-58	PCOS_F	no		.	.	.	.	.	no	.	.	.	.	.	.	.	.	.
KEGG_STEROID_BIOSYNTHESIS	NSDHL	8.0382e-52	0.0133966	0.846	0.628	3.94032e-48	Normal_F	no		.	.	.	.	.	no	.	.	.	.	.	.	.	.	.
KEGG_STEROID_BIOSYNTHESIS	NSDHL	4.60636e-16	-0.012259	0.665	0.708	2.25804e-12	Normal_C	no		.	.	.	.	.	no	.	.	.	.	.	.	.	.	.
KEGG_STEROID_HORMONE_BIOSYNTHESIS	CYP19A1	0	-0.0419879	0.8	0.314	0	Normal_C	no		.	.	.	.	.	no	.	.	.	.	2.11496	9.03405	2.09474	5e-05	0.0114109
KEGG_STEROID_HORMONE_BIOSYNTHESIS	CYP19A1	0	0.0403578	0.204	0.574	0	Normal_F	no		.	.	.	.	.	no	.	.	.	.	2.11496	9.03405	2.09474	5e-05	0.0114109
KEGG_STEROID_HORMONE_BIOSYNTHESIS	HSD17B8	0	0.0141271	0.931	0.749	0	Normal_F	no		.	.	.	.	.	no	.	.	.	.	.	.	.	.	.
KEGG_STEROID_HORMONE_BIOSYNTHESIS	HSD17B7	0	-0.0282863	0.161	0.423	0	Normal_F	no		.	.	.	.	.	no	.	.	.	.	.	.	.	.	.
KEGG_STEROID_HORMONE_BIOSYNTHESIS	CYP1B1	0	-0.0808267	0.291	0.57	0	Normal_F	no		.	.	.	yes	.	no	.	.	.	.	.	.	.	.	.
KEGG_STEROID_HORMONE_BIOSYNTHESIS	HSD17B7	2.13731e-216	0.0169434	0.452	0.311	1.04771e-212	PCOS_C	no		.	.	.	.	.	no	.	.	.	.	.	.	.	.	.
KEGG_STEROID_HORMONE_BIOSYNTHESIS	CYP1B1	5.17078e-154	-0.0978804	0.698	0.392	2.53471e-150	Normal_C	no		.	.	.	yes	.	no	.	.	.	.	.	.	.	.	.
KEGG_STEROID_HORMONE_BIOSYNTHESIS	STS	3.94695e-145	0.0799312	0.823	0.558	1.93479e-141	PCOS_F	no		.	.	.	.	.	no	.	.	.	.	.	.	.	.	.
KEGG_STEROID_HORMONE_BIOSYNTHESIS	HSD11B1	3.27281e-97	-0.338503	0.546	0.744	1.60433e-93	PCOS_C	no		.	.	.	yes	.	no	.	.	.	.	.	.	.	.	.
KEGG_STEROID_HORMONE_BIOSYNTHESIS	STS	4.51305e-70	0.0224914	0.526	0.637	2.2123e-66	Normal_F	no		.	.	.	.	.	no	.	.	.	.	.	.	.	.	.
KEGG_STEROID_HORMONE_BIOSYNTHESIS	HSD17B7	3.50791e-62	0.0494189	0.521	0.306	1.71958e-58	PCOS_F	no		.	.	.	.	.	no	.	.	.	.	.	.	.	.	.
KEGG_STEROID_HORMONE_BIOSYNTHESIS	HSD11B1	1.10866e-53	0.250883	0.751	0.677	5.43468e-50	Normal_F	no		.	.	.	yes	.	no	.	.	.	.	.	.	.	.	.
KEGG_STEROID_HORMONE_BIOSYNTHESIS	CYP1B1	1.93007e-42	-0.0409894	0.48	0.485	9.4612e-39	PCOS_C	no		.	.	.	yes	.	no	.	.	.	.	.	.	.	.	.
KEGG_STEROID_HORMONE_BIOSYNTHESIS	HSD11B1	2.74102e-33	0.377196	0.695	0.701	1.34365e-29	PCOS_F	no		.	.	.	yes	.	no	.	.	.	.	.	.	.	.	.
KEGG_STEROID_HORMONE_BIOSYNTHESIS	CYP19A1	2.30352e-28	-0.0441968	0.376	0.484	1.12918e-24	PCOS_C	no		.	.	.	.	.	no	.	.	.	.	2.11496	9.03405	2.09474	5e-05	0.0114109
KEGG_STEROID_HORMONE_BIOSYNTHESIS	AKR1C2	1.29544e-21	-0.0215138	0.338	0.43	6.35024e-18	PCOS_C	no		.	.	.	.	.	no	.	.	.	.	.	.	.	.	.
KEGG_STEROID_HORMONE_BIOSYNTHESIS	STS	8.76571e-14	-0.0537065	0.454	0.645	4.29695e-10	PCOS_C	no		.	.	.	.	.	no	.	.	.	.	.	.	.	.	.
KEGG_STEROID_HORMONE_BIOSYNTHESIS	CYP19A1	7.57283e-13	0.0536098	0.433	0.466	3.7122e-09	PCOS_F	no		.	.	.	.	.	no	.	.	.	.	2.11496	9.03405	2.09474	5e-05	0.0114109
KEGG_STEROID_HORMONE_BIOSYNTHESIS	HSD11B1	1.14182e-10	-0.291425	0.764	0.672	5.59719e-07	Normal_C	no		.	.	.	yes	.	no	.	.	.	.	.	.	.	.	.
KEGG_STEROID_HORMONE_BIOSYNTHESIS	HSD17B12	1.2485e-08	0.0183377	0.947	0.9	6.12015e-05	PCOS_C	no		.	.	.	.	.	no	.	.	.	.	.	.	.	.	.
KEGG_STEROID_HORMONE_BIOSYNTHESIS	COMT	1.55111e-08	0.0625023	1	0.998	7.60356e-05	PCOS_F	no		.	.	.	yes	.	no	.	.	.	.	.	.	.	.	.
NELSON_RESPONSE_TO_ANDROGEN_DN	MMP16	0	0.0512812	0.516	0.247	0	Normal_C	no		.	.	.	.	.	no	0.048	0.52	.	.	.	.	.	.	.
NELSON_RESPONSE_TO_ANDROGEN_DN	MMP16	0	-0.0415889	0.144	0.409	0	Normal_F	no		.	.	.	.	.	no	0.048	0.52	.	.	.	.	.	.	.
NELSON_RESPONSE_TO_ANDROGEN_DN	SCNN1A	0	0.0400205	0.436	0.148	0	PCOS_C	no		.	.	.	yes	.	no	.	.	.	.	.	.	.	.	.
NELSON_RESPONSE_TO_ANDROGEN_DN	SLC29A1	0	0.0115563	0.684	0.399	0	PCOS_C	no		.	.	.	yes	.	no	.	.	.	.	.	.	.	.	.
NELSON_RESPONSE_TO_ANDROGEN_DN	SCNN1A	4.48491e-106	-0.0282793	0.102	0.26	2.1985e-102	Normal_F	no		.	.	.	yes	.	no	.	.	.	.	.	.	.	.	.
NELSON_RESPONSE_TO_ANDROGEN_DN	SLC29A1	3.74072e-35	-0.0221494	0.599	0.434	1.8337e-31	PCOS_F	no		.	.	.	yes	.	no	.	.	.	.	.	.	.	.	.
NELSON_RESPONSE_TO_ANDROGEN_DN	SDC4	5.19993e-30	0.0909991	0.85	0.952	2.54901e-26	PCOS_C	no		.	.	.	yes	.	no	.	.	.	.	.	.	.	.	.
NELSON_RESPONSE_TO_ANDROGEN_DN	SDC4	5.55062e-20	-0.0821827	0.988	0.903	2.72091e-16	Normal_F	no		.	.	.	yes	.	no	.	.	.	.	.	.	.	.	.
NELSON_RESPONSE_TO_ANDROGEN_DN	SDC4	1.04037e-12	-0.0997043	0.981	0.919	5.09987e-09	PCOS_F	no		.	.	.	yes	.	no	.	.	.	.	.	.	.	.	.
NELSON_RESPONSE_TO_ANDROGEN_DN	CTBP1	4.25593e-10	0.10089	0.874	0.845	2.08626e-06	Normal_F	no		.	.	.	.	.	no	.	.	.	.	.	.	.	.	.
NELSON_RESPONSE_TO_ANDROGEN_DN	MYC	9.94634e-07	0.0498868	0.909	0.876	0.0048757	Normal_C	yes		.	.	.	.	.	no	0.038	1.59	.	.	.	.	.	.	.
NELSON_RESPONSE_TO_ANDROGEN_DN	SDC4	1.97821e-06	0.0713793	0.898	0.943	0.00969718	Normal_C	no		.	.	.	yes	.	no	.	.	.	.	.	.	.	.	.
REACTOME_ACTIVATED_PKN1_STIMULATES_TRANSCRIPTION_OF_AR_ANDROGEN_RECEPTOR_REGULATED_GENES_KLK2_AND_KLK3	AR	1.71989e-42	0.0114113	0.445	0.665	8.43092e-39	Normal_F	yes		.	.	.	.	.	no	.	.	.	.	.	.	.	.	.
REACTOME_ACTIVATED_PKN1_STIMULATES_TRANSCRIPTION_OF_AR_ANDROGEN_RECEPTOR_REGULATED_GENES_KLK2_AND_KLK3	AR	1.06109e-40	-0.0279065	0.716	0.564	5.20148e-37	PCOS_C	yes		.	.	.	.	.	no	.	.	.	.	.	.	.	.	.
REACTOME_ACTIVATED_PKN1_STIMULATES_TRANSCRIPTION_OF_AR_ANDROGEN_RECEPTOR_REGULATED_GENES_KLK2_AND_KLK3	AR	8.30389e-13	-0.0410851	0.737	0.569	4.07057e-09	PCOS_F	yes		.	.	.	.	.	no	.	.	.	.	.	.	.	.	.
REACTOME_ACTIVATED_PKN1_STIMULATES_TRANSCRIPTION_OF_AR_ANDROGEN_RECEPTOR_REGULATED_GENES_KLK2_AND_KLK3	PKN1	3.01186e-12	-0.0256852	0.935	0.933	1.47641e-08	Normal_F	no		.	.	.	yes	.	no	.	.	.	.	.	.	.	.	.
REACTOME_HSP90_CHAPERONE_CYCLE_FOR_STEROID_HORMONE_RECEPTORS_SHR_IN_THE_PRESENCE_OF_LIGAND	TUBA4A	2.36444e-165	0.0647457	0.47	0.364	1.15905e-161	PCOS_C	no		.	.	.	yes	.	no	.	.	.	.	.	.	.	.	.
REACTOME_HSP90_CHAPERONE_CYCLE_FOR_STEROID_HORMONE_RECEPTORS_SHR_IN_THE_PRESENCE_OF_LIGAND	TUBA1B	4.60501e-141	-0.36955	0.995	0.996	2.25737e-137	Normal_F	no		.	.	.	.	.	no	.	.	.	.	.	.	.	.	.
REACTOME_HSP90_CHAPERONE_CYCLE_FOR_STEROID_HORMONE_RECEPTORS_SHR_IN_THE_PRESENCE_OF_LIGAND	TUBA1B	1.35044e-119	0.245205	0.997	0.995	6.61986e-116	Normal_C	no		.	.	.	.	.	no	.	.	.	.	.	.	.	.	.
REACTOME_HSP90_CHAPERONE_CYCLE_FOR_STEROID_HORMONE_RECEPTORS_SHR_IN_THE_PRESENCE_OF_LIGAND	TUBA4A	7.73476e-115	-0.0208791	0.264	0.443	3.79158e-111	Normal_F	no		.	.	.	yes	.	no	.	.	.	.	.	.	.	.	.
REACTOME_HSP90_CHAPERONE_CYCLE_FOR_STEROID_HORMONE_RECEPTORS_SHR_IN_THE_PRESENCE_OF_LIGAND	TUBB6	2.76601e-109	0.275949	0.99	0.988	1.3559e-105	Normal_C	no		.	.	.	.	.	no	.	.	.	.	.	.	.	.	.
REACTOME_HSP90_CHAPERONE_CYCLE_FOR_STEROID_HORMONE_RECEPTORS_SHR_IN_THE_PRESENCE_OF_LIGAND	TUBA4A	6.20661e-91	0.0478423	0.378	0.389	3.04248e-87	PCOS_F	no		.	.	.	yes	.	no	.	.	.	.	.	.	.	.	.
REACTOME_HSP90_CHAPERONE_CYCLE_FOR_STEROID_HORMONE_RECEPTORS_SHR_IN_THE_PRESENCE_OF_LIGAND	TUBA1B	1.70025e-69	0.306212	0.993	0.996	8.33462e-66	PCOS_C	no		.	.	.	.	.	no	.	.	.	.	.	.	.	.	.
REACTOME_HSP90_CHAPERONE_CYCLE_FOR_STEROID_HORMONE_RECEPTORS_SHR_IN_THE_PRESENCE_OF_LIGAND	TUBB6	1.64894e-67	-0.294603	0.997	0.987	8.08313e-64	PCOS_F	no		.	.	.	.	.	no	.	.	.	.	.	.	.	.	.
REACTOME_HSP90_CHAPERONE_CYCLE_FOR_STEROID_HORMONE_RECEPTORS_SHR_IN_THE_PRESENCE_OF_LIGAND	TUBA1B	5.42723e-63	-0.258155	0.997	0.995	2.66043e-59	PCOS_F	no		.	.	.	.	.	no	.	.	.	.	.	.	.	.	.
REACTOME_HSP90_CHAPERONE_CYCLE_FOR_STEROID_HORMONE_RECEPTORS_SHR_IN_THE_PRESENCE_OF_LIGAND	DYNC1H1	3.62286e-61	0.151092	0.999	0.995	1.77592e-57	Normal_C	no		.	.	.	.	.	no	.	.	.	.	.	.	.	.	.
REACTOME_HSP90_CHAPERONE_CYCLE_FOR_STEROID_HORMONE_RECEPTORS_SHR_IN_THE_PRESENCE_OF_LIGAND	TUBB6	2.39994e-56	-0.203612	0.997	0.985	1.17645e-52	Normal_F	no		.	.	.	.	.	no	.	.	.	.	.	.	.	.	.
REACTOME_HSP90_CHAPERONE_CYCLE_FOR_STEROID_HORMONE_RECEPTORS_SHR_IN_THE_PRESENCE_OF_LIGAND	DCTN3	2.7693e-53	0.121808	0.98	0.941	1.35751e-49	PCOS_C	no		.	.	.	yes	.	no	.	.	.	.	.	.	.	.	.
REACTOME_HSP90_CHAPERONE_CYCLE_FOR_STEROID_HORMONE_RECEPTORS_SHR_IN_THE_PRESENCE_OF_LIGAND	TUBA4A	5.60086e-49	-0.0658425	0.459	0.357	2.74554e-45	Normal_C	no		.	.	.	yes	.	no	.	.	.	.	.	.	.	.	.
REACTOME_HSP90_CHAPERONE_CYCLE_FOR_STEROID_HORMONE_RECEPTORS_SHR_IN_THE_PRESENCE_OF_LIGAND	DYNC1H1	1.09192e-47	-0.180845	0.992	0.997	5.35261e-44	PCOS_F	no		.	.	.	.	.	no	.	.	.	.	.	.	.	.	.
REACTOME_HSP90_CHAPERONE_CYCLE_FOR_STEROID_HORMONE_RECEPTORS_SHR_IN_THE_PRESENCE_OF_LIGAND	NR3C1	7.17049e-45	0.183326	0.971	0.904	3.51497e-41	Normal_F	yes		.	.	.	.	.	no	.	.	.	.	.	.	.	.	.
REACTOME_HSP90_CHAPERONE_CYCLE_FOR_STEROID_HORMONE_RECEPTORS_SHR_IN_THE_PRESENCE_OF_LIGAND	TUBA1C	2.4152e-44	-0.131024	0.999	0.989	1.18393e-40	Normal_F	no		.	.	.	.	.	no	.	.	.	.	.	.	.	.	.
REACTOME_HSP90_CHAPERONE_CYCLE_FOR_STEROID_HORMONE_RECEPTORS_SHR_IN_THE_PRESENCE_OF_LIGAND	TUBA1A	1.18567e-42	-0.203582	1	0.998	5.81216e-39	Normal_F	no		.	.	.	.	.	no	.	.	.	.	.	.	.	.	.
REACTOME_HSP90_CHAPERONE_CYCLE_FOR_STEROID_HORMONE_RECEPTORS_SHR_IN_THE_PRESENCE_OF_LIGAND	AR	1.71989e-42	0.0114113	0.445	0.665	8.43092e-39	Normal_F	yes		.	.	.	.	.	no	.	.	.	.	.	.	.	.	.
REACTOME_HSP90_CHAPERONE_CYCLE_FOR_STEROID_HORMONE_RECEPTORS_SHR_IN_THE_PRESENCE_OF_LIGAND	DYNC1LI1	2.41826e-41	-0.160919	0.897	0.876	1.18543e-37	PCOS_F	no		.	.	.	.	.	no	.	.	.	.	.	.	.	.	.
REACTOME_HSP90_CHAPERONE_CYCLE_FOR_STEROID_HORMONE_RECEPTORS_SHR_IN_THE_PRESENCE_OF_LIGAND	AR	1.06109e-40	-0.0279065	0.716	0.564	5.20148e-37	PCOS_C	yes		.	.	.	.	.	no	.	.	.	.	.	.	.	.	.
REACTOME_HSP90_CHAPERONE_CYCLE_FOR_STEROID_HORMONE_RECEPTORS_SHR_IN_THE_PRESENCE_OF_LIGAND	STIP1	8.44882e-36	0.0670865	0.929	0.862	4.14161e-32	PCOS_C	no		.	.	.	yes	.	no	.	.	.	.	.	.	.	.	.
REACTOME_HSP90_CHAPERONE_CYCLE_FOR_STEROID_HORMONE_RECEPTORS_SHR_IN_THE_PRESENCE_OF_LIGAND	TUBA1A	1.16291e-34	0.27181	0.997	0.999	5.70058e-31	PCOS_C	no		.	.	.	.	.	no	.	.	.	.	.	.	.	.	.
REACTOME_HSP90_CHAPERONE_CYCLE_FOR_STEROID_HORMONE_RECEPTORS_SHR_IN_THE_PRESENCE_OF_LIGAND	DYNC1LI1	5.3942e-33	0.107416	0.871	0.883	2.64423e-29	Normal_C	no		.	.	.	.	.	no	.	.	.	.	.	.	.	.	.
REACTOME_HSP90_CHAPERONE_CYCLE_FOR_STEROID_HORMONE_RECEPTORS_SHR_IN_THE_PRESENCE_OF_LIGAND	DCTN1	4.47613e-32	0.101306	0.917	0.898	2.1942e-28	Normal_C	no		.	.	.	.	.	no	.	.	.	.	.	.	.	.	.
REACTOME_HSP90_CHAPERONE_CYCLE_FOR_STEROID_HORMONE_RECEPTORS_SHR_IN_THE_PRESENCE_OF_LIGAND	CAPZB	3.11357e-29	0.0956013	1	0.999	1.52627e-25	Normal_C	no		.	.	.	.	.	no	.	.	.	.	.	.	.	.	.
REACTOME_HSP90_CHAPERONE_CYCLE_FOR_STEROID_HORMONE_RECEPTORS_SHR_IN_THE_PRESENCE_OF_LIGAND	FKBP5	1.9609e-28	0.0920411	0.962	0.959	9.61232e-25	Normal_C	no		.	.	.	yes	.	no	.	.	.	.	.	.	.	.	.
REACTOME_HSP90_CHAPERONE_CYCLE_FOR_STEROID_HORMONE_RECEPTORS_SHR_IN_THE_PRESENCE_OF_LIGAND	ACTR10	9.86558e-28	-0.045861	0.972	0.978	4.83611e-24	Normal_F	no		.	.	.	.	.	no	.	.	.	.	.	.	.	.	.
REACTOME_HSP90_CHAPERONE_CYCLE_FOR_STEROID_HORMONE_RECEPTORS_SHR_IN_THE_PRESENCE_OF_LIGAND	TUBA1A	2.38771e-27	0.0342067	0.999	0.999	1.17046e-23	Normal_C	no		.	.	.	.	.	no	.	.	.	.	.	.	.	.	.
REACTOME_HSP90_CHAPERONE_CYCLE_FOR_STEROID_HORMONE_RECEPTORS_SHR_IN_THE_PRESENCE_OF_LIGAND	TUBA1C	2.15411e-26	0.121731	0.976	0.997	1.05594e-22	PCOS_C	no		.	.	.	.	.	no	.	.	.	.	.	.	.	.	.
REACTOME_HSP90_CHAPERONE_CYCLE_FOR_STEROID_HORMONE_RECEPTORS_SHR_IN_THE_PRESENCE_OF_LIGAND	DYNC1I2	8.55104e-26	-0.0802175	0.974	0.996	4.19172e-22	Normal_F	no		.	.	.	.	.	no	.	.	.	.	.	.	.	.	.
REACTOME_HSP90_CHAPERONE_CYCLE_FOR_STEROID_HORMONE_RECEPTORS_SHR_IN_THE_PRESENCE_OF_LIGAND	TUBA1C	3.88889e-25	0.0878878	0.994	0.992	1.90633e-21	Normal_C	no		.	.	.	.	.	no	.	.	.	.	.	.	.	.	.
REACTOME_HSP90_CHAPERONE_CYCLE_FOR_STEROID_HORMONE_RECEPTORS_SHR_IN_THE_PRESENCE_OF_LIGAND	DYNC1H1	3.48135e-24	-0.121084	0.995	0.997	1.70656e-20	PCOS_C	no		.	.	.	.	.	no	.	.	.	.	.	.	.	.	.
REACTOME_HSP90_CHAPERONE_CYCLE_FOR_STEROID_HORMONE_RECEPTORS_SHR_IN_THE_PRESENCE_OF_LIGAND	DCTN1	3.79767e-24	-0.122468	0.931	0.898	1.86162e-20	PCOS_F	no		.	.	.	.	.	no	.	.	.	.	.	.	.	.	.
REACTOME_HSP90_CHAPERONE_CYCLE_FOR_STEROID_HORMONE_RECEPTORS_SHR_IN_THE_PRESENCE_OF_LIGAND	TUBA1A	2.36284e-23	-0.103858	1	0.998	1.15826e-19	PCOS_F	no		.	.	.	.	.	no	.	.	.	.	.	.	.	.	.
REACTOME_HSP90_CHAPERONE_CYCLE_FOR_STEROID_HORMONE_RECEPTORS_SHR_IN_THE_PRESENCE_OF_LIGAND	DCTN3	2.12692e-21	-0.0656904	0.921	0.963	1.04262e-17	Normal_F	no		.	.	.	yes	.	no	.	.	.	.	.	.	.	.	.
REACTOME_HSP90_CHAPERONE_CYCLE_FOR_STEROID_HORMONE_RECEPTORS_SHR_IN_THE_PRESENCE_OF_LIGAND	STIP1	6.94161e-19	-0.0663344	0.785	0.916	3.40278e-15	Normal_C	no		.	.	.	yes	.	no	.	.	.	.	.	.	.	.	.
REACTOME_HSP90_CHAPERONE_CYCLE_FOR_STEROID_HORMONE_RECEPTORS_SHR_IN_THE_PRESENCE_OF_LIGAND	TUBB6	1.44788e-18	0.119162	0.967	0.994	7.0975e-15	PCOS_C	no		.	.	.	.	.	no	.	.	.	.	.	.	.	.	.
REACTOME_HSP90_CHAPERONE_CYCLE_FOR_STEROID_HORMONE_RECEPTORS_SHR_IN_THE_PRESENCE_OF_LIGAND	FKBP5	5.07e-18	-0.10397	0.983	0.955	2.48531e-14	PCOS_F	no		.	.	.	yes	.	no	.	.	.	.	.	.	.	.	.
REACTOME_HSP90_CHAPERONE_CYCLE_FOR_STEROID_HORMONE_RECEPTORS_SHR_IN_THE_PRESENCE_OF_LIGAND	DYNC1LI1	1.17793e-17	-0.0245422	0.834	0.9	5.77421e-14	Normal_F	no		.	.	.	.	.	no	.	.	.	.	.	.	.	.	.
REACTOME_HSP90_CHAPERONE_CYCLE_FOR_STEROID_HORMONE_RECEPTORS_SHR_IN_THE_PRESENCE_OF_LIGAND	DYNC1LI1	1.8488e-17	0.0245377	0.94	0.862	9.0628e-14	PCOS_C	no		.	.	.	.	.	no	.	.	.	.	.	.	.	.	.
REACTOME_HSP90_CHAPERONE_CYCLE_FOR_STEROID_HORMONE_RECEPTORS_SHR_IN_THE_PRESENCE_OF_LIGAND	NR3C1	2.04404e-17	-0.0805101	0.85	0.956	1.00199e-13	Normal_C	yes		.	.	.	.	.	no	.	.	.	.	.	.	.	.	.
REACTOME_HSP90_CHAPERONE_CYCLE_FOR_STEROID_HORMONE_RECEPTORS_SHR_IN_THE_PRESENCE_OF_LIGAND	DYNC1I2	1.35551e-16	0.0766739	0.996	0.987	6.64471e-13	Normal_C	no		.	.	.	.	.	no	.	.	.	.	.	.	.	.	.
REACTOME_HSP90_CHAPERONE_CYCLE_FOR_STEROID_HORMONE_RECEPTORS_SHR_IN_THE_PRESENCE_OF_LIGAND	DCTN2	1.06306e-15	0.0404044	0.976	0.96	5.21111e-12	PCOS_C	no		.	.	.	yes	.	no	.	.	.	.	.	.	.	.	.
REACTOME_HSP90_CHAPERONE_CYCLE_FOR_STEROID_HORMONE_RECEPTORS_SHR_IN_THE_PRESENCE_OF_LIGAND	DYNC1I2	2.13195e-14	0.0493619	0.996	0.988	1.04508e-10	PCOS_C	no		.	.	.	.	.	no	.	.	.	.	.	.	.	.	.
REACTOME_HSP90_CHAPERONE_CYCLE_FOR_STEROID_HORMONE_RECEPTORS_SHR_IN_THE_PRESENCE_OF_LIGAND	ACTR10	5.08398e-13	0.048541	0.997	0.967	2.49216e-09	Normal_C	no		.	.	.	.	.	no	.	.	.	.	.	.	.	.	.
REACTOME_HSP90_CHAPERONE_CYCLE_FOR_STEROID_HORMONE_RECEPTORS_SHR_IN_THE_PRESENCE_OF_LIGAND	TUBA1C	5.55775e-13	-0.0919561	0.998	0.991	2.72441e-09	PCOS_F	no		.	.	.	.	.	no	.	.	.	.	.	.	.	.	.
REACTOME_HSP90_CHAPERONE_CYCLE_FOR_STEROID_HORMONE_RECEPTORS_SHR_IN_THE_PRESENCE_OF_LIGAND	AR	8.30389e-13	-0.0410851	0.737	0.569	4.07057e-09	PCOS_F	yes		.	.	.	.	.	no	.	.	.	.	.	.	.	.	.
REACTOME_HSP90_CHAPERONE_CYCLE_FOR_STEROID_HORMONE_RECEPTORS_SHR_IN_THE_PRESENCE_OF_LIGAND	DCTN1	3.77788e-12	-0.027217	0.856	0.925	1.85191e-08	Normal_F	no		.	.	.	.	.	no	.	.	.	.	.	.	.	.	.
REACTOME_HSP90_CHAPERONE_CYCLE_FOR_STEROID_HORMONE_RECEPTORS_SHR_IN_THE_PRESENCE_OF_LIGAND	FKBP4	6.74125e-12	0.0280361	0.941	0.87	3.30456e-08	Normal_C	no		.	.	.	.	.	no	.	.	.	.	.	.	.	.	.
REACTOME_HSP90_CHAPERONE_CYCLE_FOR_STEROID_HORMONE_RECEPTORS_SHR_IN_THE_PRESENCE_OF_LIGAND	DCTN5	1.38479e-10	0.0297554	0.849	0.737	6.78825e-07	PCOS_F	no		.	.	.	.	.	no	.	.	.	.	.	.	.	.	.
REACTOME_HSP90_CHAPERONE_CYCLE_FOR_STEROID_HORMONE_RECEPTORS_SHR_IN_THE_PRESENCE_OF_LIGAND	CAPZB	1.93784e-10	-0.0400422	0.999	0.999	9.49928e-07	Normal_F	no		.	.	.	.	.	no	.	.	.	.	.	.	.	.	.
REACTOME_HSP90_CHAPERONE_CYCLE_FOR_STEROID_HORMONE_RECEPTORS_SHR_IN_THE_PRESENCE_OF_LIGAND	DYNC1I2	1.86566e-08	-0.0569848	0.997	0.988	9.14547e-05	PCOS_F	no		.	.	.	.	.	no	.	.	.	.	.	.	.	.	.
REACTOME_HSP90_CHAPERONE_CYCLE_FOR_STEROID_HORMONE_RECEPTORS_SHR_IN_THE_PRESENCE_OF_LIGAND	DCTN3	1.32472e-07	-0.0539631	0.919	0.956	0.000649378	PCOS_F	no		.	.	.	yes	.	no	.	.	.	.	.	.	.	.	.
REACTOME_HSP90_CHAPERONE_CYCLE_FOR_STEROID_HORMONE_RECEPTORS_SHR_IN_THE_PRESENCE_OF_LIGAND	DCTN5	3.29792e-07	0.021782	0.675	0.792	0.00161664	Normal_F	no		.	.	.	.	.	no	.	.	.	.	.	.	.	.	.
REACTOME_HSP90_CHAPERONE_CYCLE_FOR_STEROID_HORMONE_RECEPTORS_SHR_IN_THE_PRESENCE_OF_LIGAND	NR3C1	6.67949e-07	-0.0971331	0.917	0.927	0.00327429	PCOS_C	yes		.	.	.	.	.	no	.	.	.	.	.	.	.	.	.
REACTOME_HSP90_CHAPERONE_CYCLE_FOR_STEROID_HORMONE_RECEPTORS_SHR_IN_THE_PRESENCE_OF_LIGAND	DYNC1H1	5.10728e-06	0.0583437	0.997	0.996	0.0250359	Normal_F	no		.	.	.	.	.	no	.	.	.	.	.	.	.	.	.
REACTOME_METABOLISM_OF_STEROID_HORMONES	CYP19A1	0	-0.0419879	0.8	0.314	0	Normal_C	no		.	.	.	.	.	no	.	.	.	.	2.11496	9.03405	2.09474	5e-05	0.0114109
REACTOME_METABOLISM_OF_STEROID_HORMONES	CYP19A1	0	0.0403578	0.204	0.574	0	Normal_F	no		.	.	.	.	.	no	.	.	.	.	2.11496	9.03405	2.09474	5e-05	0.0114109
REACTOME_METABOLISM_OF_STEROID_HORMONES	POMC	0	-0.0159766	0.159	0.423	0	Normal_F	no		.	.	.	.	.	no	.	.	.	.	.	.	.	.	.
REACTOME_METABOLISM_OF_STEROID_HORMONES	POMC	8.07386e-287	0.0125552	0.476	0.303	3.95781e-283	PCOS_C	no		.	.	.	.	.	no	.	.	.	.	.	.	.	.	.
REACTOME_METABOLISM_OF_STEROID_HORMONES	HSD11B1	3.27281e-97	-0.338503	0.546	0.744	1.60433e-93	PCOS_C	no		.	.	.	yes	.	no	.	.	.	.	.	.	.	.	.
REACTOME_METABOLISM_OF_STEROID_HORMONES	HSD11B1	1.10866e-53	0.250883	0.751	0.677	5.43468e-50	Normal_F	no		.	.	.	yes	.	no	.	.	.	.	.	.	.	.	.
REACTOME_METABOLISM_OF_STEROID_HORMONES	HSD11B1	2.74102e-33	0.377196	0.695	0.701	1.34365e-29	PCOS_F	no		.	.	.	yes	.	no	.	.	.	.	.	.	.	.	.
REACTOME_METABOLISM_OF_STEROID_HORMONES	CYP19A1	2.30352e-28	-0.0441968	0.376	0.484	1.12918e-24	PCOS_C	no		.	.	.	.	.	no	.	.	.	.	2.11496	9.03405	2.09474	5e-05	0.0114109
REACTOME_METABOLISM_OF_STEROID_HORMONES	CYP19A1	7.57283e-13	0.0536098	0.433	0.466	3.7122e-09	PCOS_F	no		.	.	.	.	.	no	.	.	.	.	2.11496	9.03405	2.09474	5e-05	0.0114109
REACTOME_METABOLISM_OF_STEROID_HORMONES	HSD11B1	1.14182e-10	-0.291425	0.764	0.672	5.59719e-07	Normal_C	no		.	.	.	yes	.	no	.	.	.	.	.	.	.	.	.
REACTOME_METABOLISM_OF_STEROID_HORMONES	HSD17B12	1.2485e-08	0.0183377	0.947	0.9	6.12015e-05	PCOS_C	no		.	.	.	.	.	no	.	.	.	.	.	.	.	.	.
WANG_RESPONSE_TO_ANDROGEN_UP	MAF	0	-0.0199172	0.948	0.704	0	Normal_F	yes		.	.	.	.	.	no	.	.	.	.	.	.	.	.	.
WANG_RESPONSE_TO_ANDROGEN_UP	MAF	0	-0.0402182	0.469	0.867	0	PCOS_C	yes		.	.	.	.	.	no	.	.	.	.	.	.	.	.	.
WANG_RESPONSE_TO_ANDROGEN_UP	BMPR1B	6.45371e-194	0.0291859	0.621	0.345	3.16361e-190	Normal_C	no		.	.	.	.	.	no	.	.	.	.	.	.	.	.	.
WANG_RESPONSE_TO_ANDROGEN_UP	ZBTB10	5.41184e-183	-0.0156176	0.857	0.465	2.65288e-179	PCOS_F	yes		.	.	.	.	.	no	.	.	.	.	.	.	.	.	.
WANG_RESPONSE_TO_ANDROGEN_UP	CAMKK2	4.99805e-126	-0.0536731	0.709	0.931	2.45004e-122	Normal_C	no		.	.	.	.	.	no	.	.	.	.	.	.	.	.	.
WANG_RESPONSE_TO_ANDROGEN_UP	ZBTB10	3.11633e-109	-0.0189383	0.654	0.497	1.52762e-105	PCOS_C	yes		.	.	.	.	.	no	.	.	.	.	.	.	.	.	.
WANG_RESPONSE_TO_ANDROGEN_UP	BMPR1B	9.87348e-100	-0.0172287	0.301	0.453	4.83998e-96	PCOS_F	no		.	.	.	.	.	no	.	.	.	.	.	.	.	.	.
WANG_RESPONSE_TO_ANDROGEN_UP	CAMKK2	1.55666e-53	0.0719601	0.991	0.808	7.63073e-50	Normal_F	no		.	.	.	.	.	no	.	.	.	.	.	.	.	.	.
WANG_RESPONSE_TO_ANDROGEN_UP	ACSL3	6.50417e-53	-0.149752	0.677	0.775	3.18835e-49	PCOS_F	no		.	.	.	.	.	no	.	.	.	.	.	.	.	.	.
WANG_RESPONSE_TO_ANDROGEN_UP	ZBTB10	3.23733e-43	0.0251918	0.441	0.571	1.58694e-39	Normal_C	yes		.	.	.	.	.	no	.	.	.	.	.	.	.	.	.
WANG_RESPONSE_TO_ANDROGEN_UP	ACSL3	5.87523e-42	0.0868867	0.853	0.718	2.88004e-38	Normal_C	no		.	.	.	.	.	no	.	.	.	.	.	.	.	.	.
WANG_RESPONSE_TO_ANDROGEN_UP	BMPR1B	3.1667e-34	-0.0179615	0.416	0.431	1.55232e-30	PCOS_C	no		.	.	.	.	.	no	.	.	.	.	.	.	.	.	.
WANG_RESPONSE_TO_ANDROGEN_UP	UBE2J1	3.93855e-33	0.0858032	0.925	0.872	1.93068e-29	Normal_C	no		.	.	.	.	.	no	.	.	.	.	.	.	.	.	.
WANG_RESPONSE_TO_ANDROGEN_UP	MAF	1.74116e-28	-0.020433	0.911	0.752	8.53519e-25	PCOS_F	yes		.	.	.	.	.	no	.	.	.	.	.	.	.	.	.
WANG_RESPONSE_TO_ANDROGEN_UP	UBE2J1	4.9663e-28	-0.120956	0.866	0.893	2.43448e-24	PCOS_F	no		.	.	.	.	.	no	.	.	.	.	.	.	.	.	.
WANG_RESPONSE_TO_ANDROGEN_UP	PIAS1	2.40629e-20	0.042325	0.827	0.711	1.17956e-16	Normal_C	no		.	.	yes	.	.	no	.	.	.	.	.	.	.	.	.
WANG_RESPONSE_TO_ANDROGEN_UP	PIAS1	9.66357e-19	0.0284418	0.642	0.791	4.73708e-15	Normal_F	no		.	.	yes	.	.	no	.	.	.	.	.	.	.	.	.
WANG_RESPONSE_TO_ANDROGEN_UP	SPCS3	8.11994e-10	-0.0740654	0.879	0.899	3.98039e-06	PCOS_F	no		.	.	.	.	.	no	.	.	.	.	.	.	.	.	.
WANG_RESPONSE_TO_ANDROGEN_UP	EVI5	2.09184e-07	0.0374792	0.965	0.991	0.00102542	PCOS_C	no		.	.	.	.	.	no	.	.	.	.	.	.	.	.	.
WANG_RESPONSE_TO_ANDROGEN_UP	UBE2J1	5.06994e-07	0.0206329	0.833	0.913	0.00248528	Normal_F	no		.	.	.	.	.	no	.	.	.	.	.	.	.	.	.
WP_ALTERNATIVE_PATHWAY_OF_FETAL_ANDROGEN_SYNTHESIS	AKR1C2	1.29544e-21	-0.0215138	0.338	0.43	6.35024e-18	PCOS_C	no		.	.	.	.	.	no	.	.	.	.	.	.	.	.	.
WP_ANDROGEN_RECEPTOR_SIGNALING_PATHWAY	BMF	0	-0.0152655	0.523	0.835	0	Normal_C	no		.	.	.	yes	.	no	.	.	.	.	.	.	.	.	.
WP_ANDROGEN_RECEPTOR_SIGNALING_PATHWAY	KAT2B	0	-0.0313253	0.325	0.605	0	Normal_F	no		.	.	.	.	.	no	.	.	.	.	.	.	.	.	.
WP_ANDROGEN_RECEPTOR_SIGNALING_PATHWAY	SIRT1	0	-0.0567726	0.238	0.609	0	Normal_F	no		.	.	.	.	.	no	.	.	.	.	.	.	.	.	.
WP_ANDROGEN_RECEPTOR_SIGNALING_PATHWAY	LIMK2	0	-0.0855722	0.368	0.679	0	Normal_F	no		.	.	.	.	.	no	.	.	.	.	.	.	.	.	.
WP_ANDROGEN_RECEPTOR_SIGNALING_PATHWAY	BMF	0	0.0108032	0.901	0.709	0	PCOS_F	no		.	.	.	yes	.	no	.	.	.	.	.	.	.	.	.
WP_ANDROGEN_RECEPTOR_SIGNALING_PATHWAY	BMF	2.74035e-256	0.0168561	0.912	0.666	1.34332e-252	Normal_F	no		.	.	.	yes	.	no	.	.	.	.	.	.	.	.	.
WP_ANDROGEN_RECEPTOR_SIGNALING_PATHWAY	CCNE1	6.52921e-244	0.0220853	0.877	0.592	3.20062e-240	PCOS_F	no		.	.	yes	.	.	no	.	.	.	.	.	.	.	.	.
WP_ANDROGEN_RECEPTOR_SIGNALING_PATHWAY	FLNA	1.21964e-186	0.373494	0.999	0.998	5.97869e-183	Normal_C	no		.	.	.	.	.	no	0.032	0.57	.	.	.	.	.	.	.
WP_ANDROGEN_RECEPTOR_SIGNALING_PATHWAY	CCNE1	1.19872e-174	-0.0139459	0.521	0.692	5.87614e-171	Normal_C	no		.	.	yes	.	.	no	.	.	.	.	.	.	.	.	.
WP_ANDROGEN_RECEPTOR_SIGNALING_PATHWAY	LIMK2	7.35403e-156	0.0888687	0.747	0.514	3.60495e-152	Normal_C	no		.	.	.	.	.	no	.	.	.	.	.	.	.	.	.
WP_ANDROGEN_RECEPTOR_SIGNALING_PATHWAY	PATZ1	8.49046e-140	-0.0151787	0.454	0.64	4.16203e-136	Normal_C	yes		.	.	.	.	.	no	.	.	.	.	.	.	.	.	.
WP_ANDROGEN_RECEPTOR_SIGNALING_PATHWAY	TGFB1I1	2.05286e-138	0.251049	0.997	0.996	1.00631e-134	Normal_C	no		.	.	.	.	.	no	.	.	.	.	.	.	.	.	.
WP_ANDROGEN_RECEPTOR_SIGNALING_PATHWAY	FLNA	3.20265e-134	-0.302641	1	0.998	1.56994e-130	Normal_F	no		.	.	.	.	.	no	0.032	0.57	.	.	.	.	.	.	.
WP_ANDROGEN_RECEPTOR_SIGNALING_PATHWAY	KAT5	2.79312e-126	-0.0218478	0.618	0.841	1.36919e-122	Normal_C	no		.	.	yes	.	.	no	.	.	.	.	.	.	.	.	.
WP_ANDROGEN_RECEPTOR_SIGNALING_PATHWAY	DSTN	6.05068e-125	0.275074	1	0.998	2.96604e-121	Normal_C	no		.	.	.	.	.	no	.	.	.	.	.	.	.	.	.
WP_ANDROGEN_RECEPTOR_SIGNALING_PATHWAY	DSTN	1.79552e-119	-0.319929	0.997	1	8.80164e-116	Normal_F	no		.	.	.	.	.	no	.	.	.	.	.	.	.	.	.
WP_ANDROGEN_RECEPTOR_SIGNALING_PATHWAY	SIRT1	1.62281e-116	0.0690083	0.674	0.418	7.95502e-113	Normal_C	no		.	.	.	.	.	no	.	.	.	.	.	.	.	.	.
WP_ANDROGEN_RECEPTOR_SIGNALING_PATHWAY	RNF14	7.60404e-116	-0.0276819	0.584	0.794	3.7275e-112	Normal_F	no		.	.	.	.	.	no	.	.	.	.	.	.	.	.	.
WP_ANDROGEN_RECEPTOR_SIGNALING_PATHWAY	RAN	2.17951e-115	-0.20705	1	0.999	1.0684e-111	Normal_F	no		.	.	.	.	.	no	.	.	.	.	.	.	.	.	.
WP_ANDROGEN_RECEPTOR_SIGNALING_PATHWAY	PTEN	3.74547e-101	0.248568	0.928	0.967	1.83603e-97	Normal_F	no		.	.	.	.	.	no	.	.	.	.	.	.	.	.	.
WP_ANDROGEN_RECEPTOR_SIGNALING_PATHWAY	KAT2B	2.81618e-100	0.031451	0.69	0.484	1.38049e-96	PCOS_F	no		.	.	.	.	.	no	.	.	.	.	.	.	.	.	.
WP_ANDROGEN_RECEPTOR_SIGNALING_PATHWAY	CAV1	2.58413e-98	-0.275951	0.945	0.956	1.26674e-94	Normal_F	no		.	.	.	.	.	no	.	.	.	.	.	.	.	.	.
WP_ANDROGEN_RECEPTOR_SIGNALING_PATHWAY	TGFB1I1	3.73271e-95	-0.260929	1	0.996	1.82977e-91	PCOS_F	no		.	.	.	.	.	no	.	.	.	.	.	.	.	.	.
WP_ANDROGEN_RECEPTOR_SIGNALING_PATHWAY	FLNA	5.79981e-93	-0.365386	0.998	0.999	2.84306e-89	PCOS_F	no		.	.	.	.	.	no	0.032	0.57	.	.	.	.	.	.	.
WP_ANDROGEN_RECEPTOR_SIGNALING_PATHWAY	SIN3A	5.60305e-92	0.138838	0.834	0.663	2.74662e-88	Normal_F	no		.	.	.	.	.	no	.	.	.	.	.	.	.	.	.
WP_ANDROGEN_RECEPTOR_SIGNALING_PATHWAY	CAV1	5.63633e-86	0.271807	0.95	0.954	2.76293e-82	Normal_C	no		.	.	.	.	.	no	.	.	.	.	.	.	.	.	.
WP_ANDROGEN_RECEPTOR_SIGNALING_PATHWAY	RAN	1.0091e-79	0.175202	0.999	1	4.94659e-76	PCOS_C	no		.	.	.	.	.	no	.	.	.	.	.	.	.	.	.
WP_ANDROGEN_RECEPTOR_SIGNALING_PATHWAY	CTNNB1	2.73585e-77	-0.248992	0.953	0.938	1.34111e-73	PCOS_C	no		.	.	.	.	.	no	.	.	.	.	.	.	.	.	.
WP_ANDROGEN_RECEPTOR_SIGNALING_PATHWAY	PRDX1	2.62193e-75	-0.180386	0.999	0.999	1.28527e-71	Normal_F	no		.	.	.	yes	.	no	.	.	.	.	.	.	.	.	.
WP_ANDROGEN_RECEPTOR_SIGNALING_PATHWAY	SIN3A	2.97481e-74	-0.0415407	0.569	0.778	1.45825e-70	Normal_C	no		.	.	.	.	.	no	.	.	.	.	.	.	.	.	.
WP_ANDROGEN_RECEPTOR_SIGNALING_PATHWAY	PTEN	7.53659e-73	-0.223607	0.97	0.95	3.69444e-69	PCOS_C	no		.	.	.	.	.	no	.	.	.	.	.	.	.	.	.
WP_ANDROGEN_RECEPTOR_SIGNALING_PATHWAY	KAT7	5.98105e-72	0.0730553	0.867	0.704	2.93191e-68	Normal_F	yes		.	.	.	yes	.	no	.	.	.	.	.	.	.	.	.
WP_ANDROGEN_RECEPTOR_SIGNALING_PATHWAY	STUB1	1.17162e-63	0.131232	0.992	0.992	5.74327e-60	PCOS_C	no		.	.	.	yes	.	no	.	.	.	.	.	.	.	.	.
WP_ANDROGEN_RECEPTOR_SIGNALING_PATHWAY	MDM2	1.00935e-61	0.153455	1	0.965	4.94782e-58	Normal_F	no		.	.	.	.	.	no	.	.	.	.	.	.	.	.	.
WP_ANDROGEN_RECEPTOR_SIGNALING_PATHWAY	RNF14	2.10054e-60	0.0799994	0.818	0.691	1.02968e-56	Normal_C	no		.	.	.	.	.	no	.	.	.	.	.	.	.	.	.
WP_ANDROGEN_RECEPTOR_SIGNALING_PATHWAY	STUB1	1.84243e-59	-0.132597	0.992	0.991	9.0316e-56	Normal_F	no		.	.	.	yes	.	no	.	.	.	.	.	.	.	.	.
WP_ANDROGEN_RECEPTOR_SIGNALING_PATHWAY	MDM2	1.56018e-57	-0.192103	0.909	0.995	7.64799e-54	PCOS_C	no		.	.	.	.	.	no	.	.	.	.	.	.	.	.	.
WP_ANDROGEN_RECEPTOR_SIGNALING_PATHWAY	PIK3R2	8.97164e-56	0.0840756	0.998	0.954	4.3979e-52	PCOS_F	no		.	.	.	yes	.	no	.	.	.	.	.	.	.	.	.
WP_ANDROGEN_RECEPTOR_SIGNALING_PATHWAY	NCOA1	6.55134e-55	0.0286023	0.938	0.695	3.21147e-51	PCOS_F	yes		.	.	.	.	.	no	.	.	0.026	1.61	.	.	.	.	.
WP_ANDROGEN_RECEPTOR_SIGNALING_PATHWAY	NR2C2	2.43437e-52	0.0278983	0.843	0.764	1.19333e-48	Normal_C	yes		.	.	.	.	.	no	.	.	.	.	.	.	.	.	.
WP_ANDROGEN_RECEPTOR_SIGNALING_PATHWAY	NCOA1	2.14086e-50	-0.0392849	0.598	0.796	1.04945e-46	Normal_C	yes		.	.	.	.	.	no	.	.	0.026	1.61	.	.	.	.	.
WP_ANDROGEN_RECEPTOR_SIGNALING_PATHWAY	ROCK1	1.30133e-45	-0.161289	0.985	0.989	6.3791e-42	PCOS_F	no		.	.	.	.	.	no	.	.	.	.	.	.	.	.	.
WP_ANDROGEN_RECEPTOR_SIGNALING_PATHWAY	CARM1	2.10903e-44	0.0233576	0.853	0.661	1.03385e-40	PCOS_C	no		.	.	.	.	.	no	.	.	.	.	.	.	.	.	.
WP_ANDROGEN_RECEPTOR_SIGNALING_PATHWAY	KAT7	1.32059e-43	-0.0487727	0.642	0.777	6.47355e-40	PCOS_F	yes		.	.	.	yes	.	no	.	.	.	.	.	.	.	.	.
WP_ANDROGEN_RECEPTOR_SIGNALING_PATHWAY	FLNA	3.60106e-43	0.152124	0.996	0.999	1.76524e-39	PCOS_C	no		.	.	.	.	.	no	0.032	0.57	.	.	.	.	.	.	.
WP_ANDROGEN_RECEPTOR_SIGNALING_PATHWAY	AR	1.71989e-42	0.0114113	0.445	0.665	8.43092e-39	Normal_F	yes		.	.	.	.	.	no	.	.	.	.	.	.	.	.	.
WP_ANDROGEN_RECEPTOR_SIGNALING_PATHWAY	CTNNB1	9.48354e-42	0.184571	0.894	0.962	4.64883e-38	Normal_F	no		.	.	.	.	.	no	.	.	.	.	.	.	.	.	.
WP_ANDROGEN_RECEPTOR_SIGNALING_PATHWAY	PRDX1	1.18191e-41	0.122755	1	0.999	5.79372e-38	PCOS_C	no		.	.	.	yes	.	no	.	.	.	.	.	.	.	.	.
WP_ANDROGEN_RECEPTOR_SIGNALING_PATHWAY	AR	1.06109e-40	-0.0279065	0.716	0.564	5.20148e-37	PCOS_C	yes		.	.	.	.	.	no	.	.	.	.	.	.	.	.	.
WP_ANDROGEN_RECEPTOR_SIGNALING_PATHWAY	KAT5	5.93748e-40	0.0154071	0.91	0.714	2.91055e-36	Normal_F	no		.	.	yes	.	.	no	.	.	.	.	.	.	.	.	.
WP_ANDROGEN_RECEPTOR_SIGNALING_PATHWAY	CAV1	9.31778e-40	0.174183	0.941	0.956	4.56758e-36	PCOS_C	no		.	.	.	.	.	no	.	.	.	.	.	.	.	.	.
WP_ANDROGEN_RECEPTOR_SIGNALING_PATHWAY	CARM1	2.87043e-37	-0.0158622	0.583	0.757	1.40708e-33	Normal_F	no		.	.	.	.	.	no	.	.	.	.	.	.	.	.	.
WP_ANDROGEN_RECEPTOR_SIGNALING_PATHWAY	CAV1	7.19231e-37	-0.252006	0.987	0.946	3.52567e-33	PCOS_F	no		.	.	.	.	.	no	.	.	.	.	.	.	.	.	.
WP_ANDROGEN_RECEPTOR_SIGNALING_PATHWAY	CDC42	2.61934e-35	-0.0983885	0.98	0.995	1.284e-31	Normal_F	no		.	.	.	.	.	no	.	.	.	.	.	.	.	.	.
WP_ANDROGEN_RECEPTOR_SIGNALING_PATHWAY	CDC42	3.07253e-35	-0.111624	0.994	0.989	1.50615e-31	PCOS_F	no		.	.	.	.	.	no	.	.	.	.	.	.	.	.	.
WP_ANDROGEN_RECEPTOR_SIGNALING_PATHWAY	TGFB1I1	6.73026e-35	-0.107365	1	0.995	3.29917e-31	Normal_F	no		.	.	.	.	.	no	.	.	.	.	.	.	.	.	.
WP_ANDROGEN_RECEPTOR_SIGNALING_PATHWAY	KAT2B	9.8977e-35	0.0132801	0.631	0.471	4.85185e-31	Normal_C	no		.	.	.	.	.	no	.	.	.	.	.	.	.	.	.
WP_ANDROGEN_RECEPTOR_SIGNALING_PATHWAY	NCOA3	1.30324e-34	0.0820939	0.854	0.784	6.3885e-31	Normal_C	yes		.	.	.	yes	.	no	.	.	.	.	.	.	.	.	.
WP_ANDROGEN_RECEPTOR_SIGNALING_PATHWAY	NCOR2	4.12673e-34	-0.157877	0.929	0.886	2.02292e-30	PCOS_F	no		.	.	.	yes	.	no	.	.	.	.	.	.	.	.	.
WP_ANDROGEN_RECEPTOR_SIGNALING_PATHWAY	JUN	2.20945e-33	-0.195471	0.979	0.953	1.08307e-29	PCOS_F	yes		.	.	.	yes	.	no	.	.	.	.	.	.	.	.	.
WP_ANDROGEN_RECEPTOR_SIGNALING_PATHWAY	NCOR1	6.04101e-33	0.100157	0.975	0.988	2.9613e-29	Normal_C	no		.	.	.	.	.	no	.	.	.	.	.	.	.	.	.
WP_ANDROGEN_RECEPTOR_SIGNALING_PATHWAY	CDC42	9.51541e-33	0.091046	0.993	0.989	4.66445e-29	Normal_C	no		.	.	.	.	.	no	.	.	.	.	.	.	.	.	.
WP_ANDROGEN_RECEPTOR_SIGNALING_PATHWAY	CDC42	2.12844e-32	0.0952086	0.998	0.988	1.04336e-28	PCOS_C	no		.	.	.	.	.	no	.	.	.	.	.	.	.	.	.
WP_ANDROGEN_RECEPTOR_SIGNALING_PATHWAY	JUN	7.81326e-31	0.142573	0.925	0.972	3.83006e-27	Normal_C	yes		.	.	.	yes	.	no	.	.	.	.	.	.	.	.	.
WP_ANDROGEN_RECEPTOR_SIGNALING_PATHWAY	DSTN	9.95595e-31	-0.162249	1	0.998	4.88041e-27	PCOS_F	no		.	.	.	.	.	no	.	.	.	.	.	.	.	.	.
WP_ANDROGEN_RECEPTOR_SIGNALING_PATHWAY	FOXO1	4.32105e-29	0.0727184	0.533	0.718	2.11818e-25	Normal_F	yes		.	.	.	.	.	no	.	.	.	.	.	.	.	.	.
WP_ANDROGEN_RECEPTOR_SIGNALING_PATHWAY	ROCK1	5.05727e-28	0.081938	0.983	0.99	2.47908e-24	Normal_C	no		.	.	.	.	.	no	.	.	.	.	.	.	.	.	.
WP_ANDROGEN_RECEPTOR_SIGNALING_PATHWAY	BMF	1.74474e-27	-0.0112325	0.678	0.76	8.55273e-24	PCOS_C	no		.	.	.	yes	.	no	.	.	.	.	.	.	.	.	.
WP_ANDROGEN_RECEPTOR_SIGNALING_PATHWAY	NR2C2	2.64601e-27	-0.0684179	0.687	0.816	1.29707e-23	PCOS_C	yes		.	.	.	.	.	no	.	.	.	.	.	.	.	.	.
WP_ANDROGEN_RECEPTOR_SIGNALING_PATHWAY	EGFR	7.15597e-26	0.0610896	0.893	0.796	3.50786e-22	Normal_C	no		.	.	.	yes	.	no	.	.	.	.	.	.	.	.	.
WP_ANDROGEN_RECEPTOR_SIGNALING_PATHWAY	KAT7	7.49262e-26	-0.0780579	0.63	0.789	3.67288e-22	PCOS_C	yes		.	.	.	yes	.	no	.	.	.	.	.	.	.	.	.
WP_ANDROGEN_RECEPTOR_SIGNALING_PATHWAY	SUMO1	9.98151e-24	0.0613423	0.99	0.992	4.89293e-20	PCOS_C	no		.	.	.	.	.	no	.	.	.	.	.	.	.	.	.
WP_ANDROGEN_RECEPTOR_SIGNALING_PATHWAY	DSTN	1.08534e-23	0.154153	0.999	0.999	5.32031e-20	PCOS_C	no		.	.	.	.	.	no	.	.	.	.	.	.	.	.	.
WP_ANDROGEN_RECEPTOR_SIGNALING_PATHWAY	NCOR2	9.32144e-23	0.0933669	0.905	0.889	4.56937e-19	Normal_C	no		.	.	.	yes	.	no	.	.	.	.	.	.	.	.	.
WP_ANDROGEN_RECEPTOR_SIGNALING_PATHWAY	PIK3R2	5.59456e-22	-0.106954	0.866	0.989	2.74245e-18	PCOS_C	no		.	.	.	yes	.	no	.	.	.	.	.	.	.	.	.
WP_ANDROGEN_RECEPTOR_SIGNALING_PATHWAY	PRDX1	2.07093e-21	0.132226	0.997	1	1.01517e-17	PCOS_F	no		.	.	.	yes	.	no	.	.	.	.	.	.	.	.	.
WP_ANDROGEN_RECEPTOR_SIGNALING_PATHWAY	KAT5	9.52737e-21	0.0116756	0.899	0.749	4.67031e-17	PCOS_F	no		.	.	yes	.	.	no	.	.	.	.	.	.	.	.	.
WP_ANDROGEN_RECEPTOR_SIGNALING_PATHWAY	RAD9A	1.63652e-20	-0.011461	0.399	0.435	8.0222e-17	PCOS_C	no		.	.	.	yes	.	no	.	.	.	.	.	.	.	.	.
WP_ANDROGEN_RECEPTOR_SIGNALING_PATHWAY	PIAS1	2.40629e-20	0.042325	0.827	0.711	1.17956e-16	Normal_C	no		.	.	yes	.	.	no	.	.	.	.	.	.	.	.	.
WP_ANDROGEN_RECEPTOR_SIGNALING_PATHWAY	BAG1	3.00813e-20	0.141762	0.811	0.825	1.47459e-16	PCOS_F	no		.	.	.	.	.	no	.	.	.	.	.	.	.	.	.
WP_ANDROGEN_RECEPTOR_SIGNALING_PATHWAY	SUMO1	1.34415e-19	-0.0538053	0.992	0.992	6.58902e-16	Normal_F	no		.	.	.	.	.	no	.	.	.	.	.	.	.	.	.
WP_ANDROGEN_RECEPTOR_SIGNALING_PATHWAY	PIAS1	9.66357e-19	0.0284418	0.642	0.791	4.73708e-15	Normal_F	no		.	.	yes	.	.	no	.	.	.	.	.	.	.	.	.
WP_ANDROGEN_RECEPTOR_SIGNALING_PATHWAY	EP300	3.29845e-17	0.0588849	0.931	0.869	1.6169e-13	Normal_C	no		.	.	.	.	.	no	.	.	.	.	.	.	.	.	.
WP_ANDROGEN_RECEPTOR_SIGNALING_PATHWAY	EGFR	1.74346e-16	-0.0935558	0.705	0.859	8.54643e-13	PCOS_C	no		.	.	.	yes	.	no	.	.	.	.	.	.	.	.	.
WP_ANDROGEN_RECEPTOR_SIGNALING_PATHWAY	RAN	5.69855e-16	0.0678625	1	0.999	2.79343e-12	Normal_C	no		.	.	.	.	.	no	.	.	.	.	.	.	.	.	.
WP_ANDROGEN_RECEPTOR_SIGNALING_PATHWAY	FOXO1	6.71661e-16	-0.0465552	0.795	0.604	3.29248e-12	Normal_C	yes		.	.	.	.	.	no	.	.	.	.	.	.	.	.	.
WP_ANDROGEN_RECEPTOR_SIGNALING_PATHWAY	STUB1	8.5745e-16	0.0899507	0.989	0.992	4.20322e-12	PCOS_F	no		.	.	.	yes	.	no	.	.	.	.	.	.	.	.	.
WP_ANDROGEN_RECEPTOR_SIGNALING_PATHWAY	HDAC1	2.70652e-15	-0.125105	0.909	0.972	1.32673e-11	PCOS_C	no		.	.	.	yes	yes	no	0.048	1.46	.	.	.	.	.	.	.
WP_ANDROGEN_RECEPTOR_SIGNALING_PATHWAY	NCOR1	7.30132e-14	-0.107351	0.981	0.985	3.57911e-10	PCOS_C	no		.	.	.	.	.	no	.	.	.	.	.	.	.	.	.
WP_ANDROGEN_RECEPTOR_SIGNALING_PATHWAY	RB1	1.08607e-13	0.0472947	0.865	0.783	5.32393e-10	Normal_C	no		.	.	.	.	.	no	.	.	.	.	.	.	.	.	.
WP_ANDROGEN_RECEPTOR_SIGNALING_PATHWAY	AR	8.30389e-13	-0.0410851	0.737	0.569	4.07057e-09	PCOS_F	yes		.	.	.	.	.	no	.	.	.	.	.	.	.	.	.
WP_ANDROGEN_RECEPTOR_SIGNALING_PATHWAY	ROCK2	1.39271e-12	-0.10339	0.991	0.94	6.82705e-09	PCOS_F	no		.	.	.	.	.	no	.	.	.	.	.	.	.	.	.
WP_ANDROGEN_RECEPTOR_SIGNALING_PATHWAY	BRCA1	3.12893e-12	-0.0150146	0.469	0.497	1.5338e-08	PCOS_F	no		.	.	.	.	.	no	.	.	.	.	.	.	.	.	.
WP_ANDROGEN_RECEPTOR_SIGNALING_PATHWAY	RB1	3.13853e-12	-0.068036	0.789	0.812	1.53851e-08	PCOS_F	no		.	.	.	.	.	no	.	.	.	.	.	.	.	.	.
WP_ANDROGEN_RECEPTOR_SIGNALING_PATHWAY	PIK3R1	4.06269e-12	-0.117685	0.8	0.785	1.99153e-08	PCOS_F	no		.	.	.	.	.	no	.	.	.	.	.	.	.	.	.
WP_ANDROGEN_RECEPTOR_SIGNALING_PATHWAY	BAG1	5.6819e-12	0.0830346	0.727	0.865	2.78527e-08	Normal_F	no		.	.	.	.	.	no	.	.	.	.	.	.	.	.	.
WP_ANDROGEN_RECEPTOR_SIGNALING_PATHWAY	FKBP4	6.74125e-12	0.0280361	0.941	0.87	3.30456e-08	Normal_C	no		.	.	.	.	.	no	.	.	.	.	.	.	.	.	.
WP_ANDROGEN_RECEPTOR_SIGNALING_PATHWAY	EP300	2.55433e-11	-0.122417	0.894	0.885	1.25213e-07	PCOS_C	no		.	.	.	.	.	no	.	.	.	.	.	.	.	.	.
WP_ANDROGEN_RECEPTOR_SIGNALING_PATHWAY	FHL2	6.68009e-11	0.0665768	1	0.999	3.27458e-07	Normal_F	no		.	.	.	.	.	no	.	.	.	.	.	.	.	.	.
WP_ANDROGEN_RECEPTOR_SIGNALING_PATHWAY	SIN3A	7.91275e-11	-0.0935473	0.65	0.734	3.87883e-07	PCOS_C	no		.	.	.	.	.	no	.	.	.	.	.	.	.	.	.
WP_ANDROGEN_RECEPTOR_SIGNALING_PATHWAY	FHL2	4.11056e-10	-0.0742736	0.999	1	2.015e-06	PCOS_C	no		.	.	.	.	.	no	.	.	.	.	.	.	.	.	.
WP_ANDROGEN_RECEPTOR_SIGNALING_PATHWAY	UBE3A	7.73023e-10	-0.0955236	0.918	0.901	3.78936e-06	PCOS_C	no		.	.	.	.	.	no	.	.	.	.	.	.	.	.	.
WP_ANDROGEN_RECEPTOR_SIGNALING_PATHWAY	ZNF318	7.80964e-10	0.0493032	0.666	0.61	3.82829e-06	Normal_F	yes		.	.	.	.	.	no	.	.	.	.	.	.	.	.	.
WP_ANDROGEN_RECEPTOR_SIGNALING_PATHWAY	UBE3A	2.10418e-09	0.042187	0.932	0.893	1.03147e-05	Normal_C	no		.	.	.	.	.	no	.	.	.	.	.	.	.	.	.
WP_ANDROGEN_RECEPTOR_SIGNALING_PATHWAY	ZNF318	2.13733e-09	-0.0424882	0.624	0.628	1.04772e-05	PCOS_C	yes		.	.	.	.	.	no	.	.	.	.	.	.	.	.	.
WP_ANDROGEN_RECEPTOR_SIGNALING_PATHWAY	GSK3B	7.67622e-09	0.0453704	0.957	0.946	3.76288e-05	Normal_C	no		.	.	.	yes	.	no	.	.	.	.	.	.	.	.	.
WP_ANDROGEN_RECEPTOR_SIGNALING_PATHWAY	PIK3R1	1.07125e-08	0.0361836	0.819	0.773	5.25129e-05	Normal_C	no		.	.	.	.	.	no	.	.	.	.	.	.	.	.	.
WP_ANDROGEN_RECEPTOR_SIGNALING_PATHWAY	JUN	1.90555e-08	-0.0141112	0.989	0.944	9.34103e-05	Normal_F	yes		.	.	.	yes	.	no	.	.	.	.	.	.	.	.	.
WP_ANDROGEN_RECEPTOR_SIGNALING_PATHWAY	EP300	3.0353e-08	0.0375916	0.791	0.931	0.00014879	Normal_F	no		.	.	.	.	.	no	.	.	.	.	.	.	.	.	.
WP_ANDROGEN_RECEPTOR_SIGNALING_PATHWAY	STUB1	4.23874e-08	-0.0403564	0.992	0.991	0.000207783	Normal_C	no		.	.	.	yes	.	no	.	.	.	.	.	.	.	.	.
WP_ANDROGEN_RECEPTOR_SIGNALING_PATHWAY	AKT1	5.76852e-08	0.041927	0.949	0.947	0.000282773	Normal_C	no		.	.	.	yes	.	no	.	.	.	.	.	.	.	.	.
WP_ANDROGEN_RECEPTOR_SIGNALING_PATHWAY	AKT1	6.27588e-08	-0.0527018	0.956	0.946	0.000307644	PCOS_F	no		.	.	.	yes	.	no	.	.	.	.	.	.	.	.	.
WP_ANDROGEN_RECEPTOR_SIGNALING_PATHWAY	PATZ1	2.00333e-07	0.0202686	0.636	0.561	0.000982033	Normal_F	yes		.	.	.	.	.	no	.	.	.	.	.	.	.	.	.
WP_ANDROGEN_RECEPTOR_SIGNALING_PATHWAY	HDAC1	2.14724e-07	0.112251	0.967	0.955	0.00105258	Normal_F	no		.	.	.	yes	yes	no	0.048	1.46	.	.	.	.	.	.	.
WP_ANDROGEN_RECEPTOR_SIGNALING_PATHWAY	RB1	6.0339e-07	0.0261816	0.706	0.853	0.00295782	Normal_F	no		.	.	.	.	.	no	.	.	.	.	.	.	.	.	.
WP_ANDROGEN_RECEPTOR_SIGNALING_PATHWAY	BAG1	6.14227e-07	-0.122539	0.876	0.799	0.00301094	Normal_C	no		.	.	.	.	.	no	.	.	.	.	.	.	.	.	.
WP_ANDROGEN_RECEPTOR_SIGNALING_PATHWAY	RNF4	6.17098e-07	-0.0241116	0.813	0.891	0.00302502	Normal_C	no		.	.	.	.	.	no	.	.	.	.	.	.	.	.	.
WP_ANDROGEN_RECEPTOR_SIGNALING_PATHWAY	FHL2	6.34254e-07	-0.0618162	0.998	1	0.00310911	PCOS_F	no		.	.	.	.	.	no	.	.	.	.	.	.	.	.	.
WP_ANDROGEN_RECEPTOR_SIGNALING_PATHWAY	BAG1	1.49071e-06	-0.0783177	0.891	0.803	0.00730744	PCOS_C	no		.	.	.	.	.	no	.	.	.	.	.	.	.	.	.
WP_ANDROGEN_RECEPTOR_SIGNALING_PATHWAY	TGFB1I1	1.55438e-06	0.016159	0.988	0.999	0.00761959	PCOS_C	no		.	.	.	.	.	no	.	.	.	.	.	.	.	.	.
WP_ANDROGEN_RECEPTOR_SIGNALING_PATHWAY	PIK3R2	1.67132e-06	-0.0159974	0.978	0.955	0.00819283	Normal_C	no		.	.	.	yes	.	no	.	.	.	.	.	.	.	.	.
WP_ANDROGEN_RECEPTOR_SIGNALING_PATHWAY	NCOR1	2.93542e-06	-0.0527026	0.997	0.981	0.0143894	PCOS_F	no		.	.	.	.	.	no	.	.	.	.	.	.	.	.	.
WP_ANDROGEN_RECEPTOR_SIGNALING_PATHWAY	NCOA1	7.4557e-06	-0.0670795	0.799	0.719	0.0365478	PCOS_C	yes		.	.	.	.	.	no	.	.	0.026	1.61	.	.	.	.	.
WP_ANDROGEN_RECEPTOR_SIGNALING_PATHWAY	PTEN	7.94511e-06	-0.0632733	0.975	0.951	0.0389469	PCOS_F	no		.	.	.	.	.	no	.	.	.	.	.	.	.	.	.
WP_ANDROGEN_RECEPTOR_SIGNALING_PATHWAY	SIN3A	9.55438e-06	-0.0400419	0.844	0.689	0.0468356	PCOS_F	no		.	.	.	.	.	no	.	.	.	.	.	.	.	.	.
WP_CLASSICAL_PATHWAY_OF_STEROIDOGENESIS_WITH_GLUCOCORTICOID_AND_MINERALOCORTICOID_METABOLISM	CYP19A1	0	-0.0419879	0.8	0.314	0	Normal_C	no		.	.	.	.	.	no	.	.	.	.	2.11496	9.03405	2.09474	5e-05	0.0114109
WP_CLASSICAL_PATHWAY_OF_STEROIDOGENESIS_WITH_GLUCOCORTICOID_AND_MINERALOCORTICOID_METABOLISM	CYP19A1	0	0.0403578	0.204	0.574	0	Normal_F	no		.	.	.	.	.	no	.	.	.	.	2.11496	9.03405	2.09474	5e-05	0.0114109
WP_CLASSICAL_PATHWAY_OF_STEROIDOGENESIS_WITH_GLUCOCORTICOID_AND_MINERALOCORTICOID_METABOLISM	HSD11B1	3.27281e-97	-0.338503	0.546	0.744	1.60433e-93	PCOS_C	no		.	.	.	yes	.	no	.	.	.	.	.	.	.	.	.
WP_CLASSICAL_PATHWAY_OF_STEROIDOGENESIS_WITH_GLUCOCORTICOID_AND_MINERALOCORTICOID_METABOLISM	HSD11B1	1.10866e-53	0.250883	0.751	0.677	5.43468e-50	Normal_F	no		.	.	.	yes	.	no	.	.	.	.	.	.	.	.	.
WP_CLASSICAL_PATHWAY_OF_STEROIDOGENESIS_WITH_GLUCOCORTICOID_AND_MINERALOCORTICOID_METABOLISM	H6PD	1.03707e-51	-0.187278	0.785	0.831	5.08372e-48	PCOS_C	no		.	.	.	.	.	no	.	.	.	.	.	.	.	.	.
WP_CLASSICAL_PATHWAY_OF_STEROIDOGENESIS_WITH_GLUCOCORTICOID_AND_MINERALOCORTICOID_METABOLISM	HSD11B1	2.74102e-33	0.377196	0.695	0.701	1.34365e-29	PCOS_F	no		.	.	.	yes	.	no	.	.	.	.	.	.	.	.	.
WP_CLASSICAL_PATHWAY_OF_STEROIDOGENESIS_WITH_GLUCOCORTICOID_AND_MINERALOCORTICOID_METABOLISM	CYP19A1	2.30352e-28	-0.0441968	0.376	0.484	1.12918e-24	PCOS_C	no		.	.	.	.	.	no	.	.	.	.	2.11496	9.03405	2.09474	5e-05	0.0114109
WP_CLASSICAL_PATHWAY_OF_STEROIDOGENESIS_WITH_GLUCOCORTICOID_AND_MINERALOCORTICOID_METABOLISM	CYP19A1	7.57283e-13	0.0536098	0.433	0.466	3.7122e-09	PCOS_F	no		.	.	.	.	.	no	.	.	.	.	2.11496	9.03405	2.09474	5e-05	0.0114109
WP_CLASSICAL_PATHWAY_OF_STEROIDOGENESIS_WITH_GLUCOCORTICOID_AND_MINERALOCORTICOID_METABOLISM	H6PD	5.00188e-11	0.138698	0.741	0.856	2.45192e-07	Normal_F	no		.	.	.	.	.	no	.	.	.	.	.	.	.	.	.
WP_CLASSICAL_PATHWAY_OF_STEROIDOGENESIS_WITH_GLUCOCORTICOID_AND_MINERALOCORTICOID_METABOLISM	HSD11B1	1.14182e-10	-0.291425	0.764	0.672	5.59719e-07	Normal_C	no		.	.	.	yes	.	no	.	.	.	.	.	.	.	.	.
WP_CLASSICAL_PATHWAY_OF_STEROIDOGENESIS_WITH_GLUCOCORTICOID_AND_MINERALOCORTICOID_METABOLISM	H6PD	2.94807e-07	-0.0312836	0.957	0.762	0.00144514	Normal_C	no		.	.	.	.	.	no	.	.	.	.	.	.	.	.	.

## Sheet: Table S4. Other significant gen
Table S4. Significant differentially expressed genes of interest not in GSEA significant pathways
	Seurat FindAllMarkers						transcription factors		GATA6 Target		SP1 Target		SREBF1 Target		Microarray Untreated		Microarray Forskolin		RNA-Seq
gene	p_val	avg_log2FC	pct.1	pct.2	p_val_adj	group	transcription factor based on Lambert et al [PMID:29425488	other transciption factor	MSigDB	hTFtarget	MSigDB	hTFtarget	hTFtarget	PCOS candidate	p-value	PCOS/NL	p-value	PCOS/NL	Normal FPKM	Disease FPKM	log2(fold_change)	p_value	q_value
Cholesterol acquisition
LDLR	8.79033e-108	0.0367974	0.979	0.627	4.30902e-104	Normal_C	no		.	.	.	yes	.	yes	.	.	.	.	.	.	.	.	.
LDLR	5.41653e-28	0.0609884	0.542	0.818	2.65518e-24	Normal_F	no		.	.	.	yes	.	yes	.	.	.	.	.	.	.	.	.
LDLR	5.68137e-13	-0.118829	0.751	0.728	2.78501e-09	PCOS_C	no		.	.	.	yes	.	yes	.	.	.	.	.	.	.	.	.
NPC1	1.61113e-178	0.0292145	0.859	0.643	7.89774e-175	Normal_C	no		.	.	.	.	.	yes	.	.	.	.	.	.	.	.	.
NPC1	8.9859e-169	-0.0273737	0.58	0.764	4.40489e-165	Normal_F	no		.	.	.	.	.	yes	.	.	.	.	.	.	.	.	.
SCARB1	1.65549e-06	-0.0406705	0.781	0.756	0.0081152	PCOS_C	no		.	.	.	yes	.	yes	.	.	.	.	69.0532	160.573	1.21745	0.0003	0.0380976
Steroidogenesis
GATA4	2.57805e-06	0.156779	0.67	0.747	0.0126376	Normal_F	yes		.	.	.	.	.	yes	.	.	.	.	.	.	.	.	.
GATA4	3.05823e-15	-0.164273	0.765	0.711	1.49914e-11	PCOS_C	yes		.	.	.	.	.	yes	.	.	.	.	.	.	.	.	.
GATA4	3.67956e-09	0.0487736	0.759	0.716	1.80372e-05	PCOS_F	yes		.	.	.	.	.	yes	.	.	.	.	.	.	.	.	.
GATA6	1.49074e-15	-0.0279743	0.982	0.838	7.30762e-12	Normal_F	yes		yes	.	.	.	.	yes	0.0006	2.91	0.0001	2.76	4.07088	11.3571	1.48019	0.00015	0.024351
GATA6	1.62084e-23	0.0345484	0.8	0.899	7.94536e-20	PCOS_F	yes		yes	.	.	.	.	yes	0.0006	2.91	0.0001	2.76	4.07088	11.3571	1.48019	0.00015	0.024351
NR5A1	2.58736e-19	0.0140373	0.915	0.854	1.26832e-15	Normal_C	yes		.	.	.	.	.	yes	.	.	.	.	.	.	.	.	.
NR5A1	1.81186e-15	0.0441472	0.973	0.828	8.88172e-12	Normal_F	yes		.	.	.	.	.	yes	.	.	.	.	.	.	.	.	.
NR5A1	3.86829e-107	-0.0778881	0.647	0.937	1.89624e-103	PCOS_C	yes		.	.	.	.	.	yes	.	.	.	.	.	.	.	.	.
NR5A2	0	-0.0146667	0.061	0.646	0	PCOS_F	yes		yes	.	.	.	.	yes	.	.	.	.	.	.	.	.	.
CITED2	2.4975e-29	0.132908	0.885	0.856	1.22427e-25	Normal_C	no	yes	.	.	yes	.	.	yes	.	.	0.036	1.62	.	.	.	.	.
CITED2	2.2398e-59	-0.149661	0.817	0.886	1.09795e-55	Normal_F	no	yes	.	.	yes	.	.	yes	.	.	0.036	1.62	.	.	.	.	.

## Sheet: Table S5. Treated Normal PCOS 
Table S5. Comparison between treated normal and PCOS differentially expressed gene from scRNA-seq, bulk RNA-seq data, and microarray datasets
	scRNA-Seq Seurat FindMarkers					Microarray Forskolin		Bulk RNA-Seq					Direction of change from Normal to PCOS			Direction of change comparisons			transcription factors
gene	p_val	avg_log2FC	pct.1	pct.2	p_val_adj	p-value	PCOS/NL	Normal FPKM	Disease FPKM	log2(fold_change)	p_value	q_value	scRNA-seq	Bulk RNA-Seq	Microarray	all assays same	scRNA-Bulk RNA same	scRNA-Microarray same	transcription factor based on Lambert et al [PMID:29425488	other transciption factor	PCOS candidate
COL15A1	2.62724e-65	0.350522	0.212	0.068	9.61597e-61	0.0001	0.2	16.9577	2.50703	-2.75789	5e-05	0.0114109	downregulated	downregulated	downregulated	same	same	same	.	.	.
C7	2.90414e-58	0.610045	0.406	0.243	1.06295e-53	0.0009	0.36	34.3542	7.4469	-2.20578	5e-05	0.0114109	downregulated	downregulated	downregulated	same	same	same	.	.	.
TSPAN8	5.23838e-117	-0.403103	0.172	0.413	1.9173e-112	0.001	3.65	10.0426	29.2784	1.5437	5e-05	0.0114109	upregulated	upregulated	upregulated	same	same	same	.	.	.
TEK	7.08721e-09	0.068141	0.113	0.075	0.000259399	0.002	0.47	6.75769	0.927731	-2.86475	5e-05	0.0114109	downregulated	downregulated	downregulated	same	same	same	.	.	.
FMO2	1.62852e-21	0.117981	0.088	0.031	5.96055e-17	0.003	0.42	0.792329	0.0720322	-3.45938	5e-05	0.0114109	downregulated	downregulated	downregulated	same	same	same	.	.	.
LUM	5.57427e-12	0.123034	0.236	0.177	2.04024e-07	0.003	0.47	9.18021	2.62036	-1.80876	5e-05	0.0114109	downregulated	downregulated	downregulated	same	same	same	.	.	.
AKR1B10	1.83645e-31	-0.123273	0.036	0.104	6.7216e-27	0.011	2.29	4.26632	22.5966	2.40504	5e-05	0.0114109	upregulated	upregulated	upregulated	same	same	same	.	.	.
DHRS3	1.4448e-113	-0.368452	0.397	0.659	5.28812e-109	0.014	1.87	37.1357	101.83	1.45529	5e-05	0.0114109	upregulated	upregulated	upregulated	same	same	same	.	.	.
CA9	4.76587e-64	-0.180612	0.17	0.347	1.74436e-59	0.028	2.24	14.6934	41.0843	1.48342	5e-05	0.0114109	upregulated	upregulated	upregulated	same	same	same	.	.	.
CYP17A1	2.18433e-16	-0.0656941	0.015	0.046	7.99488e-12	0.04	3.03	0.90101	5.76377	2.6774	5e-05	0.0114109	upregulated	upregulated	upregulated	same	same	same	.	.	yes
MGP	7.17487e-76	0.882851	0.49	0.302	2.62608e-71	0.0001	0.22	140.839	43.1076	-1.70803	0.0001	0.0176933	downregulated	downregulated	downregulated	same	same	same	.	.	.
COL6A3	0	1.16683	0.966	0.935	0	0.002	0.48	271.777	106.209	-1.35552	0.0001	0.0176933	downregulated	downregulated	downregulated	same	same	same	.	.	.
GATA6	1.98498e-126	-0.194683	0.131	0.382	7.26521e-122	0.0001	2.76	4.07088	11.3571	1.48019	0.00015	0.024351	upregulated	upregulated	upregulated	same	same	same	yes	.	yes
TP53I11	2.31937e-48	-0.070355	0.263	0.477	8.48913e-44	0.003	3.13	32.503	78.8752	1.279	0.0003	0.0380976	upregulated	upregulated	upregulated	same	same	same	.	.	.
SPARCL1	1.22439e-07	0.0360498	0.03	0.011	0.0044814	0.0002	0.31	0.895952	0.124593	-2.8462	0.00035	0.0430582	downregulated	downregulated	downregulated	same	same	same	.	.	.
SERPINF1	0	1.21192	0.79	0.461	0	.	.	228.721	46.5857	-2.29563	5e-05	0.0114109	downregulated	downregulated	.	.	same	.	.	.	.
MALAT1	3.56857e-301	0.791119	1	1	1.30613e-296	.	.	25.4546	6.3502	-2.00305	5e-05	0.0114109	downregulated	downregulated	.	.	same	.	.	.	.
CALB2	6.80262e-158	-0.811813	0.211	0.498	2.48983e-153	.	.	25.9402	141.511	2.44765	5e-05	0.0114109	upregulated	upregulated	.	.	same	.	.	.	.
WNT4	1.53499e-129	-0.530005	0.059	0.252	5.6182e-125	.	.	8.75826	43.8577	2.32411	5e-05	0.0114109	upregulated	upregulated	.	.	same	.	.	.	.
SULF2	9.84118e-125	0.647578	0.512	0.289	3.60197e-120	.	.	23.4871	6.33277	-1.89096	5e-05	0.0114109	downregulated	downregulated	.	.	same	.	.	.	.
MT1G	1.92878e-98	-0.501902	0.164	0.39	7.05951e-94	.	.	6.63173	34.6787	2.38659	5e-05	0.0114109	upregulated	upregulated	.	.	same	.	.	.	.
ANXA8	4.35588e-98	-0.138084	0.05	0.207	1.59429e-93	.	.	0.790126	4.55714	2.52798	5e-05	0.0114109	upregulated	upregulated	.	.	same	.	.	.	.
SPINT1	2.25018e-92	-0.271602	0.047	0.194	8.2359e-88	.	.	3.57154	20.5411	2.52389	5e-05	0.0114109	upregulated	upregulated	.	.	same	.	.	.	.
SERINC2	4.07081e-77	-0.0959665	0.092	0.261	1.48996e-72	.	.	11.9836	40.325	1.75062	5e-05	0.0114109	upregulated	upregulated	.	.	same	.	.	.	.
MEGF6	4.06117e-74	-0.0725899	0.045	0.174	1.48643e-69	.	.	3.07623	9.51891	1.62963	5e-05	0.0114109	upregulated	upregulated	.	.	same	.	.	.	.
TMEM151A	1.05832e-70	-0.121773	0.028	0.135	3.87357e-66	.	.	3.44169	16.0705	2.22322	5e-05	0.0114109	upregulated	upregulated	.	.	same	.	.	.	.
APLP1	6.09504e-69	-0.103793	0.069	0.209	2.23085e-64	.	.	9.67032	34.5793	1.83827	5e-05	0.0114109	upregulated	upregulated	.	.	same	.	.	.	.
AKR1B1	1.08816e-68	-0.355625	0.497	0.713	3.98279e-64	.	.	155.331	394.341	1.34409	5e-05	0.0114109	upregulated	upregulated	.	.	same	.	.	.	.
PCOLCE	1.04542e-65	0.272391	0.315	0.152	3.82635e-61	.	.	52.407	15.7017	-1.73884	5e-05	0.0114109	downregulated	downregulated	.	.	same	.	.	.	.
PRRX1	3.06623e-49	0.215638	0.221	0.092	1.12227e-44	.	.	1.12032	0.0958801	-3.54653	5e-05	0.0114109	downregulated	downregulated	.	.	same	.	yes	.	.
ATP2A3	3.74064e-47	-0.157266	0.129	0.268	1.36911e-42	.	.	10.447	34.158	1.70914	5e-05	0.0114109	upregulated	upregulated	.	.	same	.	.	.	.
RANGAP1	7.40093e-45	-0.139113	0.239	0.41	2.70881e-40	.	.	29.2184	71.4832	1.29073	5e-05	0.0114109	upregulated	upregulated	.	.	same	.	.	.	.
SAA1	8.17318e-45	-0.373243	0.061	0.161	2.99146e-40	.	.	22.9822	120.718	2.39305	5e-05	0.0114109	upregulated	upregulated	.	.	same	.	.	.	.
FIBIN	3.51636e-44	0.301133	0.431	0.295	1.28702e-39	.	.	16.3404	4.05088	-2.01213	5e-05	0.0114109	downregulated	downregulated	.	.	same	.	.	.	.
RHCG	1.04669e-36	-0.0337363	0.002	0.041	3.831e-32	.	.	0.866124	5.34984	2.62685	5e-05	0.0114109	upregulated	upregulated	.	.	same	.	.	.	.
ABCB1	6.44564e-33	-0.0488255	0.009	0.054	2.35917e-28	.	.	0.115442	0.929721	3.00963	5e-05	0.0114109	upregulated	upregulated	.	.	same	.	.	.	.
UNC13D	2.5565e-30	-0.0240494	0.017	0.069	9.35703e-26	.	.	1.33198	7.32667	2.45959	5e-05	0.0114109	upregulated	upregulated	.	.	same	.	.	.	.
KRT80	8.57147e-30	-0.0429747	0.092	0.189	3.13724e-25	.	.	11.6561	31.4327	1.43118	5e-05	0.0114109	upregulated	upregulated	.	.	same	.	.	.	.
MAMDC2	6.74796e-29	0.278002	0.347	0.252	2.46982e-24	.	.	18.1522	5.8648	-1.62999	5e-05	0.0114109	downregulated	downregulated	.	.	same	.	.	.	.
GPRC5C	6.88297e-25	-0.0196867	0.04	0.102	2.51924e-20	.	.	2.36275	9.6136	2.02461	5e-05	0.0114109	upregulated	upregulated	.	.	same	.	.	.	.
HPD	3.58221e-24	-0.308901	0.255	0.371	1.31112e-19	.	.	40.059	202.357	2.3367	5e-05	0.0114109	upregulated	upregulated	.	.	same	.	.	.	.
HSPB7	4.06076e-22	-0.0272262	0.021	0.065	1.48628e-17	.	.	6.32495	25.4085	2.00619	5e-05	0.0114109	upregulated	upregulated	.	.	same	.	.	.	.
CARNS1	1.96137e-19	-0.0215504	0.018	0.057	7.1788e-15	.	.	1.16704	4.41405	1.91925	5e-05	0.0114109	upregulated	upregulated	.	.	same	.	.	.	.
SLIT3	2.22775e-18	0.0519602	0.057	0.015	8.15377e-14	.	.	0.524323	0.0607114	-3.11042	5e-05	0.0114109	downregulated	downregulated	.	.	same	.	.	.	.
KLF4	3.30411e-17	0.146644	0.281	0.217	1.20934e-12	.	.	12.4392	3.80435	-1.70917	5e-05	0.0114109	downregulated	downregulated	.	.	same	.	yes	.	.
FAIM2	3.40401e-17	0.0667417	0.099	0.045	1.2459e-12	.	.	6.21846	1.18621	-2.3902	5e-05	0.0114109	downregulated	downregulated	.	.	same	.	.	.	.
GREM1	8.18334e-17	0.557489	0.411	0.362	2.99518e-12	.	.	103.499	31.4258	-1.71959	5e-05	0.0114109	downregulated	downregulated	.	.	same	.	.	.	.
EEF1A2	1.77286e-15	-0.0293731	0.025	0.063	6.48883e-11	.	.	3.23428	20.6569	2.67511	5e-05	0.0114109	upregulated	upregulated	.	.	same	.	.	.	.
CPXM2	5.90794e-15	0.0347275	0.035	0.006	2.16237e-10	.	.	2.12738	0.199422	-3.41518	5e-05	0.0114109	downregulated	downregulated	.	.	same	.	.	.	.
CPNE7	2.70362e-12	-0.0130169	0.102	0.165	9.89554e-08	.	.	11.6787	32.4153	1.4728	5e-05	0.0114109	upregulated	upregulated	.	.	same	.	.	.	.
IL17RD	3.68979e-12	0.0349233	0.038	0.01	1.3505e-07	.	.	0.584949	0.0943747	-2.63184	5e-05	0.0114109	downregulated	downregulated	.	.	same	.	.	.	.
PLAC8	4.93236e-07	-0.0186796	0.006	0.018	0.0180529	.	.	0.128312	1.74804	3.76802	5e-05	0.0114109	upregulated	upregulated	.	.	same	.	.	.	.
MMP2	0	1.18083	0.982	0.807	0	.	.	620.695	247.09	-1.32885	0.0001	0.0176933	downregulated	downregulated	.	.	same	.	.	.	.
KRT18	5.54197e-165	-1.25338	0.846	0.971	2.02842e-160	.	.	664.518	1888.37	1.50676	0.0001	0.0176933	upregulated	upregulated	.	.	same	.	.	.	.
DLGAP1	6.98465e-126	-0.121864	0.011	0.148	2.55645e-121	.	.	0.121839	3.30984	4.76371	0.0001	0.0176933	upregulated	upregulated	.	.	same	.	.	.	.
SLC47A1	5.90379e-83	-0.0985333	0.066	0.223	2.16085e-78	.	.	4.90965	12.535	1.35227	0.0001	0.0176933	upregulated	upregulated	.	.	same	.	.	.	.
MT3	5.77915e-54	-0.254689	0.18	0.345	2.11523e-49	.	.	7.50716	29.1411	1.95672	0.0001	0.0176933	upregulated	upregulated	.	.	same	.	.	.	.
IGFBP2	3.27008e-37	-0.404561	0.574	0.698	1.19688e-32	.	.	164.703	469.404	1.51096	0.0001	0.0176933	upregulated	upregulated	.	.	same	.	.	.	.
C11orf96	6.41681e-31	-0.164071	0.214	0.348	2.34862e-26	.	.	25.9767	78.3332	1.59241	0.0001	0.0176933	upregulated	upregulated	.	.	same	.	.	.	.
PCDH10	1.17652e-19	-0.0315071	0.029	0.075	4.30618e-15	.	.	0.943927	3.40835	1.85233	0.0001	0.0176933	upregulated	upregulated	.	.	same	.	.	.	.
TRO	1.86488e-07	0.0269441	0.046	0.022	0.00682565	.	.	1.67146	0.2987	-2.48434	0.0001	0.0176933	downregulated	downregulated	.	.	same	.	.	.	.
KRT8	2.14712e-07	-0.019768	0.599	0.752	0.00785869	.	.	42.4743	96.0828	1.17769	0.0001	0.0176933	upregulated	upregulated	.	.	same	.	.	.	.
SVEP1	1.81791e-182	-0.314345	0.185	0.524	6.65373e-178	.	.	4.21089	10.1477	1.26895	0.00015	0.024351	upregulated	upregulated	.	.	same	.	.	.	.
SNAI2	6.20106e-22	0.182741	0.325	0.253	2.26965e-17	.	.	9.28383	2.78944	-1.73474	0.00015	0.024351	downregulated	downregulated	.	.	same	.	yes	.	.
PELI2	7.54269e-12	0.0524146	0.08	0.04	2.7607e-07	.	.	0.354199	0.0655822	-2.43318	0.00015	0.024351	downregulated	downregulated	.	.	same	.	.	.	.
PRELP	1.56885e-07	0.0156355	0.024	0.007	0.00574216	.	.	0.555984	0.105971	-2.39137	0.00015	0.024351	downregulated	downregulated	.	.	same	.	.	.	.
ITGBL1	3.9085e-07	0.254702	0.315	0.295	0.0143055	.	.	11.7513	3.98648	-1.55963	0.00015	0.024351	downregulated	downregulated	.	.	same	.	.	.	.
SLC38A1	2.76504e-62	0.333664	0.582	0.484	1.01203e-57	.	.	4.04047	1.48276	-1.44623	0.0002	0.0294336	downregulated	downregulated	.	.	same	.	.	.	.
CRABP2	2.24955e-58	0.172852	0.14	0.025	8.23357e-54	.	.	23.4952	7.69612	-1.61016	0.0002	0.0294336	downregulated	downregulated	.	.	same	.	.	.	.
TBX18	3.39266e-21	0.0576044	0.082	0.028	1.24175e-16	.	.	0.922322	0.147489	-2.64466	0.0002	0.0294336	downregulated	downregulated	.	.	same	.	yes	.	.
PDGFRB	7.04072e-20	0.164814	0.395	0.336	2.57697e-15	.	.	28.3579	11.5335	-1.29791	0.0002	0.0294336	downregulated	downregulated	.	.	same	.	.	.	.
EFS	4.62468e-11	0.0222984	0.033	0.008	1.69268e-06	.	.	0.747646	0.118279	-2.66016	0.0002	0.0294336	downregulated	downregulated	.	.	same	.	.	.	.
PRAME	5.74548e-08	-0.0108978	0.024	0.048	0.0021029	.	.	0.725634	3.23227	2.15523	0.0002	0.0294336	upregulated	upregulated	.	.	same	.	.	.	.
PSAT1	4.99937e-232	0.821325	0.683	0.371	1.82982e-227	.	.	37.2011	14.3894	-1.37034	0.00025	0.0342326	downregulated	downregulated	.	.	same	.	.	.	.
NID1	2.10441e-183	0.511276	0.809	0.673	7.70236e-179	.	.	66.953	30.6036	-1.12945	0.00025	0.0342326	downregulated	downregulated	.	.	same	.	.	.	.
KRT7	7.2465e-101	-0.958366	0.494	0.748	2.65229e-96	.	.	326.212	893.525	1.4537	0.00025	0.0342326	upregulated	upregulated	.	.	same	.	.	.	.
VTN	1.34426e-36	-0.0900964	0.093	0.201	4.92014e-32	.	.	8.03787	21.0975	1.39219	0.00025	0.0342326	upregulated	upregulated	.	.	same	.	.	.	.
PCDH18	1.41246e-25	0.087014	0.113	0.044	5.16973e-21	.	.	0.772757	0.169118	-2.19199	0.00025	0.0342326	downregulated	downregulated	.	.	same	.	.	.	.
EMILIN1	7.84859e-79	0.37633	0.581	0.431	2.87266e-74	.	.	78.9038	35.5743	-1.14926	0.0003	0.0380976	downregulated	downregulated	.	.	same	.	.	.	.
ALDH1A1	3.09696e-36	-0.0718742	0.006	0.051	1.13352e-31	.	.	0.666148	4.23165	2.66731	0.0003	0.0380976	upregulated	upregulated	.	.	same	.	.	.	.
CEBPG	1.46337e-35	0.184211	0.363	0.261	5.35606e-31	.	.	2.57615	0.810515	-1.6683	0.0003	0.0380976	downregulated	downregulated	.	.	same	.	yes	.	.
SEMA3C	3.99638e-14	0.230379	0.824	0.843	1.46272e-09	.	.	10.2194	4.21926	-1.27625	0.0003	0.0380976	downregulated	downregulated	.	.	same	.	.	.	.
FBLN1	7.09902e-77	-0.106362	0.101	0.277	2.59831e-72	.	.	6.44679	19.691	1.61088	0.00035	0.0430582	upregulated	upregulated	.	.	same	.	.	.	.
KLF3	3.22425e-40	0.238204	0.754	0.748	1.18011e-35	.	.	11.0378	4.70677	-1.22964	0.00035	0.0430582	downregulated	downregulated	.	.	same	.	yes	.	.
HOXC10	1.46264e-132	0.284681	0.272	0.043	5.35341e-128	.	.	8.10505	1.57052	-2.36757	0.0004	0.0473594	downregulated	downregulated	.	.	same	.	yes	.	.
SUSD2	2.53939e-15	-0.0319971	0.02	0.054	9.29443e-11	.	.	2.49074	6.53352	1.39129	0.0004	0.0473594	upregulated	upregulated	.	.	same	.	.	.	.
ADH1B	2.5906e-11	-0.0494336	0.009	0.03	9.48185e-07	.	.	3.09671	0.362976	-3.09279	5e-05	0.0114109	upregulated	downregulated	.	.	different	.	.	.	.
ANKRD1	3.24009e-20	-0.339667	0.116	0.198	1.18591e-15	.	.	5.05238	1.4174	-1.83372	0.0001	0.0176933	upregulated	downregulated	.	.	different	.	.	.	.
PITX1	6.69404e-12	-0.021707	0.02	0.049	2.45009e-07	.	.	1.47727	0.129304	-3.51409	0.0001	0.0176933	upregulated	downregulated	.	.	different	.	yes	.	.
ABI3BP	1.85872e-19	-0.100261	0.187	0.285	6.80308e-15	.	.	5.33811	1.9227	-1.4732	0.00015	0.024351	upregulated	downregulated	.	.	different	.	.	.	.
CTHRC1	6.60196e-11	-0.193343	0.611	0.69	2.41638e-06	.	.	39.8511	12.7348	-1.64584	0.0002	0.0294336	upregulated	downregulated	.	.	different	.	.	.	.
EIF2S3	5.18417e-34	0.18753	0.939	0.954	1.89746e-29	0.0003	0.28	.	.	.	.	.	downregulated	.	downregulated	.	.	same	.	.	.
TRMT6	6.06446e-19	-0.0235172	0.172	0.278	2.21965e-14	0.0003	2.55	.	.	.	.	.	upregulated	.	upregulated	.	.	same	.	.	.
ADAM19	7.67565e-16	0.0982806	0.201	0.139	2.80937e-11	0.0004	0.4	.	.	.	.	.	downregulated	.	downregulated	.	.	same	.	.	.
CA2	5.51234e-46	-0.0615182	0.006	0.061	2.01757e-41	0.0005	5.05	.	.	.	.	.	upregulated	.	upregulated	.	.	same	.	.	.
VCAM1	3.22118e-138	-0.45827	0.049	0.243	1.17898e-133	0.001	3.27	.	.	.	.	.	upregulated	.	upregulated	.	.	same	.	.	.
NEFH	1.87844e-67	-0.127592	0.246	0.476	6.8753e-63	0.001	1.88	.	.	.	.	.	upregulated	.	upregulated	.	.	same	.	.	.
DSP	6.64215e-18	0.135069	0.08	0.031	2.43109e-13	0.001	0.49	.	.	.	.	.	downregulated	.	downregulated	.	.	same	.	.	.
ITGA10	3.08016e-08	0.0480129	0.056	0.029	0.00112737	0.001	0.47	.	.	.	.	.	downregulated	.	downregulated	.	.	same	.	.	.
SSBP2	1.13598e-95	0.396966	0.532	0.35	4.15778e-91	0.002	0.38	.	.	.	.	.	downregulated	.	downregulated	.	.	same	.	.	.
RAPGEF4	6.83058e-55	-0.0803384	0.093	0.232	2.50006e-50	0.002	2.04	.	.	.	.	.	upregulated	.	upregulated	.	.	same	.	.	.
PNMA2	2.48195e-42	-0.0454096	0.049	0.142	9.0842e-38	0.003	2.95	.	.	.	.	.	upregulated	.	upregulated	.	.	same	.	.	.
SNRPA1	2.20839e-29	-0.0691685	0.291	0.462	8.08292e-25	0.003	1.82	.	.	.	.	.	upregulated	.	upregulated	.	.	same	.	.	.
SERPING1	1.14884e-81	-0.248164	0.422	0.686	4.20487e-77	0.004	2.03	.	.	.	.	.	upregulated	.	upregulated	.	.	same	.	.	.
WNT5A	4.26179e-59	0.437796	0.702	0.618	1.55986e-54	0.004	0.44	.	.	.	.	.	downregulated	.	downregulated	.	.	same	.	.	.
B4GALT1	1.58974e-45	0.273094	0.991	0.982	5.81861e-41	0.004	0.48	.	.	.	.	.	downregulated	.	downregulated	.	.	same	.	.	.
HAS2	6.06245e-07	0.0571374	0.074	0.046	0.0221892	0.005	0.47	.	.	.	.	.	downregulated	.	downregulated	.	.	same	.	.	.
SYNGR1	7.93948e-127	-0.289846	0.391	0.701	2.90593e-122	0.006	1.61	.	.	.	.	.	upregulated	.	upregulated	.	.	same	.	.	.
MRPL4	7.01284e-31	-0.087518	0.422	0.626	2.56677e-26	0.006	3.06	.	.	.	.	.	upregulated	.	upregulated	.	.	same	.	.	.
IGFBP3	5.05884e-22	-0.089008	0.208	0.322	1.85159e-17	0.006	2.96	.	.	.	.	.	upregulated	.	upregulated	.	.	same	.	.	.
NPR3	6.48908e-11	0.050155	0.215	0.3	2.37507e-06	0.006	0.44	.	.	.	.	.	downregulated	.	downregulated	.	.	same	.	.	.
PCDH7	2.7066e-146	-0.197629	0.132	0.411	9.90644e-142	0.007	2.52	.	.	.	.	.	upregulated	.	upregulated	.	.	same	.	.	.
ID2	7.55508e-103	-0.370454	0.251	0.51	2.76523e-98	0.007	2.13	.	.	.	.	.	upregulated	.	upregulated	.	.	same	.	.	.
ANXA3	9.92841e-60	-0.206831	0.28	0.481	3.6339e-55	0.007	2.25	.	.	.	.	.	upregulated	.	upregulated	.	.	same	.	.	.
ADORA2B	1.86175e-52	-0.0956186	0.163	0.332	6.8142e-48	0.007	2.64	.	.	.	.	.	upregulated	.	upregulated	.	.	same	.	.	.
CFAP298	1.01482e-06	-0.0227701	0.52	0.659	0.0371434	0.007	1.65	.	.	.	.	.	upregulated	.	upregulated	.	.	same	.	.	.
C3	9.33182e-267	-0.66572	0.325	0.731	3.41554e-262	0.008	1.53	.	.	.	.	.	upregulated	.	upregulated	.	.	same	.	.	.
ECI2	1.77807e-30	-0.117678	0.592	0.778	6.50791e-26	0.008	1.46	.	.	.	.	.	upregulated	.	upregulated	.	.	same	.	.	.
SLC35E3	2.02206e-09	-0.011002	0.317	0.438	7.40094e-05	0.009	1.82	.	.	.	.	.	upregulated	.	upregulated	.	.	same	.	.	.
AS3MT	6.45981e-15	-0.0260116	0.219	0.324	2.36436e-10	0.01	1.72	.	.	.	.	.	upregulated	.	upregulated	.	.	same	.	.	.
C1D	5.22778e-33	-0.107871	0.488	0.689	1.91342e-28	0.012	1.6	.	.	.	.	.	upregulated	.	upregulated	.	.	same	.	.	.
MSMO1	7.96143e-29	-0.189673	0.304	0.46	2.91396e-24	0.012	2.17	.	.	.	.	.	upregulated	.	upregulated	.	.	same	.	.	yes
MTX2	2.61374e-25	-0.0824922	0.421	0.611	9.56656e-21	0.013	1.46	.	.	.	.	.	upregulated	.	upregulated	.	.	same	.	.	.
PPP4R4	1.51627e-16	-0.0156403	0.062	0.12	5.5497e-12	0.013	2.14	.	.	.	.	.	upregulated	.	upregulated	.	.	same	.	.	.
PRR5L	1.85216e-15	0.188647	0.573	0.589	6.77909e-11	0.013	0.56	.	.	.	.	.	downregulated	.	downregulated	.	.	same	.	.	.
TIGAR	5.52118e-58	-0.109554	0.276	0.498	2.02081e-53	0.014	1.6	.	.	.	.	.	upregulated	.	upregulated	.	.	same	.	.	.
UCHL3	5.35353e-57	-0.197826	0.49	0.709	1.95945e-52	0.014	1.49	.	.	.	.	.	upregulated	.	upregulated	.	.	same	.	.	.
IRAK3	3.2146e-51	-0.0585873	0.074	0.196	1.17657e-46	0.014	2.05	.	.	.	.	.	upregulated	.	upregulated	.	.	same	.	.	.
PSMD7	1.01957e-25	-0.136428	0.784	0.896	3.73171e-21	0.014	1.45	.	.	.	.	.	upregulated	.	upregulated	.	.	same	.	.	.
RARRES1	3.99943e-303	-0.993658	0.374	0.781	1.46383e-298	0.015	4.24	.	.	.	.	.	upregulated	.	upregulated	.	.	same	.	.	.
ENY2	1.25822e-31	-0.144076	0.898	0.964	4.60522e-27	0.015	1.58	.	.	.	.	.	upregulated	.	upregulated	.	.	same	.	.	.
HPSE	4.17519e-19	-0.0209868	0.018	0.056	1.52816e-14	0.015	2.27	.	.	.	.	.	upregulated	.	upregulated	.	.	same	.	.	.
HAGH	6.02287e-132	-0.265631	0.369	0.685	2.20443e-127	0.016	1.71	.	.	.	.	.	upregulated	.	upregulated	.	.	same	.	.	.
CYSTM1	1.01704e-103	-0.395217	0.319	0.576	3.72245e-99	0.016	2.03	.	.	.	.	.	upregulated	.	upregulated	.	.	same	.	.	.
DKK1	1.04525e-68	-0.15077	0.063	0.196	3.82574e-64	0.016	2.4	.	.	.	.	.	upregulated	.	upregulated	.	.	same	.	.	.
MRPL13	6.43638e-11	-0.0380986	0.557	0.716	2.35578e-06	0.017	1.4	.	.	.	.	.	upregulated	.	upregulated	.	.	same	.	.	.
UBE2V2	1.04101e-08	-0.0471166	0.725	0.846	0.000381021	0.017	1.59	.	.	.	.	.	upregulated	.	upregulated	.	.	same	.	.	.
IDI1	6.2993e-29	-0.127989	0.31	0.474	2.30561e-24	0.018	1.84	.	.	.	.	.	upregulated	.	upregulated	.	.	same	.	.	yes
KLHL23	1.01638e-46	0.358695	0.575	0.494	3.72005e-42	0.019	0.54	.	.	.	.	.	downregulated	.	downregulated	.	.	same	.	.	.
PDCD4	2.63874e-39	0.251238	0.832	0.839	9.65807e-35	0.019	0.53	.	.	.	.	.	downregulated	.	downregulated	.	.	same	.	.	.
ACSL4	4.39695e-29	-0.295852	0.8	0.898	1.60933e-24	0.019	1.75	.	.	.	.	.	upregulated	.	upregulated	.	.	same	.	.	.
CXADR	5.06399e-96	-0.115107	0.03	0.165	1.85347e-91	0.02	2.12	.	.	.	.	.	upregulated	.	upregulated	.	.	same	.	.	.
GGH	1.77967e-77	-0.176096	0.238	0.465	6.51378e-73	0.02	2	.	.	.	.	.	upregulated	.	upregulated	.	.	same	.	.	.
DPP4	1.03093e-40	-0.062836	0.161	0.312	3.77331e-36	0.02	1.74	.	.	.	.	.	upregulated	.	upregulated	.	.	same	.	.	.
TXNRD1	4.19154e-28	-0.197926	0.87	0.944	1.53415e-23	0.02	1.77	.	.	.	.	.	upregulated	.	upregulated	.	.	same	.	.	.
CBR1	1.70449e-16	-0.0968571	0.743	0.874	6.23859e-12	0.02	1.54	.	.	.	.	.	upregulated	.	upregulated	.	.	same	.	.	.
ADARB1	5.5133e-23	-0.0953527	0.304	0.447	2.01792e-18	0.021	1.93	.	.	.	.	.	upregulated	.	upregulated	.	.	same	.	.	.
MYO10	2.4047e-20	-0.120718	0.446	0.604	8.80145e-16	0.022	1.53	.	.	.	.	.	upregulated	.	upregulated	.	.	same	.	.	.
ADGRA2	5.2062e-09	0.0655258	0.127	0.089	0.000190552	0.022	0.61	.	.	.	.	.	downregulated	.	downregulated	.	.	same	.	.	.
BAMBI	5.73602e-56	-0.134602	0.218	0.406	2.09944e-51	0.023	1.59	.	.	.	.	.	upregulated	.	upregulated	.	.	same	.	.	.
BORCS7	4.361e-59	-0.212993	0.637	0.837	1.59617e-54	0.024	1.51	.	.	.	.	.	upregulated	.	upregulated	.	.	same	.	.	.
SMC2	2.94727e-38	-0.0847468	0.272	0.456	1.07873e-33	0.024	1.89	.	.	.	.	.	upregulated	.	upregulated	.	.	same	.	.	.
CLIC3	1.04121e-34	-0.154466	0.291	0.458	3.81093e-30	0.024	2.89	.	.	.	.	.	upregulated	.	upregulated	.	.	same	.	.	.
UCHL1	3.27223e-33	-0.177534	0.772	0.905	1.19767e-28	0.024	1.5	.	.	.	.	.	upregulated	.	upregulated	.	.	same	.	.	.
NT5E	6.1748e-30	-0.0622061	0.327	0.51	2.26004e-25	0.024	2.65	.	.	.	.	.	upregulated	.	upregulated	.	.	same	.	.	.
DLAT	1.38413e-14	-0.0191417	0.165	0.255	5.06605e-10	0.024	1.57	.	.	.	.	.	upregulated	.	upregulated	.	.	same	.	.	.
LACTB	9.47544e-47	-0.158345	0.519	0.731	3.4681e-42	0.025	1.62	.	.	.	.	.	upregulated	.	upregulated	.	.	same	.	.	.
LEPROTL1	1.16769e-104	-0.433369	0.684	0.884	4.27388e-100	0.026	1.43	.	.	.	.	.	upregulated	.	upregulated	.	.	same	.	.	yes
SLC25A4	7.82396e-86	-0.204647	0.376	0.653	2.86365e-81	0.026	1.58	.	.	.	.	.	upregulated	.	upregulated	.	.	same	.	.	.
COX16	1.80081e-18	-0.0867127	0.785	0.908	6.59113e-14	0.026	1.42	.	.	.	.	.	upregulated	.	upregulated	.	.	same	.	.	.
HSD17B6	8.02551e-12	-0.0201335	0.039	0.077	2.93742e-07	0.026	4.06	.	.	.	.	.	upregulated	.	upregulated	.	.	same	.	.	.
EEF1E1	2.34868e-48	-0.115902	0.335	0.559	8.59639e-44	0.027	1.43	.	.	.	.	.	upregulated	.	upregulated	.	.	same	.	.	.
ALDH3A2	1.52804e-77	-0.23667	0.344	0.581	5.59278e-73	0.028	1.55	.	.	.	.	.	upregulated	.	upregulated	.	.	same	.	.	.
LACTB2	6.19717e-35	-0.0780042	0.245	0.41	2.26823e-30	0.028	1.59	.	.	.	.	.	upregulated	.	upregulated	.	.	same	.	.	.
CREB3L1	2.56053e-26	0.185951	0.878	0.895	9.37181e-22	0.028	0.63	.	.	.	.	.	downregulated	.	downregulated	.	.	same	yes	.	.
BID	7.64112e-79	-0.127545	0.215	0.45	2.79673e-74	0.029	1.47	.	.	.	.	.	upregulated	.	upregulated	.	.	same	.	.	.
NAE1	4.44705e-15	-0.0492621	0.433	0.594	1.62767e-10	0.029	1.48	.	.	.	.	.	upregulated	.	upregulated	.	.	same	.	.	.
ZFP36L1	2.51466e-96	0.460607	0.927	0.889	9.2039e-92	0.03	0.6	.	.	.	.	.	downregulated	.	downregulated	.	.	same	.	.	.
YWHAB	7.30715e-15	-0.101952	0.98	0.992	2.67449e-10	0.03	1.44	.	.	.	.	.	upregulated	.	upregulated	.	.	same	.	.	.
TMEM80	2.5066e-12	-0.0104312	0.296	0.423	9.17442e-08	0.03	1.45	.	.	.	.	.	upregulated	.	upregulated	.	.	same	.	.	.
ANGPTL1	5.106e-12	-0.0284522	0.214	0.306	1.86885e-07	0.03	3.15	.	.	.	.	.	upregulated	.	upregulated	.	.	same	.	.	.
SLC31A2	3.10792e-36	-0.0490308	0.102	0.217	1.13753e-31	0.033	1.65	.	.	.	.	.	upregulated	.	upregulated	.	.	same	.	.	.
CFAP36	1.43216e-13	-0.0673114	0.642	0.782	5.24186e-09	0.033	1.5	.	.	.	.	.	upregulated	.	upregulated	.	.	same	.	.	.
FAM168A	1.33593e-08	0.1225	0.366	0.356	0.000488965	0.033	0.67	.	.	.	.	.	downregulated	.	downregulated	.	.	same	.	.	.
NEDD8	7.3327e-232	-0.485832	0.966	0.994	2.68384e-227	0.034	1.57	.	.	.	.	.	upregulated	.	upregulated	.	.	same	.	.	.
PRXL2A	3.02638e-28	-0.0291782	0.03	0.089	1.10768e-23	0.034	1.68	.	.	.	.	.	upregulated	.	upregulated	.	.	same	.	.	.
ERGIC1	1.33263e-10	-0.131904	0.817	0.879	4.87754e-06	0.034	1.83	.	.	.	.	.	upregulated	.	upregulated	.	.	same	.	.	.
GNAI1	6.76138e-08	-0.0221973	0.494	0.632	0.00247473	0.034	1.55	.	.	.	.	.	upregulated	.	upregulated	.	.	same	.	.	.
FRMD6	1.17655e-42	-0.148677	0.499	0.71	4.30629e-38	0.035	1.48	.	.	.	.	.	upregulated	.	upregulated	.	.	same	.	.	.
GDF15	1.81845e-33	-0.224025	0.246	0.387	6.6557e-29	0.035	1.99	.	.	.	.	.	upregulated	.	upregulated	.	.	same	.	.	.
ALDH1A3	7.33715e-10	-0.0539554	0.161	0.226	2.68547e-05	0.035	2.94	.	.	.	.	.	upregulated	.	upregulated	.	.	same	.	.	.
AOX1	6.30336e-38	-0.133957	0.432	0.63	2.30709e-33	0.036	1.75	.	.	.	.	.	upregulated	.	upregulated	.	.	same	.	.	.
NQO1	1.04614e-31	-0.147338	0.507	0.686	3.82898e-27	0.036	1.84	.	.	.	.	.	upregulated	.	upregulated	.	.	same	.	.	.
PDCD2	1.43369e-27	-0.0899283	0.453	0.65	5.24746e-23	0.036	1.45	.	.	.	.	.	upregulated	.	upregulated	.	.	same	.	.	.
CYB5A	7.79606e-12	-0.0798821	0.709	0.855	2.85344e-07	0.036	1.59	.	.	.	.	.	upregulated	.	upregulated	.	.	same	.	.	yes
TXNDC9	9.35297e-10	-0.0350377	0.531	0.697	3.42328e-05	0.036	1.35	.	.	.	.	.	upregulated	.	upregulated	.	.	same	.	.	.
CITED2	1.69823e-09	-0.0464452	0.598	0.738	6.21567e-05	0.036	1.62	.	.	.	.	.	upregulated	.	upregulated	.	.	same	.	.	yes
CASP1	1.2253e-65	-0.102971	0.164	0.358	4.48472e-61	0.037	1.5	.	.	.	.	.	upregulated	.	upregulated	.	.	same	.	.	.
CREB3	1.10845e-34	-0.0969358	0.441	0.653	4.05705e-30	0.038	1.64	.	.	.	.	.	upregulated	.	upregulated	.	.	same	yes	.	.
CTDSPL	7.32295e-19	-0.0350638	0.314	0.469	2.68027e-14	0.04	1.44	.	.	.	.	.	upregulated	.	upregulated	.	.	same	.	.	.
NDUFAF4	6.85228e-16	-0.0140395	0.183	0.287	2.508e-11	0.04	1.58	.	.	.	.	.	upregulated	.	upregulated	.	.	same	.	.	.
QDPR	1.03548e-40	-0.0765472	0.235	0.413	3.78997e-36	0.041	1.59	.	.	.	.	.	upregulated	.	upregulated	.	.	same	.	.	.
COL6A1	0	1.06931	0.997	0.998	0	0.042	0.6	.	.	.	.	.	downregulated	.	downregulated	.	.	same	.	.	.
NDUFV2	5.28271e-106	-0.30061	0.826	0.948	1.93352e-101	0.042	1.38	.	.	.	.	.	upregulated	.	upregulated	.	.	same	.	.	.
RGS10	2.58485e-50	0.253356	0.877	0.881	9.4608e-46	0.042	0.68	.	.	.	.	.	downregulated	.	downregulated	.	.	same	.	.	.
LIMCH1	1.65461e-23	-0.0838917	0.362	0.521	6.05605e-19	0.042	2.27	.	.	.	.	.	upregulated	.	upregulated	.	.	same	.	.	.
HMGCR	6.29023e-22	-0.0491233	0.189	0.305	2.30229e-17	0.042	2	.	.	.	.	.	upregulated	.	upregulated	.	.	same	.	.	yes
HSPB8	5.22969e-21	-0.0391797	0.17	0.28	1.91412e-16	0.042	1.52	.	.	.	.	.	upregulated	.	upregulated	.	.	same	.	.	.
CUTC	5.97912e-17	-0.0161991	0.135	0.225	2.18842e-12	0.042	1.41	.	.	.	.	.	upregulated	.	upregulated	.	.	same	.	.	.
ARL6IP1	9.4301e-21	-0.109573	0.689	0.826	3.45151e-16	0.043	1.43	.	.	.	.	.	upregulated	.	upregulated	.	.	same	.	.	.
LYST	8.39707e-18	0.164534	0.401	0.36	3.07341e-13	0.043	0.65	.	.	.	.	.	downregulated	.	downregulated	.	.	same	.	.	.
SLC35A4	2.78839e-16	-0.0174714	0.225	0.345	1.02058e-11	0.044	1.8	.	.	.	.	.	upregulated	.	upregulated	.	.	same	.	.	.
GLRX	3.7145e-163	-0.561442	0.793	0.943	1.35954e-158	0.045	1.59	.	.	.	.	.	upregulated	.	upregulated	.	.	same	.	.	.
CADPS2	1.56476e-13	0.148291	0.4	0.363	5.72716e-09	0.045	0.64	.	.	.	.	.	downregulated	.	downregulated	.	.	same	.	.	.
IPO5	6.38723e-37	0.284357	0.845	0.857	2.33779e-32	0.046	0.68	.	.	.	.	.	downregulated	.	downregulated	.	.	same	.	.	.
FAT4	6.61758e-14	0.154237	0.406	0.376	2.4221e-09	0.046	0.58	.	.	.	.	.	downregulated	.	downregulated	.	.	same	.	.	.
MAP3K8	1.07194e-39	-0.0515852	0.113	0.24	3.92339e-35	0.047	1.89	.	.	.	.	.	upregulated	.	upregulated	.	.	same	.	.	.
HIGD1A	2.19681e-19	-0.0721351	0.475	0.652	8.04055e-15	0.047	1.47	.	.	.	.	.	upregulated	.	upregulated	.	.	same	.	.	.
SIPA1L1	1.46894e-66	0.334301	0.846	0.851	5.37645e-62	0.048	0.66	.	.	.	.	.	downregulated	.	downregulated	.	.	same	.	.	.
SLC1A1	5.4402e-35	-0.0580411	0.152	0.286	1.99117e-30	0.048	1.82	.	.	.	.	.	upregulated	.	upregulated	.	.	same	.	.	.
SQLE	7.2473e-31	-0.122585	0.328	0.499	2.65259e-26	0.048	1.86	.	.	.	.	.	upregulated	.	upregulated	.	.	same	.	.	yes
CDC42EP3	1.43481e-26	-0.093509	0.438	0.619	5.25154e-22	0.048	1.65	.	.	.	.	.	upregulated	.	upregulated	.	.	same	.	.	.
CHCHD3	1.77954e-10	-0.0353534	0.445	0.595	6.51331e-06	0.048	1.36	.	.	.	.	.	upregulated	.	upregulated	.	.	same	yes	.	.
PAPPA	7.34194e-218	-1.22572	0.537	0.819	2.68722e-213	0.049	1.67	.	.	.	.	.	upregulated	.	upregulated	.	.	same	.	.	.
MRPS23	3.39195e-67	-0.16968	0.463	0.719	1.24149e-62	0.049	1.58	.	.	.	.	.	upregulated	.	upregulated	.	.	same	.	.	.
IL18	5.12472e-69	-0.146119	0.021	0.119	1.8757e-64	0.05	2.43	.	.	.	.	.	upregulated	.	upregulated	.	.	same	.	.	.
JPT1	1.86045e-63	-0.2573	0.763	0.898	6.80945e-59	0.05	1.51	.	.	.	.	.	upregulated	.	upregulated	.	.	same	.	.	.
FDX1	2.08081e-52	-0.240287	0.518	0.737	7.61597e-48	0.05	1.52	.	.	.	.	.	upregulated	.	upregulated	.	.	same	.	.	yes
NUDCD2	5.41975e-15	-0.054387	0.489	0.662	1.98368e-10	0.05	1.46	.	.	.	.	.	upregulated	.	upregulated	.	.	same	.	.	.
GIT1	2.31546e-17	-0.0264772	0.205	0.319	8.47483e-13	0.001	0.42	.	.	.	.	.	upregulated	.	downregulated	.	.	different	.	.	.
GABBR2	7.27011e-13	-0.114909	0.429	0.535	2.66093e-08	0.001	0.35	.	.	.	.	.	upregulated	.	downregulated	.	.	different	.	.	.
EMP1	8.65922e-36	0.22646	0.4	0.299	3.16936e-31	0.002	2.01	.	.	.	.	.	downregulated	.	upregulated	.	.	different	.	.	.
TFRC	1.70596e-09	0.0831114	0.66	0.778	6.24399e-05	0.005	2.15	.	.	.	.	.	downregulated	.	upregulated	.	.	different	.	.	.
LTBP1	1.06072e-22	-0.249567	0.697	0.802	3.88235e-18	0.009	0.49	.	.	.	.	.	upregulated	.	downregulated	.	.	different	.	.	.
NUTF2	1.27749e-06	-0.0360547	0.628	0.765	0.0467573	0.013	0.6	.	.	.	.	.	upregulated	.	downregulated	.	.	different	.	.	.
SH2D4A	1.45082e-11	0.232551	0.613	0.642	5.31016e-07	0.014	1.97	.	.	.	.	.	downregulated	.	upregulated	.	.	different	.	.	.
SLC3A2	1.2448e-41	0.251716	0.749	0.717	4.55609e-37	0.018	1.66	.	.	.	.	.	downregulated	.	upregulated	.	.	different	.	.	.
TAF15	2.35891e-21	0.168109	0.668	0.673	8.63386e-17	0.02	1.9	.	.	.	.	.	downregulated	.	upregulated	.	.	different	.	.	.
HSPA9	1.15592e-12	0.153294	0.736	0.783	4.2308e-08	0.02	1.42	.	.	.	.	.	downregulated	.	upregulated	.	.	different	.	.	.
CLEC11A	1.27719e-44	-0.184489	0.603	0.806	4.67464e-40	0.023	0.56	.	.	.	.	.	upregulated	.	downregulated	.	.	different	.	.	.
F10	6.25542e-28	-0.0380426	0.062	0.141	2.28955e-23	0.023	0.54	.	.	.	.	.	upregulated	.	downregulated	.	.	different	.	.	.
CDKN2C	4.45579e-13	-0.0287709	0.241	0.346	1.63087e-08	0.033	0.62	.	.	.	.	.	upregulated	.	downregulated	.	.	different	.	.	.
IMPDH1	3.31319e-14	-0.0213016	0.24	0.354	1.21266e-09	0.034	0.66	.	.	.	.	.	upregulated	.	downregulated	.	.	different	.	.	.
NT5C2	4.80378e-07	0.105285	0.327	0.315	0.0175823	0.035	1.48	.	.	.	.	.	downregulated	.	upregulated	.	.	different	.	.	.
CD44	1.3841e-16	-0.0285686	0.689	0.818	5.06594e-12	0.037	0.55	.	.	.	.	.	upregulated	.	downregulated	.	.	different	.	.	.
PDGFRL	8.0712e-13	-0.0370826	0.247	0.349	2.95414e-08	0.041	0.55	.	.	.	.	.	upregulated	.	downregulated	.	.	different	.	.	.
AFG3L2	1.78555e-11	0.132709	0.639	0.683	6.53531e-07	0.042	1.4	.	.	.	.	.	downregulated	.	upregulated	.	.	different	.	.	.
RPS2	2.52364e-41	-0.159555	1	1	9.23676e-37	0.05	0.72	.	.	.	.	.	upregulated	.	downregulated	.	.	different	.	.	.
DUSP23	0	-1.19001	0.495	0.885	0	.	.	.	.	.	.	.	upregulated	.	.	.	.	.	.	.	.
IL6ST	0	0.892911	0.99	0.979	0	.	.	.	.	.	.	.	downregulated	.	.	.	.	.	.	.	.
SNHG5	0	-1.59689	0.881	0.997	0	.	.	.	.	.	.	.	upregulated	.	.	.	.	.	.	.	.
COL1A2	0	0.963458	1	0.999	0	.	.	.	.	.	.	.	downregulated	.	.	.	.	.	.	.	.
CD9	0	-1.17363	0.346	0.759	0	.	.	.	.	.	.	.	upregulated	.	.	.	.	.	.	.	.
MGST1	0	-1.24905	0.762	0.954	0	.	.	.	.	.	.	.	upregulated	.	.	.	.	.	.	.	.
RPS26	0	-1.53218	0.988	0.998	0	.	.	.	.	.	.	.	upregulated	.	.	.	.	.	.	.	.
COL1A1	0	1.15594	0.999	0.993	0	.	.	.	.	.	.	.	downregulated	.	.	.	.	.	.	.	.
MT-ND6	0	0.917771	0.915	0.757	0	.	.	.	.	.	.	.	downregulated	.	.	.	.	.	.	.	.
RPL18	2.73128e-298	-0.432468	0.999	1	9.99677e-294	.	.	.	.	.	.	.	upregulated	.	.	.	.	.	.	.	.
POLR2L	1.55529e-295	-0.761603	0.986	0.998	5.69251e-291	.	.	.	.	.	.	.	upregulated	.	.	.	.	.	.	.	.
SARS	2.40709e-291	0.719871	0.924	0.872	8.81018e-287	.	.	.	.	.	.	.	downregulated	.	.	.	.	.	.	.	.
SPARC	3.08951e-289	0.610594	1	1	1.13079e-284	.	.	.	.	.	.	.	downregulated	.	.	.	.	.	.	.	.
COMMD6	7.19233e-286	-0.505829	0.986	0.997	2.63247e-281	.	.	.	.	.	.	.	upregulated	.	.	.	.	.	.	.	.
ATP6V0E1	1.39942e-284	-0.561403	0.96	0.995	5.12203e-280	.	.	.	.	.	.	.	upregulated	.	.	.	.	.	.	.	.
UQCR10	1.2454e-279	-0.489897	0.969	0.992	4.55828e-275	.	.	.	.	.	.	.	upregulated	.	.	.	.	.	.	.	.
COL3A1	8.26875e-277	0.798966	0.995	0.988	3.02645e-272	.	.	.	.	.	.	.	downregulated	.	.	.	.	.	.	.	.
GUK1	4.20991e-274	-0.532538	0.965	0.996	1.54087e-269	.	.	.	.	.	.	.	upregulated	.	.	.	.	.	.	.	.
NME2	1.33573e-269	-0.454567	0.997	0.997	4.88891e-265	.	.	.	.	.	.	.	upregulated	.	.	.	.	.	yes	.	.
PRDX2	1.94749e-267	-0.523044	0.929	0.986	7.12802e-263	.	.	.	.	.	.	.	upregulated	.	.	.	.	.	.	.	.
NDUFA13	7.37932e-266	-0.494074	0.99	0.997	2.7009e-261	.	.	.	.	.	.	.	upregulated	.	.	.	.	.	.	.	.
DDX5	8.93045e-266	0.588574	0.996	0.989	3.26864e-261	.	.	.	.	.	.	.	downregulated	.	.	.	.	.	.	.	.
UBL5	4.94862e-264	-0.454466	0.99	0.997	1.81124e-259	.	.	.	.	.	.	.	upregulated	.	.	.	.	.	.	.	.
TXN	3.59927e-263	-0.824109	0.967	0.996	1.31737e-258	.	.	.	.	.	.	.	upregulated	.	.	.	.	.	.	.	.
DPYSL2	5.70936e-261	0.742008	0.975	0.962	2.08968e-256	.	.	.	.	.	.	.	downregulated	.	.	.	.	.	.	.	.
NDUFAF8	9.98577e-260	-0.51527	0.697	0.927	3.65489e-255	.	.	.	.	.	.	.	upregulated	.	.	.	.	.	.	.	.
SRGN	1.25738e-258	-0.926207	0.965	0.995	4.60213e-254	.	.	.	.	.	.	.	upregulated	.	.	.	.	.	.	.	.
IL32	6.49913e-258	-0.67229	0.606	0.9	2.37875e-253	.	.	.	.	.	.	.	upregulated	.	.	.	.	.	.	.	.
OAZ1	2.62711e-257	-0.44068	0.996	1	9.61547e-253	.	.	.	.	.	.	.	upregulated	.	.	.	.	.	.	.	.
GARS	2.57823e-254	0.757412	0.91	0.841	9.43658e-250	.	.	.	.	.	.	.	downregulated	.	.	.	.	.	.	.	.
SLC1A5	6.72742e-253	0.778207	0.795	0.604	2.4623e-248	.	.	.	.	.	.	.	downregulated	.	.	.	.	.	.	.	.
HINT1	1.89078e-252	-0.440082	0.989	0.997	6.92044e-248	.	.	.	.	.	.	.	upregulated	.	.	.	.	.	.	.	.
P4HA1	2.61305e-251	0.641768	0.98	0.917	9.56401e-247	.	.	.	.	.	.	.	downregulated	.	.	.	.	.	.	.	.
COX7A2	4.06743e-251	-0.454979	0.98	0.995	1.48872e-246	.	.	.	.	.	.	.	upregulated	.	.	.	.	.	.	.	.
NDUFB2	8.99645e-251	-0.538139	0.94	0.987	3.29279e-246	.	.	.	.	.	.	.	upregulated	.	.	.	.	.	.	.	.
SPATC1L	1.58051e-247	-0.231646	0.102	0.456	5.78482e-243	.	.	.	.	.	.	.	upregulated	.	.	.	.	.	.	.	.
TSPO	2.81737e-244	-0.56294	0.965	0.993	1.03119e-239	.	.	.	.	.	.	.	upregulated	.	.	.	.	.	.	.	.
MT2A	9.58307e-244	-1.03466	0.999	1	3.5075e-239	.	.	.	.	.	.	.	upregulated	.	.	.	.	.	.	.	.
UQCRQ	6.89351e-242	-0.478911	0.977	0.995	2.52309e-237	.	.	.	.	.	.	.	upregulated	.	.	.	.	.	.	.	.
XIST	9.13372e-234	0.639101	0.934	0.808	3.34303e-229	.	.	.	.	.	.	.	downregulated	.	.	.	.	.	.	.	.
UQCR11	3.64165e-233	-0.446891	0.987	0.997	1.33288e-228	.	.	.	.	.	.	.	upregulated	.	.	.	.	.	.	.	.
NAA38	5.35853e-231	-0.503747	0.909	0.981	1.96128e-226	.	.	.	.	.	.	.	upregulated	.	.	.	.	.	.	.	.
ATP6V0B	9.82406e-229	-0.531519	0.77	0.944	3.5957e-224	.	.	.	.	.	.	.	upregulated	.	.	.	.	.	.	.	.
SERPINH1	1.84628e-228	0.567611	0.967	0.95	6.75756e-224	.	.	.	.	.	.	.	downregulated	.	.	.	.	.	.	.	.
LRP1	8.55491e-227	0.569293	0.983	0.969	3.13118e-222	.	.	.	.	.	.	.	downregulated	.	.	.	.	.	.	.	.
NDUFA4	1.4829e-226	-0.481326	0.986	0.997	5.42755e-222	.	.	.	.	.	.	.	upregulated	.	.	.	.	.	.	.	.
RPL36AL	6.00107e-226	-0.393525	0.993	0.998	2.19645e-221	.	.	.	.	.	.	.	upregulated	.	.	.	.	.	.	.	.
RPS27L	4.03142e-223	-0.470554	0.995	0.997	1.47554e-218	.	.	.	.	.	.	.	upregulated	.	.	.	.	.	.	.	.
COL6A2	1.00958e-222	0.666171	0.989	0.987	3.69515e-218	.	.	.	.	.	.	.	downregulated	.	.	.	.	.	.	.	.
MRPL41	2.40883e-222	-0.450651	0.815	0.963	8.81658e-218	.	.	.	.	.	.	.	upregulated	.	.	.	.	.	.	.	.
SRP14	4.62514e-222	-0.37143	0.999	1	1.69285e-217	.	.	.	.	.	.	.	upregulated	.	.	.	.	.	.	.	.
FAU	1.21628e-217	-0.397876	0.997	0.998	4.4517e-213	.	.	.	.	.	.	.	upregulated	.	.	.	.	.	.	.	.
PRELID1	3.22912e-217	-0.483267	0.82	0.961	1.18189e-212	.	.	.	.	.	.	.	upregulated	.	.	.	.	.	.	.	.
PFDN5	3.34397e-217	-0.368869	0.995	0.997	1.22393e-212	.	.	.	.	.	.	.	upregulated	.	.	.	.	.	.	.	.
GALNT1	1.33976e-214	-0.699653	0.877	0.981	4.90366e-210	.	.	.	.	.	.	.	upregulated	.	.	.	.	.	.	.	.
RPL8	2.11911e-214	-0.360412	1	1	7.75615e-210	.	.	.	.	.	.	.	upregulated	.	.	.	.	.	.	.	.
TRAPPC2L	2.4966e-212	-0.503076	0.68	0.919	9.13779e-208	.	.	.	.	.	.	.	upregulated	.	.	.	.	.	.	.	.
CHCHD2	5.93772e-211	-0.418001	0.982	0.995	2.17326e-206	.	.	.	.	.	.	.	upregulated	.	.	.	.	.	.	.	.
TMEM208	7.1101e-211	-0.442901	0.63	0.892	2.60237e-206	.	.	.	.	.	.	.	upregulated	.	.	.	.	.	.	.	.
ELOB	3.1182e-209	-0.419765	0.992	0.998	1.14129e-204	.	.	.	.	.	.	.	upregulated	.	.	.	.	.	.	.	.
COX5B	6.66701e-207	-0.419099	0.974	0.994	2.44019e-202	.	.	.	.	.	.	.	upregulated	.	.	.	.	.	.	.	.
PHPT1	1.40371e-203	-0.468315	0.941	0.983	5.13773e-199	.	.	.	.	.	.	.	upregulated	.	.	.	.	.	.	.	.
MRPS24	2.33103e-202	-0.461819	0.866	0.972	8.53179e-198	.	.	.	.	.	.	.	upregulated	.	.	.	.	.	.	.	.
RNASEK	6.19236e-202	-0.385848	0.983	0.995	2.26647e-197	.	.	.	.	.	.	.	upregulated	.	.	.	.	.	.	.	.
MEG3	1.06393e-200	0.86982	0.955	0.956	3.89407e-196	.	.	.	.	.	.	.	downregulated	.	.	.	.	.	.	.	.
SAP18	4.00985e-198	-0.406368	0.91	0.985	1.46765e-193	.	.	.	.	.	.	.	upregulated	.	.	.	.	.	.	.	.
TARS	1.33684e-196	0.57145	0.878	0.793	4.89296e-192	.	.	.	.	.	.	.	downregulated	.	.	.	.	.	.	.	.
ATP5F1E	8.83053e-196	-0.355451	1	0.999	3.23206e-191	.	.	.	.	.	.	.	upregulated	.	.	.	.	.	.	.	.
TRAPPC5	1.02193e-194	-0.40636	0.88	0.976	3.74036e-190	.	.	.	.	.	.	.	upregulated	.	.	.	.	.	.	.	.
MICOS10	1.36093e-194	-0.417319	0.87	0.966	4.98115e-190	.	.	.	.	.	.	.	upregulated	.	.	.	.	.	.	.	.
PDGFRA	4.87082e-194	0.709422	0.885	0.74	1.78277e-189	.	.	.	.	.	.	.	downregulated	.	.	.	.	.	.	.	.
FTH1	3.52194e-193	-0.628887	1	1	1.28906e-188	.	.	.	.	.	.	.	upregulated	.	.	.	.	.	.	.	.
UBB	2.21534e-192	-0.459076	0.98	0.997	8.10838e-188	.	.	.	.	.	.	.	upregulated	.	.	.	.	.	.	.	.
APRT	5.88451e-190	-0.429129	0.871	0.961	2.15379e-185	.	.	.	.	.	.	.	upregulated	.	.	.	.	.	.	.	.
ATP6V1F	1.20699e-188	-0.411025	0.83	0.96	4.41771e-184	.	.	.	.	.	.	.	upregulated	.	.	.	.	.	.	.	.
PDLIM1	1.76731e-188	-0.55552	0.796	0.962	6.46855e-184	.	.	.	.	.	.	.	upregulated	.	.	.	.	.	.	.	.
XAF1	3.02181e-187	0.649815	0.791	0.647	1.10601e-182	.	.	.	.	.	.	.	downregulated	.	.	.	.	.	.	.	.
EID1	2.84175e-186	-0.366929	0.993	0.999	1.04011e-181	.	.	.	.	.	.	.	upregulated	.	.	.	.	.	.	.	.
FIS1	1.09151e-185	-0.437756	0.855	0.966	3.99505e-181	.	.	.	.	.	.	.	upregulated	.	.	.	.	.	.	.	.
GSTO1	4.3271e-185	-0.49277	0.861	0.967	1.58376e-180	.	.	.	.	.	.	.	upregulated	.	.	.	.	.	.	.	.
CYBA	1.16829e-184	-0.555752	0.755	0.909	4.27605e-180	.	.	.	.	.	.	.	upregulated	.	.	.	.	.	.	.	.
NDUFB7	7.07307e-183	-0.396321	0.884	0.971	2.58881e-178	.	.	.	.	.	.	.	upregulated	.	.	.	.	.	.	.	.
AP2S1	7.34723e-183	-0.411406	0.937	0.982	2.68916e-178	.	.	.	.	.	.	.	upregulated	.	.	.	.	.	.	.	.
ATP5MF	8.30722e-182	-0.446865	0.967	0.994	3.04053e-177	.	.	.	.	.	.	.	upregulated	.	.	.	.	.	.	.	.
NDUFS6	6.95949e-181	-0.428619	0.882	0.978	2.54724e-176	.	.	.	.	.	.	.	upregulated	.	.	.	.	.	.	.	.
C19orf53	4.40434e-179	-0.383386	0.907	0.981	1.61203e-174	.	.	.	.	.	.	.	upregulated	.	.	.	.	.	.	.	.
RPS9	4.99443e-179	-0.361693	1	1	1.82801e-174	.	.	.	.	.	.	.	upregulated	.	.	.	.	.	.	.	.
MTHFD2	1.34076e-177	0.712147	0.71	0.508	4.90733e-173	.	.	.	.	.	.	.	downregulated	.	.	.	.	.	.	.	.
SLC9A3R2	1.43797e-177	-0.252449	0.218	0.566	5.26311e-173	.	.	.	.	.	.	.	upregulated	.	.	.	.	.	.	.	.
ATF4	1.88799e-177	0.50092	0.945	0.911	6.91023e-173	.	.	.	.	.	.	.	downregulated	.	.	.	.	.	yes	.	.
GPC6	2.11067e-177	0.625193	0.763	0.545	7.72525e-173	.	.	.	.	.	.	.	downregulated	.	.	.	.	.	.	.	.
EMC6	1.36892e-176	-0.363452	0.669	0.9	5.01038e-172	.	.	.	.	.	.	.	upregulated	.	.	.	.	.	.	.	.
CST3	7.21535e-176	-0.643139	0.991	0.998	2.64089e-171	.	.	.	.	.	.	.	upregulated	.	.	.	.	.	.	.	.
ATP5MC1	1.67245e-175	-0.420638	0.656	0.892	6.12133e-171	.	.	.	.	.	.	.	upregulated	.	.	.	.	.	.	.	.
NDUFC1	4.39942e-174	-0.392112	0.934	0.984	1.61023e-169	.	.	.	.	.	.	.	upregulated	.	.	.	.	.	.	.	.
NDUFA2	4.95231e-173	-0.401082	0.844	0.964	1.8126e-168	.	.	.	.	.	.	.	upregulated	.	.	.	.	.	.	.	.
SOD2	6.02322e-173	-0.973289	0.559	0.805	2.20456e-168	.	.	.	.	.	.	.	upregulated	.	.	.	.	.	.	.	.
HSP90B1	3.50188e-172	0.513199	0.997	0.993	1.28172e-167	.	.	.	.	.	.	.	downregulated	.	.	.	.	.	.	.	.
NDUFS5	9.97663e-172	-0.375481	0.99	0.998	3.65155e-167	.	.	.	.	.	.	.	upregulated	.	.	.	.	.	.	.	.
MRPL51	5.5774e-169	-0.369009	0.921	0.984	2.04139e-164	.	.	.	.	.	.	.	upregulated	.	.	.	.	.	.	.	.
SCAND1	9.48015e-169	-0.375045	0.764	0.944	3.46983e-164	.	.	.	.	.	.	.	upregulated	.	.	.	.	.	.	.	.
CCDC80	1.05579e-168	1.58635	0.935	0.912	3.86429e-164	.	.	.	.	.	.	.	downregulated	.	.	.	.	.	.	.	.
DUXAP8	4.90886e-168	-0.239205	0.221	0.58	1.79669e-163	.	.	.	.	.	.	.	upregulated	.	.	.	.	.	.	.	.
MMD	5.50069e-168	-0.494453	0.424	0.754	2.01331e-163	.	.	.	.	.	.	.	upregulated	.	.	.	.	.	.	.	.
IGFBP1	2.26964e-167	-0.925886	0.055	0.284	8.30712e-163	.	.	.	.	.	.	.	upregulated	.	.	.	.	.	.	.	.
OST4	1.32138e-164	-0.357577	0.992	0.997	4.83639e-160	.	.	.	.	.	.	.	upregulated	.	.	.	.	.	.	.	.
COX6B1	1.80374e-164	-0.355842	0.961	0.994	6.60185e-160	.	.	.	.	.	.	.	upregulated	.	.	.	.	.	.	.	.
ATP5MD	1.89986e-164	-0.375936	0.977	0.994	6.95366e-160	.	.	.	.	.	.	.	upregulated	.	.	.	.	.	.	.	.
EEF1A1	2.70432e-164	0.225363	1	1	9.89806e-160	.	.	.	.	.	.	.	downregulated	.	.	.	.	.	.	.	.
RPS15	7.62466e-164	-0.294053	1	1	2.7907e-159	.	.	.	.	.	.	.	upregulated	.	.	.	.	.	.	.	.
MRPL57	7.87009e-164	-0.384194	0.797	0.948	2.88053e-159	.	.	.	.	.	.	.	upregulated	.	.	.	.	.	.	.	.
HTATIP2	6.61272e-163	-0.32263	0.437	0.774	2.42032e-158	.	.	.	.	.	.	.	upregulated	.	.	.	.	.	.	.	.
AURKAIP1	1.35648e-162	-0.387482	0.834	0.962	4.96485e-158	.	.	.	.	.	.	.	upregulated	.	.	.	.	.	.	.	.
PHGDH	2.40621e-161	0.595749	0.657	0.401	8.80697e-157	.	.	.	.	.	.	.	downregulated	.	.	.	.	.	.	.	.
COL5A1	3.32047e-161	0.423077	0.976	0.924	1.21533e-156	.	.	.	.	.	.	.	downregulated	.	.	.	.	.	.	.	.
NDUFAF3	4.01952e-161	-0.378257	0.685	0.904	1.47118e-156	.	.	.	.	.	.	.	upregulated	.	.	.	.	.	.	.	.
MT-ND1	4.82333e-161	0.377569	0.999	0.996	1.76539e-156	.	.	.	.	.	.	.	downregulated	.	.	.	.	.	.	.	.
TSTD1	1.07212e-160	-0.379998	0.463	0.775	3.92407e-156	.	.	.	.	.	.	.	upregulated	.	.	.	.	.	.	.	.
MZT2B	7.81621e-160	-0.374147	0.952	0.986	2.86081e-155	.	.	.	.	.	.	.	upregulated	.	.	.	.	.	.	.	.
CSGALNACT1	1.87107e-159	-0.365799	0.27	0.596	6.84832e-155	.	.	.	.	.	.	.	upregulated	.	.	.	.	.	.	.	.
RPL29	2.3798e-159	-0.347709	1	1	8.71029e-155	.	.	.	.	.	.	.	upregulated	.	.	.	.	.	.	.	.
STUB1	3.28396e-159	-0.370595	0.805	0.951	1.20196e-154	.	.	.	.	.	.	.	upregulated	.	.	.	.	.	.	.	.
TOMM7	4.03191e-159	-0.311921	0.995	0.998	1.47572e-154	.	.	.	.	.	.	.	upregulated	.	.	.	.	.	.	.	.
PSMD8	5.28787e-159	-0.384967	0.85	0.967	1.93541e-154	.	.	.	.	.	.	.	upregulated	.	.	.	.	.	.	.	.
IGFBP6	2.57938e-157	-0.603098	0.657	0.891	9.4408e-153	.	.	.	.	.	.	.	upregulated	.	.	.	.	.	.	.	.
MRPL36	1.75704e-156	-0.368169	0.667	0.896	6.43094e-152	.	.	.	.	.	.	.	upregulated	.	.	.	.	.	.	.	.
RPL31	2.05389e-156	0.338819	0.999	0.998	7.51745e-152	.	.	.	.	.	.	.	downregulated	.	.	.	.	.	.	.	.
LGALS1	3.07546e-155	-0.392322	1	1	1.12565e-150	.	.	.	.	.	.	.	upregulated	.	.	.	.	.	.	.	.
TMEM256	6.18625e-155	-0.375803	0.661	0.895	2.26423e-150	.	.	.	.	.	.	.	upregulated	.	.	.	.	.	.	.	.
DNER	4.1631e-154	-0.232129	0.08	0.32	1.52374e-149	.	.	.	.	.	.	.	upregulated	.	.	.	.	.	.	.	.
MT-CO3	4.17316e-153	0.300731	0.999	0.999	1.52742e-148	.	.	.	.	.	.	.	downregulated	.	.	.	.	.	.	.	.
CADM3	1.41957e-152	-0.59564	0.013	0.177	5.19577e-148	.	.	.	.	.	.	.	upregulated	.	.	.	.	.	.	.	.
FOXP1	1.40922e-151	0.480271	0.964	0.929	5.15788e-147	.	.	.	.	.	.	.	downregulated	.	.	.	.	.	yes	.	.
TMA7	1.96582e-151	-0.30587	0.993	0.997	7.19509e-147	.	.	.	.	.	.	.	upregulated	.	.	.	.	.	.	.	.
SKIL	1.21134e-150	0.488121	0.838	0.769	4.43364e-146	.	.	.	.	.	.	.	downregulated	.	.	.	.	.	yes	.	.
NDUFA7	2.77469e-150	-0.374557	0.698	0.905	1.01556e-145	.	.	.	.	.	.	.	upregulated	.	.	.	.	.	.	.	.
DDHD1	3.65169e-150	0.552914	0.734	0.59	1.33655e-145	.	.	.	.	.	.	.	downregulated	.	.	.	.	.	.	.	.
SORBS2	4.8096e-149	-0.556534	0.661	0.869	1.76036e-144	.	.	.	.	.	.	.	upregulated	.	.	.	.	.	.	.	.
TOMM6	7.25779e-149	-0.360017	0.798	0.943	2.65642e-144	.	.	.	.	.	.	.	upregulated	.	.	.	.	.	.	.	.
VEGFA	1.05324e-148	0.603222	0.741	0.515	3.85498e-144	.	.	.	.	.	.	.	downregulated	.	.	.	.	.	.	.	.
EDF1	1.51276e-148	-0.325793	0.984	0.995	5.53686e-144	.	.	.	.	.	.	.	upregulated	.	.	.	.	.	.	.	.
TRAPPC1	2.63112e-148	-0.375899	0.775	0.94	9.63014e-144	.	.	.	.	.	.	.	upregulated	.	.	.	.	.	.	.	.
SARAF	4.67003e-148	-0.486965	0.957	0.991	1.70928e-143	.	.	.	.	.	.	.	upregulated	.	.	.	.	.	.	.	.
MYDGF	5.7977e-148	-0.370317	0.929	0.983	2.12202e-143	.	.	.	.	.	.	.	upregulated	.	.	.	.	.	.	.	.
EIF2S2	2.5377e-147	0.406128	0.985	0.989	9.28822e-143	.	.	.	.	.	.	.	downregulated	.	.	.	.	.	.	.	.
CIB1	1.20751e-146	-0.348013	0.712	0.914	4.4196e-142	.	.	.	.	.	.	.	upregulated	.	.	.	.	.	.	.	.
PERP	4.41075e-146	-0.50581	0.528	0.784	1.61438e-141	.	.	.	.	.	.	.	upregulated	.	.	.	.	.	.	.	.
PEBP1	5.99665e-146	-0.394132	0.9	0.978	2.19484e-141	.	.	.	.	.	.	.	upregulated	.	.	.	.	.	.	.	.
HMGN2	1.21272e-145	0.424819	0.928	0.885	4.43866e-141	.	.	.	.	.	.	.	downregulated	.	.	.	.	.	.	.	.
LRPAP1	3.7522e-145	-0.363507	0.795	0.936	1.37334e-140	.	.	.	.	.	.	.	upregulated	.	.	.	.	.	.	.	.
RHOD	6.28369e-145	-0.298151	0.375	0.706	2.29989e-140	.	.	.	.	.	.	.	upregulated	.	.	.	.	.	.	.	.
PSMB5	9.74982e-145	-0.3611	0.878	0.97	3.56853e-140	.	.	.	.	.	.	.	upregulated	.	.	.	.	.	.	.	.
CUTA	2.76332e-144	-0.373442	0.803	0.943	1.0114e-139	.	.	.	.	.	.	.	upregulated	.	.	.	.	.	.	.	.
PTPN14	1.22253e-143	0.438198	0.963	0.946	4.47457e-139	.	.	.	.	.	.	.	downregulated	.	.	.	.	.	.	.	.
RPL10	1.1302e-142	-0.293675	1	1	4.13665e-138	.	.	.	.	.	.	.	upregulated	.	.	.	.	.	.	.	.
HDLBP	1.76496e-142	0.320319	0.998	0.998	6.45993e-138	.	.	.	.	.	.	.	downregulated	.	.	.	.	.	.	.	.
NARS	2.60085e-142	0.469865	0.907	0.891	9.51936e-138	.	.	.	.	.	.	.	downregulated	.	.	.	.	.	.	.	.
SELENOM	4.63543e-142	-0.403462	0.951	0.99	1.69661e-137	.	.	.	.	.	.	.	upregulated	.	.	.	.	.	.	.	.
WARS	8.82081e-142	0.535975	0.636	0.455	3.2285e-137	.	.	.	.	.	.	.	downregulated	.	.	.	.	.	.	.	.
CCDC85B	1.41485e-141	-0.425031	0.683	0.903	5.17848e-137	.	.	.	.	.	.	.	upregulated	.	.	.	.	.	.	.	.
COX17	1.5309e-141	-0.407089	0.716	0.912	5.60325e-137	.	.	.	.	.	.	.	upregulated	.	.	.	.	.	.	.	.
UBA52	4.00387e-141	-0.252421	1	1	1.46546e-136	.	.	.	.	.	.	.	upregulated	.	.	.	.	.	.	.	.
LRRC17	5.15909e-141	0.514112	0.579	0.329	1.88828e-136	.	.	.	.	.	.	.	downregulated	.	.	.	.	.	.	.	.
PKDCC	2.42339e-140	0.513224	0.677	0.515	8.86984e-136	.	.	.	.	.	.	.	downregulated	.	.	.	.	.	.	.	.
C4orf48	3.39974e-139	-0.38973	0.883	0.964	1.24434e-134	.	.	.	.	.	.	.	upregulated	.	.	.	.	.	.	.	.
PIEZO2	5.4297e-139	-0.328204	0.14	0.399	1.98732e-134	.	.	.	.	.	.	.	upregulated	.	.	.	.	.	.	.	.
LAMTOR5	8.48791e-139	-0.403005	0.936	0.988	3.10666e-134	.	.	.	.	.	.	.	upregulated	.	.	.	.	.	.	.	.
SPCS1	6.44331e-138	-0.341267	0.884	0.976	2.35832e-133	.	.	.	.	.	.	.	upregulated	.	.	.	.	.	.	.	.
TMEM37	6.69622e-138	-0.251506	0.241	0.542	2.45088e-133	.	.	.	.	.	.	.	upregulated	.	.	.	.	.	.	.	.
MT-ATP8	1.39032e-137	0.415213	0.919	0.869	5.08871e-133	.	.	.	.	.	.	.	downregulated	.	.	.	.	.	.	.	.
DHRS4L2	2.51888e-137	-0.228922	0.298	0.628	9.21934e-133	.	.	.	.	.	.	.	upregulated	.	.	.	.	.	.	.	.
COX7C	3.06894e-137	-0.27061	0.998	1	1.12326e-132	.	.	.	.	.	.	.	upregulated	.	.	.	.	.	.	.	.
SELENOH	8.60917e-137	-0.332938	0.845	0.959	3.15104e-132	.	.	.	.	.	.	.	upregulated	.	.	.	.	.	.	.	.
FNDC4	2.37934e-136	-0.32958	0.41	0.706	8.70863e-132	.	.	.	.	.	.	.	upregulated	.	.	.	.	.	.	.	.
DPP7	3.91476e-136	-0.308105	0.445	0.741	1.43284e-131	.	.	.	.	.	.	.	upregulated	.	.	.	.	.	.	.	.
SEPTIN11	5.08159e-136	0.537576	0.912	0.879	1.85991e-131	.	.	.	.	.	.	.	downregulated	.	.	.	.	.	.	.	.
PPA1	9.58326e-136	-0.543973	0.836	0.955	3.50757e-131	.	.	.	.	.	.	.	upregulated	.	.	.	.	.	.	.	.
HIST1H1C	1.05727e-135	-0.420213	0.506	0.784	3.86971e-131	.	.	.	.	.	.	.	upregulated	.	.	.	.	.	.	.	.
GAS6	2.41105e-135	-0.66588	0.663	0.853	8.8247e-131	.	.	.	.	.	.	.	upregulated	.	.	.	.	.	.	.	.
UQCRH	2.5316e-135	-0.305782	0.974	0.994	9.2659e-131	.	.	.	.	.	.	.	upregulated	.	.	.	.	.	.	.	.
PSAP	3.31412e-135	0.386217	0.995	0.99	1.213e-130	.	.	.	.	.	.	.	downregulated	.	.	.	.	.	.	.	.
PRDX1	1.68668e-134	-0.389886	0.969	0.994	6.17342e-130	.	.	.	.	.	.	.	upregulated	.	.	.	.	.	.	.	.
NDUFB10	2.02418e-134	-0.329908	0.904	0.978	7.40871e-130	.	.	.	.	.	.	.	upregulated	.	.	.	.	.	.	.	.
FBN1	5.9161e-134	0.465616	0.991	0.992	2.16535e-129	.	.	.	.	.	.	.	downregulated	.	.	.	.	.	.	.	.
C1QTNF1	2.87319e-133	-0.406226	0.722	0.909	1.05162e-128	.	.	.	.	.	.	.	upregulated	.	.	.	.	.	.	.	.
MGST3	3.52186e-132	-0.45376	0.976	0.993	1.28903e-127	.	.	.	.	.	.	.	upregulated	.	.	.	.	.	.	.	.
EEF2	7.4777e-132	0.243619	1	0.999	2.73691e-127	.	.	.	.	.	.	.	downregulated	.	.	.	.	.	.	.	.
H2AFJ	1.91342e-131	-0.402728	0.729	0.933	7.00332e-127	.	.	.	.	.	.	.	upregulated	.	.	.	.	.	.	.	.
MTRNR2L12	8.84306e-131	0.456173	0.962	0.903	3.23665e-126	.	.	.	.	.	.	.	downregulated	.	.	.	.	.	.	.	.
YWHAE	1.13926e-130	0.386171	0.995	0.991	4.16981e-126	.	.	.	.	.	.	.	downregulated	.	.	.	.	.	.	.	.
LERFS	1.70677e-130	-0.078574	0.007	0.142	6.24697e-126	.	.	.	.	.	.	.	upregulated	.	.	.	.	.	.	.	.
SOD1	2.47679e-130	-0.372824	0.964	0.991	9.06531e-126	.	.	.	.	.	.	.	upregulated	.	.	.	.	.	.	.	.
LXN	5.25119e-130	-0.650231	0.809	0.954	1.92199e-125	.	.	.	.	.	.	.	upregulated	.	.	.	.	.	.	.	.
ATOX1	2.24921e-129	-0.381459	0.938	0.988	8.23234e-125	.	.	.	.	.	.	.	upregulated	.	.	.	.	.	.	.	.
ATP5IF1	3.43581e-129	-0.319985	0.963	0.991	1.25754e-124	.	.	.	.	.	.	.	upregulated	.	.	.	.	.	.	.	.
CANX	4.24304e-129	0.371807	0.985	0.972	1.55299e-124	.	.	.	.	.	.	.	downregulated	.	.	.	.	.	.	.	.
HSPE1	3.32033e-128	-0.374348	0.823	0.951	1.21527e-123	.	.	.	.	.	.	.	upregulated	.	.	.	.	.	.	.	.
FOS	3.84434e-128	0.653328	0.612	0.426	1.40707e-123	.	.	.	.	.	.	.	downregulated	.	.	.	.	.	yes	.	.
COPS9	7.55049e-128	-0.321365	0.963	0.994	2.76356e-123	.	.	.	.	.	.	.	upregulated	.	.	.	.	.	.	.	.
CPNE1	3.50823e-127	-0.272904	0.462	0.773	1.28405e-122	.	.	.	.	.	.	.	upregulated	.	.	.	.	.	.	.	.
MEG8	3.73153e-126	0.652088	0.78	0.666	1.36578e-121	.	.	.	.	.	.	.	downregulated	.	.	.	.	.	.	.	.
ANKRD11	5.15309e-125	0.392177	0.955	0.934	1.88608e-120	.	.	.	.	.	.	.	downregulated	.	.	.	.	.	.	.	.
MRPL54	6.49904e-125	-0.299473	0.617	0.866	2.37871e-120	.	.	.	.	.	.	.	upregulated	.	.	.	.	.	.	.	.
XPOT	7.31158e-125	0.485099	0.687	0.551	2.67611e-120	.	.	.	.	.	.	.	downregulated	.	.	.	.	.	.	.	.
PYCARD	1.23357e-124	-0.301466	0.439	0.739	4.515e-120	.	.	.	.	.	.	.	upregulated	.	.	.	.	.	.	.	.
CNPY2	2.41303e-124	-0.326603	0.844	0.956	8.83194e-120	.	.	.	.	.	.	.	upregulated	.	.	.	.	.	.	.	.
MRPS12	2.41998e-124	-0.283382	0.515	0.804	8.85736e-120	.	.	.	.	.	.	.	upregulated	.	.	.	.	.	.	.	.
CREB3L2	2.54843e-123	0.415093	0.891	0.851	9.32752e-119	.	.	.	.	.	.	.	downregulated	.	.	.	.	.	yes	.	.
COX8A	2.92668e-123	-0.3449	0.899	0.969	1.0712e-118	.	.	.	.	.	.	.	upregulated	.	.	.	.	.	.	.	.
COX6A1	7.53127e-123	-0.313626	0.962	0.988	2.75652e-118	.	.	.	.	.	.	.	upregulated	.	.	.	.	.	.	.	.
NME1	1.89785e-122	-0.336187	0.578	0.844	6.94633e-118	.	.	.	.	.	.	.	upregulated	.	.	.	.	.	.	.	.
ARL6IP4	4.07666e-122	-0.311875	0.94	0.983	1.4921e-117	.	.	.	.	.	.	.	upregulated	.	.	.	.	.	.	.	.
PRDX5	1.56513e-121	-0.332442	0.96	0.989	5.72855e-117	.	.	.	.	.	.	.	upregulated	.	.	.	.	.	.	.	.
COL12A1	5.41067e-121	0.528631	0.849	0.771	1.98036e-116	.	.	.	.	.	.	.	downregulated	.	.	.	.	.	.	.	.
PALLD	5.65e-121	0.510949	0.943	0.908	2.06796e-116	.	.	.	.	.	.	.	downregulated	.	.	.	.	.	.	.	.
ATP5F1D	7.10361e-121	-0.30295	0.921	0.978	2.59999e-116	.	.	.	.	.	.	.	upregulated	.	.	.	.	.	.	.	.
HEBP2	1.75436e-120	-0.322911	0.772	0.926	6.42113e-116	.	.	.	.	.	.	.	upregulated	.	.	.	.	.	.	.	.
FOSB	2.83118e-120	0.456046	0.406	0.166	1.03624e-115	.	.	.	.	.	.	.	downregulated	.	.	.	.	.	yes	.	.
MRC2	3.28857e-120	0.385832	0.928	0.905	1.20365e-115	.	.	.	.	.	.	.	downregulated	.	.	.	.	.	.	.	.
MGAT4B	8.60155e-120	-0.299339	0.571	0.83	3.14825e-115	.	.	.	.	.	.	.	upregulated	.	.	.	.	.	.	.	.
TXNDC17	1.27045e-119	-0.336347	0.859	0.952	4.64999e-115	.	.	.	.	.	.	.	upregulated	.	.	.	.	.	.	.	.
XBP1	2.61756e-119	0.401078	0.888	0.855	9.58053e-115	.	.	.	.	.	.	.	downregulated	.	.	.	.	.	yes	.	.
RBP1	1.39392e-118	0.868627	0.511	0.278	5.10189e-114	.	.	.	.	.	.	.	downregulated	.	.	.	.	.	.	.	.
PSMB1	2.02314e-118	-0.315622	0.925	0.98	7.40489e-114	.	.	.	.	.	.	.	upregulated	.	.	.	.	.	.	.	.
SNHG8	2.117e-118	-0.367543	0.883	0.969	7.74843e-114	.	.	.	.	.	.	.	upregulated	.	.	.	.	.	.	.	.
ATP5MG	5.67202e-118	-0.333731	0.986	0.996	2.07601e-113	.	.	.	.	.	.	.	upregulated	.	.	.	.	.	.	.	.
NAP1L1	3.59402e-117	0.279587	0.999	0.998	1.31545e-112	.	.	.	.	.	.	.	downregulated	.	.	.	.	.	.	.	.
TOMM5	6.95158e-117	-0.311286	0.807	0.939	2.54435e-112	.	.	.	.	.	.	.	upregulated	.	.	.	.	.	.	.	.
NDUFA3	1.29253e-116	-0.328671	0.858	0.966	4.7308e-112	.	.	.	.	.	.	.	upregulated	.	.	.	.	.	.	.	.
DDT	2.06234e-116	-0.314486	0.776	0.93	7.54835e-112	.	.	.	.	.	.	.	upregulated	.	.	.	.	.	.	.	.
WWTR1	3.67276e-116	0.443608	0.862	0.805	1.34427e-111	.	.	.	.	.	.	.	downregulated	.	.	.	.	.	.	.	.
NOP10	5.20302e-116	-0.310818	0.866	0.962	1.90436e-111	.	.	.	.	.	.	.	upregulated	.	.	.	.	.	.	.	.
DAD1	7.75653e-116	-0.306467	0.931	0.981	2.83897e-111	.	.	.	.	.	.	.	upregulated	.	.	.	.	.	.	.	.
ATP5PO	9.01628e-116	-0.320471	0.847	0.954	3.30005e-111	.	.	.	.	.	.	.	upregulated	.	.	.	.	.	.	.	.
MRPS34	3.75657e-115	-0.293933	0.712	0.904	1.37494e-110	.	.	.	.	.	.	.	upregulated	.	.	.	.	.	.	.	.
ZFAS1	4.81726e-115	0.494364	0.985	0.99	1.76316e-110	.	.	.	.	.	.	.	downregulated	.	.	.	.	.	.	.	.
NFIB	4.88442e-115	0.399349	0.92	0.91	1.78775e-110	.	.	.	.	.	.	.	downregulated	.	.	.	.	.	yes	.	.
SAT2	9.67618e-115	-0.341992	0.746	0.919	3.54158e-110	.	.	.	.	.	.	.	upregulated	.	.	.	.	.	.	.	.
NDUFB4	1.28582e-114	-0.342576	0.96	0.992	4.70623e-110	.	.	.	.	.	.	.	upregulated	.	.	.	.	.	.	.	.
AKR7A2	1.3247e-114	-0.279155	0.535	0.806	4.84854e-110	.	.	.	.	.	.	.	upregulated	.	.	.	.	.	.	.	.
PHB	2.61963e-114	-0.313438	0.611	0.846	9.58811e-110	.	.	.	.	.	.	.	upregulated	.	.	.	.	.	.	.	.
HIST2H2AA4	3.47807e-114	-0.319598	0.263	0.528	1.27301e-109	.	.	.	.	.	.	.	upregulated	.	.	.	.	.	.	.	.
NDUFA1	3.66127e-114	-0.294819	0.97	0.993	1.34006e-109	.	.	.	.	.	.	.	upregulated	.	.	.	.	.	.	.	.
SPRR2F	2.09292e-113	-0.861795	0.241	0.499	7.66031e-109	.	.	.	.	.	.	.	upregulated	.	.	.	.	.	.	.	.
GRAMD1A	7.11763e-113	-0.337075	0.674	0.87	2.60512e-108	.	.	.	.	.	.	.	upregulated	.	.	.	.	.	.	.	.
FTX	7.77175e-113	0.403293	0.786	0.654	2.84454e-108	.	.	.	.	.	.	.	downregulated	.	.	.	.	.	.	.	.
TXNIP	1.35503e-112	0.423371	0.897	0.763	4.95953e-108	.	.	.	.	.	.	.	downregulated	.	.	.	.	.	.	.	.
REC8	1.08243e-111	-0.257398	0.113	0.324	3.9618e-107	.	.	.	.	.	.	.	upregulated	.	.	.	.	.	.	.	.
NDUFC2	2.28047e-111	-0.305047	0.925	0.983	8.34673e-107	.	.	.	.	.	.	.	upregulated	.	.	.	.	.	.	.	.
RPL13	2.70398e-111	-0.229756	1	1	9.89682e-107	.	.	.	.	.	.	.	upregulated	.	.	.	.	.	.	.	.
AP1S1	2.76402e-111	-0.263036	0.465	0.754	1.01166e-106	.	.	.	.	.	.	.	upregulated	.	.	.	.	.	.	.	.
MSRB2	4.89959e-111	-0.313486	0.748	0.904	1.7933e-106	.	.	.	.	.	.	.	upregulated	.	.	.	.	.	.	.	.
CXCL6	6.30013e-111	-0.493754	0.211	0.46	2.30591e-106	.	.	.	.	.	.	.	upregulated	.	.	.	.	.	.	.	.
AHNAK	1.03175e-110	0.472294	0.931	0.881	3.77631e-106	.	.	.	.	.	.	.	downregulated	.	.	.	.	.	.	.	.
GGT5	1.21501e-110	-0.300229	0.229	0.482	4.44706e-106	.	.	.	.	.	.	.	upregulated	.	.	.	.	.	.	.	.
GCHFR	1.21738e-110	-0.243545	0.121	0.339	4.45573e-106	.	.	.	.	.	.	.	upregulated	.	.	.	.	.	.	.	.
RPL19	1.32985e-110	-0.23129	1	1	4.86737e-106	.	.	.	.	.	.	.	upregulated	.	.	.	.	.	.	.	.
DPYSL3	1.61797e-110	0.411215	0.96	0.884	5.92194e-106	.	.	.	.	.	.	.	downregulated	.	.	.	.	.	.	.	.
NR2F1	2.89701e-110	0.58319	0.919	0.88	1.06034e-105	.	.	.	.	.	.	.	downregulated	.	.	.	.	.	yes	.	.
MRPS7	3.48821e-110	-0.257811	0.474	0.763	1.27672e-105	.	.	.	.	.	.	.	upregulated	.	.	.	.	.	.	.	.
GPR143	4.44514e-110	-0.106578	0.073	0.268	1.62696e-105	.	.	.	.	.	.	.	upregulated	.	.	.	.	.	.	.	.
NDUFB11	4.79807e-110	-0.302492	0.91	0.976	1.75614e-105	.	.	.	.	.	.	.	upregulated	.	.	.	.	.	.	.	.
PGLS	5.31368e-110	-0.307344	0.861	0.962	1.94486e-105	.	.	.	.	.	.	.	upregulated	.	.	.	.	.	.	.	.
COMT	5.35434e-110	-0.3072	0.848	0.957	1.95974e-105	.	.	.	.	.	.	.	upregulated	.	.	.	.	.	.	.	.
CD320	9.17869e-110	-0.176256	0.224	0.5	3.35949e-105	.	.	.	.	.	.	.	upregulated	.	.	.	.	.	.	.	.
SAT1	1.10409e-109	-0.501715	0.985	0.997	4.04108e-105	.	.	.	.	.	.	.	upregulated	.	.	.	.	.	.	.	.
NRIP1	4.1021e-109	0.43685	0.816	0.746	1.50141e-104	.	.	.	.	.	.	.	downregulated	.	.	.	.	.	.	.	.
PAX8-AS1	5.07037e-109	0.301545	0.356	0.129	1.85581e-104	.	.	.	.	.	.	.	downregulated	.	.	.	.	.	.	.	.
PSMB6	5.56872e-109	-0.315793	0.816	0.951	2.03821e-104	.	.	.	.	.	.	.	upregulated	.	.	.	.	.	.	.	.
TNFRSF21	5.9043e-109	-0.261611	0.394	0.692	2.16103e-104	.	.	.	.	.	.	.	upregulated	.	.	.	.	.	.	.	.
MRPS21	7.1513e-109	-0.289764	0.903	0.974	2.61745e-104	.	.	.	.	.	.	.	upregulated	.	.	.	.	.	.	.	.
MRPL40	1.20051e-108	-0.281206	0.612	0.845	4.394e-104	.	.	.	.	.	.	.	upregulated	.	.	.	.	.	.	.	.
ANTXR1	1.48843e-108	0.347849	0.996	0.993	5.44779e-104	.	.	.	.	.	.	.	downregulated	.	.	.	.	.	.	.	.
MT-ND4L	1.73466e-108	0.458818	0.962	0.939	6.34902e-104	.	.	.	.	.	.	.	downregulated	.	.	.	.	.	.	.	.
NUPR1	4.58882e-108	0.465339	0.95	0.95	1.67955e-103	.	.	.	.	.	.	.	downregulated	.	.	.	.	.	.	.	.
RNF7	6.20248e-108	-0.302862	0.869	0.962	2.27017e-103	.	.	.	.	.	.	.	upregulated	.	.	.	.	.	.	.	.
MFGE8	6.81119e-108	-0.430774	0.742	0.899	2.49296e-103	.	.	.	.	.	.	.	upregulated	.	.	.	.	.	.	.	.
DYNLL1	2.33195e-107	-0.40103	0.993	0.999	8.53518e-103	.	.	.	.	.	.	.	upregulated	.	.	.	.	.	.	.	.
ERAP2	2.65133e-107	-0.169785	0.229	0.515	9.70415e-103	.	.	.	.	.	.	.	upregulated	.	.	.	.	.	.	.	.
MRPL52	8.91392e-107	-0.323476	0.762	0.928	3.26258e-102	.	.	.	.	.	.	.	upregulated	.	.	.	.	.	.	.	.
GTF2H5	9.36618e-107	-0.300686	0.808	0.947	3.42812e-102	.	.	.	.	.	.	.	upregulated	.	.	.	.	.	.	.	.
TMEM230	1.00574e-106	-0.282738	0.786	0.931	3.68109e-102	.	.	.	.	.	.	.	upregulated	.	.	.	.	.	.	.	.
DNAH11	1.2434e-106	-0.0852705	0.028	0.175	4.55096e-102	.	.	.	.	.	.	.	upregulated	.	.	.	.	.	.	.	.
NEAT1	1.52606e-106	0.397746	0.999	0.994	5.58554e-102	.	.	.	.	.	.	.	downregulated	.	.	.	.	.	.	.	.
RPLP1	1.74187e-106	-0.215057	1	1	6.37541e-102	.	.	.	.	.	.	.	upregulated	.	.	.	.	.	.	.	.
TPM4	2.02475e-106	0.51675	0.991	0.993	7.4108e-102	.	.	.	.	.	.	.	downregulated	.	.	.	.	.	.	.	.
MYL12B	2.10761e-106	-0.366927	0.973	0.992	7.71406e-102	.	.	.	.	.	.	.	upregulated	.	.	.	.	.	.	.	.
RPL36	2.90013e-106	-0.246484	1	1	1.06147e-101	.	.	.	.	.	.	.	upregulated	.	.	.	.	.	.	.	.
PON2	1.53486e-105	-0.344793	0.851	0.948	5.61773e-101	.	.	.	.	.	.	.	upregulated	.	.	.	.	.	.	.	.
FTL	1.64137e-105	-0.507499	1	1	6.00759e-101	.	.	.	.	.	.	.	upregulated	.	.	.	.	.	.	.	.
COX14	2.13054e-105	-0.307046	0.733	0.904	7.79798e-101	.	.	.	.	.	.	.	upregulated	.	.	.	.	.	.	.	.
IQCA1	5.97278e-105	-0.104618	0.032	0.18	2.1861e-100	.	.	.	.	.	.	.	upregulated	.	.	.	.	.	.	.	.
PTMS	9.05341e-105	0.370112	0.975	0.969	3.31364e-100	.	.	.	.	.	.	.	downregulated	.	.	.	.	.	.	.	.
GABARAPL2	3.41872e-104	-0.286487	0.817	0.941	1.25129e-99	.	.	.	.	.	.	.	upregulated	.	.	.	.	.	.	.	.
MT1F	4.76643e-104	-0.376142	0.383	0.66	1.74456e-99	.	.	.	.	.	.	.	upregulated	.	.	.	.	.	.	.	.
HRCT1	7.40158e-104	-0.0831823	0.034	0.185	2.70905e-99	.	.	.	.	.	.	.	upregulated	.	.	.	.	.	.	.	.
PVT1	1.07274e-103	0.373158	0.704	0.592	3.92635e-99	.	.	.	.	.	.	.	downregulated	.	.	.	.	.	.	.	.
NPDC1	1.66047e-103	-0.265991	0.458	0.729	6.07748e-99	.	.	.	.	.	.	.	upregulated	.	.	.	.	.	.	.	.
ARPC3	2.71677e-103	-0.272644	0.975	0.994	9.94365e-99	.	.	.	.	.	.	.	upregulated	.	.	.	.	.	.	.	.
DUSP1	2.75215e-103	-0.44257	0.724	0.888	1.00731e-98	.	.	.	.	.	.	.	upregulated	.	.	.	.	.	.	.	yes
SYNGR2	3.59462e-103	-0.211335	0.264	0.534	1.31567e-98	.	.	.	.	.	.	.	upregulated	.	.	.	.	.	.	.	.
AL627171.2	3.14707e-102	0.427367	0.649	0.531	1.15186e-97	.	.	.	.	.	.	.	downregulated	.	.	.	.	.	.	.	.
MRPL23	7.00492e-102	-0.152026	0.197	0.457	2.56387e-97	.	.	.	.	.	.	.	upregulated	.	.	.	.	.	.	.	.
PARK7	8.8294e-102	-0.278175	0.971	0.993	3.23165e-97	.	.	.	.	.	.	.	upregulated	.	.	.	.	.	.	.	.
COX6C	2.17303e-101	-0.269645	0.986	0.997	7.95349e-97	.	.	.	.	.	.	.	upregulated	.	.	.	.	.	.	.	.
MAP4	2.46579e-101	0.355962	0.899	0.877	9.02504e-97	.	.	.	.	.	.	.	downregulated	.	.	.	.	.	.	.	.
EIF3I	4.77411e-101	-0.283267	0.794	0.94	1.74737e-96	.	.	.	.	.	.	.	upregulated	.	.	.	.	.	.	.	.
NDUFAB1	5.52884e-101	-0.291989	0.78	0.933	2.02361e-96	.	.	.	.	.	.	.	upregulated	.	.	.	.	.	.	.	.
EFNA5	8.09397e-101	-0.131816	0.069	0.247	2.96247e-96	.	.	.	.	.	.	.	upregulated	.	.	.	.	.	.	.	.
MIF	8.11282e-101	-0.340464	0.999	0.999	2.96937e-96	.	.	.	.	.	.	.	upregulated	.	.	.	.	.	.	.	.
GSR	8.1254e-101	0.365993	0.707	0.622	2.97398e-96	.	.	.	.	.	.	.	downregulated	.	.	.	.	.	.	.	.
COMMD3	1.0502e-100	-0.31377	0.775	0.928	3.84384e-96	.	.	.	.	.	.	.	upregulated	.	.	.	.	.	.	.	.
SFTA1P	1.0971e-100	-0.266314	0.033	0.175	4.01548e-96	.	.	.	.	.	.	.	upregulated	.	.	.	.	.	.	.	.
SNF8	1.28255e-100	-0.274773	0.686	0.893	4.69424e-96	.	.	.	.	.	.	.	upregulated	.	.	.	.	.	.	.	.
TPGS1	1.29746e-100	-0.202144	0.354	0.657	4.74882e-96	.	.	.	.	.	.	.	upregulated	.	.	.	.	.	.	.	.
HIST1H2AC	1.68724e-100	-0.330749	0.484	0.717	6.17545e-96	.	.	.	.	.	.	.	upregulated	.	.	.	.	.	.	.	.
CALU	1.76676e-100	0.277896	0.996	1	6.46651e-96	.	.	.	.	.	.	.	downregulated	.	.	.	.	.	.	.	.
MRPL27	5.97245e-100	-0.256745	0.622	0.859	2.18598e-95	.	.	.	.	.	.	.	upregulated	.	.	.	.	.	.	.	.
RAB5IF	9.2859e-100	-0.307003	0.783	0.933	3.39873e-95	.	.	.	.	.	.	.	upregulated	.	.	.	.	.	.	.	.
COPE	9.49763e-100	-0.299037	0.866	0.967	3.47623e-95	.	.	.	.	.	.	.	upregulated	.	.	.	.	.	.	.	.
LRMDA	1.06659e-99	-0.0984478	0.074	0.259	3.90381e-95	.	.	.	.	.	.	.	upregulated	.	.	.	.	.	.	.	.
MBNL1	1.52089e-99	0.385465	0.802	0.77	5.56661e-95	.	.	.	.	.	.	.	downregulated	.	.	.	.	.	.	.	.
WIPF3	1.66145e-99	-0.116719	0.075	0.257	6.08108e-95	.	.	.	.	.	.	.	upregulated	.	.	.	.	.	.	.	.
CERS4	2.12318e-99	-0.0695292	0.024	0.158	7.77105e-95	.	.	.	.	.	.	.	upregulated	.	.	.	.	.	.	.	.
VIM	2.89136e-99	-0.302422	1	1	1.05827e-94	.	.	.	.	.	.	.	upregulated	.	.	.	.	.	.	.	.
TUBA4A	2.91893e-99	-0.163454	0.142	0.369	1.06836e-94	.	.	.	.	.	.	.	upregulated	.	.	.	.	.	.	.	.
MRPS15	1.38353e-98	-0.268986	0.659	0.877	5.06387e-94	.	.	.	.	.	.	.	upregulated	.	.	.	.	.	.	.	.
SYNPO2	1.48963e-98	0.512159	0.696	0.587	5.45221e-94	.	.	.	.	.	.	.	downregulated	.	.	.	.	.	.	.	.
ALKAL2	1.63327e-98	-0.176833	0.085	0.268	5.97794e-94	.	.	.	.	.	.	.	upregulated	.	.	.	.	.	.	.	.
DBI	2.41593e-98	-0.352989	0.848	0.958	8.84256e-94	.	.	.	.	.	.	.	upregulated	.	.	.	.	.	.	.	.
GADD45GIP1	3.03153e-98	-0.280486	0.855	0.954	1.10957e-93	.	.	.	.	.	.	.	upregulated	.	.	.	.	.	.	.	.
GAS5	3.91947e-98	0.388073	0.986	0.981	1.43456e-93	.	.	.	.	.	.	.	downregulated	.	.	.	.	.	.	.	.
RABAC1	5.00222e-98	-0.304085	0.972	0.992	1.83086e-93	.	.	.	.	.	.	.	upregulated	.	.	.	.	.	.	.	.
CHID1	5.65418e-98	-0.248443	0.493	0.758	2.06949e-93	.	.	.	.	.	.	.	upregulated	.	.	.	.	.	.	.	.
FDXR	9.0774e-98	-0.187524	0.324	0.62	3.32242e-93	.	.	.	.	.	.	.	upregulated	.	.	.	.	.	.	.	yes
SERF2	1.19244e-97	-0.263222	0.999	1	4.36446e-93	.	.	.	.	.	.	.	upregulated	.	.	.	.	.	.	.	.
CITED4	3.88612e-97	-0.208028	0.233	0.491	1.42236e-92	.	.	.	.	.	.	.	upregulated	.	.	.	.	.	.	.	.
AP1S3	4.46241e-97	-0.263398	0.26	0.517	1.63329e-92	.	.	.	.	.	.	.	upregulated	.	.	.	.	.	.	.	.
LAMTOR4	6.36662e-97	-0.272364	0.754	0.922	2.33025e-92	.	.	.	.	.	.	.	upregulated	.	.	.	.	.	.	.	.
KCNQ1OT1	1.43252e-96	0.467993	0.861	0.755	5.24316e-92	.	.	.	.	.	.	.	downregulated	.	.	.	.	.	.	.	.
MT-CYB	4.62622e-96	-0.192341	1	0.999	1.69324e-91	.	.	.	.	.	.	.	upregulated	.	.	.	.	.	.	.	.
MFSD3	6.34029e-96	-0.109489	0.131	0.351	2.32061e-91	.	.	.	.	.	.	.	upregulated	.	.	.	.	.	.	.	.
ATP5MC3	9.76267e-96	-0.288458	0.943	0.988	3.57324e-91	.	.	.	.	.	.	.	upregulated	.	.	.	.	.	.	.	.
NNMT	1.5082e-95	-0.355255	0.993	0.998	5.52016e-91	.	.	.	.	.	.	.	upregulated	.	.	.	.	.	.	.	.
SURF1	1.86915e-95	-0.253691	0.57	0.813	6.84129e-91	.	.	.	.	.	.	.	upregulated	.	.	.	.	.	.	.	.
HNRNPU	3.725e-95	0.361301	0.962	0.956	1.36339e-90	.	.	.	.	.	.	.	downregulated	.	.	.	.	.	.	.	.
EPB41L2	3.93537e-95	0.393055	0.804	0.74	1.44039e-90	.	.	.	.	.	.	.	downregulated	.	.	.	.	.	.	.	.
IFITM3	5.15349e-95	0.266993	1	1	1.88623e-90	.	.	.	.	.	.	.	downregulated	.	.	.	.	.	.	.	.
ATP5PF	6.83024e-95	-0.26295	0.963	0.989	2.49994e-90	.	.	.	.	.	.	.	upregulated	.	.	.	.	.	.	.	.
PIGP	7.47574e-95	-0.229518	0.46	0.738	2.7362e-90	.	.	.	.	.	.	.	upregulated	.	.	.	.	.	.	.	.
EMC9	8.78206e-95	-0.152	0.24	0.504	3.21432e-90	.	.	.	.	.	.	.	upregulated	.	.	.	.	.	.	.	.
PCBD1	1.13325e-94	-0.257456	0.503	0.765	4.14782e-90	.	.	.	.	.	.	.	upregulated	.	.	.	.	.	.	.	.
ISCU	1.66905e-94	-0.2816	0.644	0.856	6.10889e-90	.	.	.	.	.	.	.	upregulated	.	.	.	.	.	.	.	.
BAX	2.15646e-94	-0.320161	0.684	0.879	7.89284e-90	.	.	.	.	.	.	.	upregulated	.	.	.	.	.	.	.	.
SEC61B	2.85727e-94	-0.27409	0.968	0.992	1.04579e-89	.	.	.	.	.	.	.	upregulated	.	.	.	.	.	.	.	.
MEF2A	3.17423e-94	0.38145	0.747	0.68	1.1618e-89	.	.	.	.	.	.	.	downregulated	.	.	.	.	.	yes	.	.
TNFRSF12A	4.67161e-94	-0.405196	0.44	0.682	1.70985e-89	.	.	.	.	.	.	.	upregulated	.	.	.	.	.	.	.	.
OLAH	1.78667e-93	-0.0785131	0.012	0.122	6.53937e-89	.	.	.	.	.	.	.	upregulated	.	.	.	.	.	.	.	.
TMEM59	1.83273e-93	-0.28322	0.963	0.989	6.70798e-89	.	.	.	.	.	.	.	upregulated	.	.	.	.	.	.	.	.
RASD1	2.78724e-93	-0.320914	0.212	0.445	1.02016e-88	.	.	.	.	.	.	.	upregulated	.	.	.	.	.	.	.	.
H19	3.25509e-93	0.792574	0.268	0.075	1.1914e-88	.	.	.	.	.	.	.	downregulated	.	.	.	.	.	.	.	.
FNDC3B	3.27172e-93	0.336726	0.962	0.941	1.19748e-88	.	.	.	.	.	.	.	downregulated	.	.	.	.	.	.	.	.
FNBP1	3.99954e-93	0.37246	0.82	0.8	1.46387e-88	.	.	.	.	.	.	.	downregulated	.	.	.	.	.	.	.	.
RPS19BP1	4.36433e-93	-0.274278	0.728	0.891	1.59739e-88	.	.	.	.	.	.	.	upregulated	.	.	.	.	.	.	.	.
CIAO2B	4.51513e-93	-0.270688	0.791	0.932	1.65258e-88	.	.	.	.	.	.	.	upregulated	.	.	.	.	.	.	.	.
OCIAD2	4.63302e-93	-0.271767	0.602	0.83	1.69573e-88	.	.	.	.	.	.	.	upregulated	.	.	.	.	.	.	.	.
LINC02802	4.93456e-93	-0.265833	0.55	0.806	1.8061e-88	.	.	.	.	.	.	.	upregulated	.	.	.	.	.	.	.	.
C5orf46	5.44084e-93	-0.399337	0.097	0.276	1.9914e-88	.	.	.	.	.	.	.	upregulated	.	.	.	.	.	.	.	.
MT1X	6.50365e-93	-0.651244	0.766	0.916	2.3804e-88	.	.	.	.	.	.	.	upregulated	.	.	.	.	.	.	.	.
GK	1.13143e-92	-0.300478	0.263	0.506	4.14114e-88	.	.	.	.	.	.	.	upregulated	.	.	.	.	.	.	.	.
GLIPR2	1.28122e-92	0.391754	0.609	0.491	4.68939e-88	.	.	.	.	.	.	.	downregulated	.	.	.	.	.	.	.	.
RPS12	2.43136e-92	-0.238484	1	1	8.89901e-88	.	.	.	.	.	.	.	upregulated	.	.	.	.	.	.	.	.
HIST1H2BD	3.29713e-92	-0.135447	0.16	0.387	1.20678e-87	.	.	.	.	.	.	.	upregulated	.	.	.	.	.	.	.	.
FLRT3	4.25169e-92	-0.187348	0.146	0.357	1.55616e-87	.	.	.	.	.	.	.	upregulated	.	.	.	.	.	.	.	.
MDH2	5.05217e-92	-0.271804	0.68	0.886	1.84914e-87	.	.	.	.	.	.	.	upregulated	.	.	.	.	.	.	.	.
METTL26	6.23324e-92	-0.281215	0.77	0.906	2.28143e-87	.	.	.	.	.	.	.	upregulated	.	.	.	.	.	.	.	.
EGR1	7.55576e-92	0.418322	0.485	0.292	2.76548e-87	.	.	.	.	.	.	.	downregulated	.	.	.	.	.	yes	.	.
CYB5R3	1.49443e-91	-0.310191	0.979	0.992	5.46976e-87	.	.	.	.	.	.	.	upregulated	.	.	.	.	.	.	.	.
ICAM1	1.51409e-91	-0.142803	0.146	0.367	5.54172e-87	.	.	.	.	.	.	.	upregulated	.	.	.	.	.	.	.	.
IFI27	3.26914e-91	0.501876	0.505	0.298	1.19654e-86	.	.	.	.	.	.	.	downregulated	.	.	.	.	.	.	.	.
LAMTOR2	3.89071e-91	-0.272447	0.751	0.914	1.42404e-86	.	.	.	.	.	.	.	upregulated	.	.	.	.	.	.	.	.
EGFL7	5.0299e-91	-0.202392	0.265	0.527	1.84099e-86	.	.	.	.	.	.	.	upregulated	.	.	.	.	.	.	.	.
TAGLN2	8.95081e-91	-0.34817	0.976	0.992	3.27608e-86	.	.	.	.	.	.	.	upregulated	.	.	.	.	.	.	.	.
GSTP1	1.12142e-90	-0.308612	0.995	0.997	4.1045e-86	.	.	.	.	.	.	.	upregulated	.	.	.	.	.	.	.	.
RAB27B	1.37672e-90	-0.147633	0.108	0.299	5.03894e-86	.	.	.	.	.	.	.	upregulated	.	.	.	.	.	.	.	.
ATP13A3	1.37828e-90	0.388883	0.817	0.747	5.04463e-86	.	.	.	.	.	.	.	downregulated	.	.	.	.	.	.	.	.
HNRNPK	1.54325e-90	0.327054	0.982	0.982	5.64843e-86	.	.	.	.	.	.	.	downregulated	.	.	.	.	.	.	.	.
KRT19	2.11992e-90	-1.11114	0.316	0.535	7.75913e-86	.	.	.	.	.	.	.	upregulated	.	.	.	.	.	.	.	.
TUSC2	2.22785e-90	-0.1807	0.348	0.637	8.15414e-86	.	.	.	.	.	.	.	upregulated	.	.	.	.	.	.	.	.
TRMT112	2.30885e-90	-0.267364	0.837	0.948	8.45063e-86	.	.	.	.	.	.	.	upregulated	.	.	.	.	.	.	.	.
ASPHD1	4.90282e-90	-0.269436	0.35	0.602	1.79448e-85	.	.	.	.	.	.	.	upregulated	.	.	.	.	.	.	.	.
CPM	5.68439e-90	-0.415651	0.439	0.691	2.08054e-85	.	.	.	.	.	.	.	upregulated	.	.	.	.	.	.	.	.
TOMM20	5.94889e-90	-0.243329	0.97	0.989	2.17735e-85	.	.	.	.	.	.	.	upregulated	.	.	.	.	.	.	.	.
RAB32	9.1677e-90	-0.347494	0.605	0.823	3.35547e-85	.	.	.	.	.	.	.	upregulated	.	.	.	.	.	.	.	.
RRP7A	1.27876e-89	-0.148339	0.231	0.488	4.68038e-85	.	.	.	.	.	.	.	upregulated	.	.	.	.	.	.	.	.
PGRMC2	1.45718e-89	0.327581	0.979	0.966	5.33344e-85	.	.	.	.	.	.	.	downregulated	.	.	.	.	.	.	.	.
PDCD6	1.66237e-89	-0.266376	0.8	0.93	6.08444e-85	.	.	.	.	.	.	.	upregulated	.	.	.	.	.	.	.	.
ATP5ME	5.01047e-89	-0.241748	0.994	0.997	1.83388e-84	.	.	.	.	.	.	.	upregulated	.	.	.	.	.	.	.	.
COL5A2	6.70816e-89	0.309081	0.99	0.987	2.45525e-84	.	.	.	.	.	.	.	downregulated	.	.	.	.	.	.	.	.
MGARP	1.13315e-88	-0.351083	0.798	0.939	4.14743e-84	.	.	.	.	.	.	.	upregulated	.	.	.	.	.	.	.	.
NDUFA11	1.15355e-88	-0.273401	0.969	0.991	4.22211e-84	.	.	.	.	.	.	.	upregulated	.	.	.	.	.	.	.	.
ANKRD9	1.90058e-88	-0.0915938	0.091	0.277	6.95632e-84	.	.	.	.	.	.	.	upregulated	.	.	.	.	.	.	.	.
NDUFB1	1.95075e-88	-0.286405	0.964	0.99	7.13993e-84	.	.	.	.	.	.	.	upregulated	.	.	.	.	.	.	.	.
RPL3	4.43183e-88	-0.228021	1	1	1.6221e-83	.	.	.	.	.	.	.	upregulated	.	.	.	.	.	.	.	.
NRP1	4.64595e-88	0.413952	0.702	0.603	1.70047e-83	.	.	.	.	.	.	.	downregulated	.	.	.	.	.	.	.	.
BEX3	5.58081e-88	-0.364156	0.984	0.997	2.04263e-83	.	.	.	.	.	.	.	upregulated	.	.	.	.	.	.	.	.
DPYSL4	5.61754e-88	-0.104125	0.079	0.252	2.05608e-83	.	.	.	.	.	.	.	upregulated	.	.	.	.	.	.	.	.
TMEM255B	5.71563e-88	-0.0929686	0.082	0.258	2.09198e-83	.	.	.	.	.	.	.	upregulated	.	.	.	.	.	.	.	.
HLA-B	6.8119e-88	0.438957	0.999	0.995	2.49322e-83	.	.	.	.	.	.	.	downregulated	.	.	.	.	.	.	.	.
UROS	2.15573e-87	-0.215319	0.443	0.711	7.89019e-83	.	.	.	.	.	.	.	upregulated	.	.	.	.	.	.	.	.
UQCC2	2.51807e-87	-0.268359	0.621	0.845	9.21639e-83	.	.	.	.	.	.	.	upregulated	.	.	.	.	.	.	.	.
PARVA	2.64037e-87	0.360961	0.86	0.861	9.66403e-83	.	.	.	.	.	.	.	downregulated	.	.	.	.	.	.	.	.
POLR2I	3.60749e-87	-0.258037	0.755	0.929	1.32038e-82	.	.	.	.	.	.	.	upregulated	.	.	.	.	.	.	.	.
DNPH1	4.71852e-87	-0.202594	0.388	0.658	1.72703e-82	.	.	.	.	.	.	.	upregulated	.	.	.	.	.	.	.	.
TM4SF1	5.97851e-87	-0.846649	0.685	0.849	2.18819e-82	.	.	.	.	.	.	.	upregulated	.	.	.	.	.	.	.	.
CHD4	6.84854e-87	0.340434	0.928	0.92	2.50663e-82	.	.	.	.	.	.	.	downregulated	.	.	.	.	.	.	.	.
MYL6B	8.08701e-87	-0.255342	0.677	0.881	2.95993e-82	.	.	.	.	.	.	.	upregulated	.	.	.	.	.	.	.	.
NDUFB8	1.00889e-86	-0.282515	0.851	0.954	3.69264e-82	.	.	.	.	.	.	.	upregulated	.	.	.	.	.	.	.	.
CSTB	1.40027e-86	-0.30174	0.908	0.976	5.12511e-82	.	.	.	.	.	.	.	upregulated	.	.	.	.	.	.	.	.
SORT1	1.66827e-86	-0.154651	0.203	0.439	6.10602e-82	.	.	.	.	.	.	.	upregulated	.	.	.	.	.	.	.	.
FAM167B	1.90259e-86	-0.138944	0.109	0.295	6.96366e-82	.	.	.	.	.	.	.	upregulated	.	.	.	.	.	.	.	.
LINC01615	1.91398e-86	-0.126626	0.118	0.311	7.00534e-82	.	.	.	.	.	.	.	upregulated	.	.	.	.	.	.	.	.
RPS27A	1.9807e-86	-0.197184	1	1	7.24956e-82	.	.	.	.	.	.	.	upregulated	.	.	.	.	.	.	.	.
CARD16	3.56812e-86	-0.378606	0.592	0.807	1.30597e-81	.	.	.	.	.	.	.	upregulated	.	.	.	.	.	.	.	.
CALM2	5.51435e-86	0.334248	0.996	0.998	2.01831e-81	.	.	.	.	.	.	.	downregulated	.	.	.	.	.	.	.	.
BASP1	6.14298e-86	-0.364865	0.937	0.977	2.24839e-81	.	.	.	.	.	.	.	upregulated	.	.	.	.	.	.	.	.
AC010457.1	2.61587e-85	-0.100227	0.089	0.266	9.57435e-81	.	.	.	.	.	.	.	upregulated	.	.	.	.	.	.	.	.
ARL2	3.51623e-85	-0.259058	0.679	0.884	1.28698e-80	.	.	.	.	.	.	.	upregulated	.	.	.	.	.	.	.	.
ACKR1	4.28541e-85	-0.0940316	0.005	0.093	1.5685e-80	.	.	.	.	.	.	.	upregulated	.	.	.	.	.	.	.	.
PDIA4	4.91433e-85	0.355625	0.759	0.713	1.79869e-80	.	.	.	.	.	.	.	downregulated	.	.	.	.	.	.	.	.
TMEM98	5.77748e-85	-0.303134	0.686	0.859	2.11462e-80	.	.	.	.	.	.	.	upregulated	.	.	.	.	.	.	.	.
NINJ1	1.0596e-84	-0.199254	0.374	0.642	3.87824e-80	.	.	.	.	.	.	.	upregulated	.	.	.	.	.	.	.	.
JAGN1	2.44248e-84	-0.221933	0.526	0.786	8.93974e-80	.	.	.	.	.	.	.	upregulated	.	.	.	.	.	.	.	.
MZT2A	3.51674e-84	-0.266778	0.666	0.853	1.28716e-79	.	.	.	.	.	.	.	upregulated	.	.	.	.	.	.	.	.
CCDC107	3.6698e-84	-0.225867	0.46	0.717	1.34318e-79	.	.	.	.	.	.	.	upregulated	.	.	.	.	.	.	.	.
TSC22D3	3.76109e-84	0.406004	0.751	0.68	1.3766e-79	.	.	.	.	.	.	.	downregulated	.	.	.	.	.	.	.	.
MCRIP2	4.51158e-84	-0.147563	0.282	0.552	1.65128e-79	.	.	.	.	.	.	.	upregulated	.	.	.	.	.	.	.	.
TMBIM4	5.05169e-84	-0.271082	0.825	0.948	1.84897e-79	.	.	.	.	.	.	.	upregulated	.	.	.	.	.	.	.	.
SH3BGRL3	5.79195e-84	-0.394535	0.96	0.99	2.11991e-79	.	.	.	.	.	.	.	upregulated	.	.	.	.	.	.	.	.
LAMC1	6.8437e-84	0.359909	0.864	0.852	2.50486e-79	.	.	.	.	.	.	.	downregulated	.	.	.	.	.	.	.	.
MT-ND5	7.43162e-84	0.327936	0.994	0.985	2.72005e-79	.	.	.	.	.	.	.	downregulated	.	.	.	.	.	.	.	.
CLIC1	1.18285e-83	-0.30499	0.922	0.98	4.32933e-79	.	.	.	.	.	.	.	upregulated	.	.	.	.	.	.	.	.
SERBP1	1.39984e-83	0.25677	0.996	0.995	5.12355e-79	.	.	.	.	.	.	.	downregulated	.	.	.	.	.	.	.	.
TM7SF2	1.77303e-83	-0.135427	0.116	0.305	6.48945e-79	.	.	.	.	.	.	.	upregulated	.	.	.	.	.	.	.	.
YARS	2.75471e-83	0.342512	0.746	0.705	1.00825e-78	.	.	.	.	.	.	.	downregulated	.	.	.	.	.	.	.	.
DSE	2.84099e-83	0.364142	0.91	0.862	1.03983e-78	.	.	.	.	.	.	.	downregulated	.	.	.	.	.	.	.	.
SAMM50	4.20793e-83	-0.213205	0.459	0.735	1.54015e-78	.	.	.	.	.	.	.	upregulated	.	.	.	.	.	.	.	.
C1orf53	4.29925e-83	-0.132544	0.221	0.463	1.57357e-78	.	.	.	.	.	.	.	upregulated	.	.	.	.	.	.	.	.
TCEA1	5.09092e-83	0.35885	0.935	0.937	1.86333e-78	.	.	.	.	.	.	.	downregulated	.	.	.	.	.	.	.	.
CDH11	6.4023e-83	-0.454524	0.68	0.857	2.34331e-78	.	.	.	.	.	.	.	upregulated	.	.	.	.	.	.	.	.
AL031666.1	6.51152e-83	-0.115231	0.139	0.342	2.38328e-78	.	.	.	.	.	.	.	upregulated	.	.	.	.	.	.	.	.
FBXL15	8.45196e-83	-0.156264	0.281	0.546	3.0935e-78	.	.	.	.	.	.	.	upregulated	.	.	.	.	.	.	.	.
MCL1	2.25533e-82	0.330202	0.867	0.845	8.25472e-78	.	.	.	.	.	.	.	downregulated	.	.	.	.	.	.	.	.
HSBP1	2.335e-82	-0.260584	0.885	0.965	8.54632e-78	.	.	.	.	.	.	.	upregulated	.	.	.	.	.	.	.	.
ETFB	1.09354e-81	-0.279663	0.855	0.96	4.00245e-77	.	.	.	.	.	.	.	upregulated	.	.	.	.	.	.	.	.
ANAPC11	2.21059e-81	-0.250713	0.9	0.972	8.09099e-77	.	.	.	.	.	.	.	upregulated	.	.	.	.	.	.	.	.
TMEM178B	2.26929e-81	-0.0619971	0.012	0.109	8.30584e-77	.	.	.	.	.	.	.	upregulated	.	.	.	.	.	.	.	.
ANTKMT	2.43952e-81	-0.177537	0.321	0.578	8.92888e-77	.	.	.	.	.	.	.	upregulated	.	.	.	.	.	.	.	.
AARS	3.27711e-81	0.353024	0.607	0.513	1.19946e-76	.	.	.	.	.	.	.	downregulated	.	.	.	.	.	.	.	.
S100A16	3.46699e-81	-0.310768	0.856	0.95	1.26895e-76	.	.	.	.	.	.	.	upregulated	.	.	.	.	.	.	.	.
PSMC5	3.56471e-81	-0.238	0.662	0.882	1.30472e-76	.	.	.	.	.	.	.	upregulated	.	.	.	.	.	.	.	.
LSM4	4.8137e-81	-0.252381	0.559	0.81	1.76186e-76	.	.	.	.	.	.	.	upregulated	.	.	.	.	.	.	.	.
DSTN	1.02423e-80	0.27116	0.992	0.996	3.74877e-76	.	.	.	.	.	.	.	downregulated	.	.	.	.	.	.	.	.
CCND1	1.11411e-80	-0.422169	0.365	0.595	4.07775e-76	.	.	.	.	.	.	.	upregulated	.	.	.	.	.	.	.	.
AGTRAP	1.58142e-80	-0.197659	0.403	0.671	5.78815e-76	.	.	.	.	.	.	.	upregulated	.	.	.	.	.	.	.	.
GPAA1	1.93951e-80	-0.210385	0.456	0.714	7.09879e-76	.	.	.	.	.	.	.	upregulated	.	.	.	.	.	.	.	.
MALSU1	2.14498e-80	-0.215796	0.515	0.775	7.85085e-76	.	.	.	.	.	.	.	upregulated	.	.	.	.	.	.	.	.
EFEMP2	2.23664e-80	-0.290496	0.794	0.907	8.18634e-76	.	.	.	.	.	.	.	upregulated	.	.	.	.	.	.	.	.
P4HA3	5.55868e-80	0.379043	0.648	0.541	2.03453e-75	.	.	.	.	.	.	.	downregulated	.	.	.	.	.	.	.	.
NAXE	9.01752e-80	-0.271291	0.429	0.68	3.3005e-75	.	.	.	.	.	.	.	upregulated	.	.	.	.	.	.	.	.
MRFAP1	9.23383e-80	-0.234258	0.914	0.979	3.37967e-75	.	.	.	.	.	.	.	upregulated	.	.	.	.	.	.	.	.
SPTAN1	1.26636e-79	0.368799	0.937	0.946	4.635e-75	.	.	.	.	.	.	.	downregulated	.	.	.	.	.	.	.	.
TUFM	1.60243e-79	-0.242035	0.733	0.907	5.86504e-75	.	.	.	.	.	.	.	upregulated	.	.	.	.	.	.	.	.
EPRS	2.2168e-79	0.324425	0.89	0.882	8.1137e-75	.	.	.	.	.	.	.	downregulated	.	.	.	.	.	.	.	.
INO80C	2.2783e-79	-0.128912	0.218	0.457	8.33881e-75	.	.	.	.	.	.	.	upregulated	.	.	.	.	.	.	.	.
SUMO2	3.65496e-79	-0.217345	0.986	0.994	1.33775e-74	.	.	.	.	.	.	.	upregulated	.	.	.	.	.	.	.	.
FBXW5	3.95527e-79	-0.198709	0.477	0.74	1.44767e-74	.	.	.	.	.	.	.	upregulated	.	.	.	.	.	.	.	.
ORMDL2	4.64793e-79	-0.193854	0.377	0.644	1.70119e-74	.	.	.	.	.	.	.	upregulated	.	.	.	.	.	.	.	.
ANGPTL4	8.11813e-79	-0.488761	0.366	0.58	2.97132e-74	.	.	.	.	.	.	.	upregulated	.	.	.	.	.	.	.	.
UBC	8.12909e-79	-0.269021	0.999	1	2.97533e-74	.	.	.	.	.	.	.	upregulated	.	.	.	.	.	.	.	.
ARHGAP21	9.28343e-79	0.355234	0.845	0.824	3.39783e-74	.	.	.	.	.	.	.	downregulated	.	.	.	.	.	.	.	.
REXO2	1.00159e-78	-0.267663	0.957	0.991	3.66592e-74	.	.	.	.	.	.	.	upregulated	.	.	.	.	.	.	.	.
PLS3	1.54755e-78	0.416234	0.942	0.958	5.66418e-74	.	.	.	.	.	.	.	downregulated	.	.	.	.	.	.	.	.
TMEM147	1.6426e-78	-0.220981	0.597	0.83	6.01208e-74	.	.	.	.	.	.	.	upregulated	.	.	.	.	.	.	.	.
NENF	1.68621e-78	-0.304451	0.786	0.918	6.17171e-74	.	.	.	.	.	.	.	upregulated	.	.	.	.	.	.	.	.
NANS	2.41254e-78	-0.246889	0.547	0.777	8.83015e-74	.	.	.	.	.	.	.	upregulated	.	.	.	.	.	.	.	.
STK32C	2.68316e-78	-0.0910498	0.105	0.285	9.82062e-74	.	.	.	.	.	.	.	upregulated	.	.	.	.	.	.	.	.
ISCA2	2.83636e-78	-0.180834	0.408	0.676	1.03814e-73	.	.	.	.	.	.	.	upregulated	.	.	.	.	.	.	.	.
COX7B	2.92061e-78	-0.262271	0.931	0.981	1.06897e-73	.	.	.	.	.	.	.	upregulated	.	.	.	.	.	.	.	.
RPL22L1	3.47273e-78	-0.407614	0.62	0.831	1.27105e-73	.	.	.	.	.	.	.	upregulated	.	.	.	.	.	.	.	.
TMEM258	4.12971e-78	-0.267102	0.98	0.994	1.51151e-73	.	.	.	.	.	.	.	upregulated	.	.	.	.	.	.	.	.
SPRY1	5.20303e-78	-0.332001	0.602	0.821	1.90436e-73	.	.	.	.	.	.	.	upregulated	.	.	.	.	.	.	.	.
ALDH1L2	8.14463e-78	0.381187	0.484	0.318	2.98102e-73	.	.	.	.	.	.	.	downregulated	.	.	.	.	.	.	.	.
STAR	9.2876e-78	-0.634769	0.971	0.987	3.39935e-73	.	.	.	.	.	.	.	upregulated	.	.	.	.	.	.	.	yes
RPS29	1.0978e-77	0.207361	1	1	4.01807e-73	.	.	.	.	.	.	.	downregulated	.	.	.	.	.	.	.	.
ZPLD1	1.20499e-77	-0.088052	0.034	0.156	4.41038e-73	.	.	.	.	.	.	.	upregulated	.	.	.	.	.	.	.	.
TEX29	1.57399e-77	-0.123007	0.078	0.234	5.76096e-73	.	.	.	.	.	.	.	upregulated	.	.	.	.	.	.	.	.
NSG1	1.94637e-77	-0.299611	0.535	0.771	7.12391e-73	.	.	.	.	.	.	.	upregulated	.	.	.	.	.	.	.	.
EIF3K	2.43899e-77	-0.245992	0.934	0.98	8.92696e-73	.	.	.	.	.	.	.	upregulated	.	.	.	.	.	.	.	.
KRT10	3.73132e-77	-0.265623	0.887	0.962	1.3657e-72	.	.	.	.	.	.	.	upregulated	.	.	.	.	.	.	.	.
ZP1	5.55669e-77	-0.140494	0.108	0.281	2.0338e-72	.	.	.	.	.	.	.	upregulated	.	.	.	.	.	.	.	.
SLC25A3	8.4839e-77	-0.238317	0.991	0.997	3.10519e-72	.	.	.	.	.	.	.	upregulated	.	.	.	.	.	.	.	.
TMEM200A	9.13969e-77	-0.112018	0.141	0.336	3.34522e-72	.	.	.	.	.	.	.	upregulated	.	.	.	.	.	.	.	.
GTF2A2	1.14973e-76	-0.22956	0.779	0.926	4.20814e-72	.	.	.	.	.	.	.	upregulated	.	.	.	.	.	.	.	.
B3GAT3	1.45606e-76	-0.158831	0.298	0.554	5.32933e-72	.	.	.	.	.	.	.	upregulated	.	.	.	.	.	.	.	.
RPS28	3.50315e-76	-0.160312	1	1	1.28219e-71	.	.	.	.	.	.	.	upregulated	.	.	.	.	.	.	.	.
VPS28	3.85163e-76	-0.248265	0.804	0.941	1.40973e-71	.	.	.	.	.	.	.	upregulated	.	.	.	.	.	.	.	.
DHCR24	4.59498e-76	-0.630137	0.467	0.689	1.68181e-71	.	.	.	.	.	.	.	upregulated	.	.	.	.	.	.	.	yes
ATP6V0C	5.4329e-76	-0.263834	0.875	0.959	1.9885e-71	.	.	.	.	.	.	.	upregulated	.	.	.	.	.	.	.	.
NAV1	6.79351e-76	0.384235	0.867	0.847	2.48649e-71	.	.	.	.	.	.	.	downregulated	.	.	.	.	.	.	.	.
EIF3G	7.76367e-76	-0.237164	0.878	0.962	2.84158e-71	.	.	.	.	.	.	.	upregulated	.	.	.	.	.	.	.	.
CUEDC2	8.27167e-76	-0.213107	0.562	0.8	3.02751e-71	.	.	.	.	.	.	.	upregulated	.	.	.	.	.	.	.	.
MFSD10	1.03783e-75	-0.165454	0.347	0.61	3.79855e-71	.	.	.	.	.	.	.	upregulated	.	.	.	.	.	.	.	.
PXDN	1.31047e-75	0.314052	0.969	0.968	4.79645e-71	.	.	.	.	.	.	.	downregulated	.	.	.	.	.	.	.	.
CAST	4.56946e-75	0.273794	0.987	0.989	1.67247e-70	.	.	.	.	.	.	.	downregulated	.	.	.	.	.	.	.	.
BST2	4.69162e-75	-0.553376	0.63	0.798	1.71718e-70	.	.	.	.	.	.	.	upregulated	.	.	.	.	.	.	.	.
TMEM238	6.68702e-75	-0.0625634	0.048	0.182	2.44752e-70	.	.	.	.	.	.	.	upregulated	.	.	.	.	.	.	.	.
POLR3G	1.05338e-74	-0.0963016	0.085	0.246	3.85547e-70	.	.	.	.	.	.	.	upregulated	.	.	.	.	.	.	.	.
DEF8	1.10891e-74	-0.178391	0.363	0.626	4.05873e-70	.	.	.	.	.	.	.	upregulated	.	.	.	.	.	.	.	.
IL15	1.22763e-74	-0.108034	0.159	0.368	4.49326e-70	.	.	.	.	.	.	.	upregulated	.	.	.	.	.	.	.	.
SYNE2	1.67762e-74	0.428494	0.73	0.654	6.14026e-70	.	.	.	.	.	.	.	downregulated	.	.	.	.	.	.	.	.
GALNT15	1.73932e-74	-0.205894	0.201	0.41	6.36609e-70	.	.	.	.	.	.	.	upregulated	.	.	.	.	.	.	.	.
FGF12	2.97505e-74	-0.0662747	0.019	0.119	1.0889e-69	.	.	.	.	.	.	.	upregulated	.	.	.	.	.	.	.	.
PRKCZ	3.1119e-74	-0.049099	0.023	0.13	1.13899e-69	.	.	.	.	.	.	.	upregulated	.	.	.	.	.	.	.	.
ENO1	4.3954e-74	0.428473	0.995	0.989	1.60876e-69	.	.	.	.	.	.	.	downregulated	.	.	.	.	.	.	.	.
AP001816.1	9.19171e-74	-0.103881	0.164	0.372	3.36426e-69	.	.	.	.	.	.	.	upregulated	.	.	.	.	.	.	.	.
TRABD2A	1.01159e-73	0.277631	0.307	0.136	3.70252e-69	.	.	.	.	.	.	.	downregulated	.	.	.	.	.	.	.	.
MATN2	1.01789e-73	0.430026	0.5	0.331	3.72559e-69	.	.	.	.	.	.	.	downregulated	.	.	.	.	.	.	.	.
DNAJC30	1.22941e-73	-0.106773	0.197	0.422	4.49976e-69	.	.	.	.	.	.	.	upregulated	.	.	.	.	.	.	.	.
CELF2	1.42847e-73	-0.193259	0.236	0.455	5.22834e-69	.	.	.	.	.	.	.	upregulated	.	.	.	.	.	.	.	.
TMEM54	1.47402e-73	-0.0832573	0.1	0.272	5.39506e-69	.	.	.	.	.	.	.	upregulated	.	.	.	.	.	.	.	.
PSMA2	1.55296e-73	-0.251644	0.891	0.963	5.68398e-69	.	.	.	.	.	.	.	upregulated	.	.	.	.	.	.	.	.
MT1M	2.07234e-73	-0.293097	0.138	0.315	7.58499e-69	.	.	.	.	.	.	.	upregulated	.	.	.	.	.	.	.	.
RIPOR2	2.08972e-73	-0.0796142	0.052	0.187	7.64858e-69	.	.	.	.	.	.	.	upregulated	.	.	.	.	.	.	.	.
UQCC3	2.35246e-73	-0.170034	0.402	0.665	8.61025e-69	.	.	.	.	.	.	.	upregulated	.	.	.	.	.	.	.	.
SEPTIN2	2.60824e-73	0.280775	0.963	0.968	9.54643e-69	.	.	.	.	.	.	.	downregulated	.	.	.	.	.	.	.	.
ACOT7	2.69556e-73	-0.132055	0.18	0.385	9.86601e-69	.	.	.	.	.	.	.	upregulated	.	.	.	.	.	.	.	.
TMEM106C	3.80012e-73	-0.102884	0.196	0.424	1.39088e-68	.	.	.	.	.	.	.	upregulated	.	.	.	.	.	.	.	.
ERG28	5.94754e-73	-0.165224	0.34	0.598	2.17686e-68	.	.	.	.	.	.	.	upregulated	.	.	.	.	.	.	.	.
CBX3	6.45236e-73	0.262573	0.939	0.945	2.36163e-68	.	.	.	.	.	.	.	downregulated	.	.	.	.	.	.	.	.
RNH1	1.16166e-72	-0.412279	0.876	0.956	4.25179e-68	.	.	.	.	.	.	.	upregulated	.	.	.	.	.	.	.	.
SERPINB1	1.25252e-72	-0.225084	0.529	0.776	4.58435e-68	.	.	.	.	.	.	.	upregulated	.	.	.	.	.	.	.	.
MIEN1	1.36853e-72	-0.220956	0.558	0.793	5.00894e-68	.	.	.	.	.	.	.	upregulated	.	.	.	.	.	.	.	.
MPZL1	1.37935e-72	0.294889	0.877	0.883	5.04857e-68	.	.	.	.	.	.	.	downregulated	.	.	.	.	.	.	.	.
MAP1LC3A	1.53469e-72	-0.216417	0.467	0.707	5.61711e-68	.	.	.	.	.	.	.	upregulated	.	.	.	.	.	.	.	.
FDPS	1.54417e-72	-0.306065	0.474	0.72	5.6518e-68	.	.	.	.	.	.	.	upregulated	.	.	.	.	.	.	.	yes
ECHS1	1.60973e-72	-0.232777	0.747	0.904	5.89179e-68	.	.	.	.	.	.	.	upregulated	.	.	.	.	.	.	.	.
MRPS28	2.47326e-72	-0.148279	0.345	0.61	9.05236e-68	.	.	.	.	.	.	.	upregulated	.	.	.	.	.	.	.	.
GBP3	3.05859e-72	-0.134546	0.212	0.43	1.11947e-67	.	.	.	.	.	.	.	upregulated	.	.	.	.	.	.	.	.
AC016747.1	3.15595e-72	-0.126067	0.26	0.503	1.15511e-67	.	.	.	.	.	.	.	upregulated	.	.	.	.	.	.	.	.
RBM3	4.02783e-72	0.278058	0.963	0.956	1.47423e-67	.	.	.	.	.	.	.	downregulated	.	.	.	.	.	.	.	.
FAM200B	4.18678e-72	-0.226818	0.576	0.804	1.5324e-67	.	.	.	.	.	.	.	upregulated	.	.	.	.	.	yes	.	.
NOVA1	5.4668e-72	-0.32893	0.172	0.361	2.0009e-67	.	.	.	.	.	.	.	upregulated	.	.	.	.	.	.	.	.
TMED1	6.75797e-72	-0.175888	0.432	0.693	2.47349e-67	.	.	.	.	.	.	.	upregulated	.	.	.	.	.	.	.	.
DDX17	1.12741e-71	0.284885	0.969	0.968	4.12644e-67	.	.	.	.	.	.	.	downregulated	.	.	.	.	.	.	.	.
MFSD12	1.30802e-71	-0.161462	0.253	0.473	4.78747e-67	.	.	.	.	.	.	.	upregulated	.	.	.	.	.	.	.	.
NME3	1.37135e-71	-0.231771	0.65	0.858	5.01927e-67	.	.	.	.	.	.	.	upregulated	.	.	.	.	.	.	.	.
MYL6	1.63419e-71	-0.308633	0.999	1	5.98131e-67	.	.	.	.	.	.	.	upregulated	.	.	.	.	.	.	.	.
PSG5	1.65403e-71	-0.150363	0.012	0.101	6.0539e-67	.	.	.	.	.	.	.	upregulated	.	.	.	.	.	.	.	.
DHPS	1.89408e-71	-0.155986	0.351	0.616	6.93254e-67	.	.	.	.	.	.	.	upregulated	.	.	.	.	.	.	.	.
DCTN6	2.3987e-71	-0.185099	0.467	0.723	8.7795e-67	.	.	.	.	.	.	.	upregulated	.	.	.	.	.	.	.	.
SCARF2	3.88785e-71	-0.084795	0.101	0.269	1.42299e-66	.	.	.	.	.	.	.	upregulated	.	.	.	.	.	.	.	.
RBMX	6.39452e-71	0.302759	0.847	0.829	2.34046e-66	.	.	.	.	.	.	.	downregulated	.	.	.	.	.	.	.	.
ARGLU1	6.89287e-71	0.304975	0.81	0.771	2.52286e-66	.	.	.	.	.	.	.	downregulated	.	.	.	.	.	.	.	.
TGFBI	7.14126e-71	0.121295	0.939	0.904	2.61377e-66	.	.	.	.	.	.	.	downregulated	.	.	.	.	.	.	.	.
TMEM219	8.56503e-71	-0.233852	0.76	0.91	3.13489e-66	.	.	.	.	.	.	.	upregulated	.	.	.	.	.	.	.	.
MT1A	8.90347e-71	-0.0980896	0.075	0.224	3.25876e-66	.	.	.	.	.	.	.	upregulated	.	.	.	.	.	.	.	.
TMEM187	1.24153e-70	-0.0914844	0.151	0.349	4.54412e-66	.	.	.	.	.	.	.	upregulated	.	.	.	.	.	.	.	.
HSP90AA1	2.04522e-70	-0.383746	0.994	0.999	7.48572e-66	.	.	.	.	.	.	.	upregulated	.	.	.	.	.	.	.	.
EIF6	2.29406e-70	-0.23751	0.688	0.869	8.3965e-66	.	.	.	.	.	.	.	upregulated	.	.	.	.	.	.	.	.
PLOD1	2.55479e-70	0.299672	0.923	0.896	9.35078e-66	.	.	.	.	.	.	.	downregulated	.	.	.	.	.	.	.	.
PLPP2	3.11565e-70	-0.0533471	0.013	0.101	1.14036e-65	.	.	.	.	.	.	.	upregulated	.	.	.	.	.	.	.	.
TTC3	4.19075e-70	0.250995	0.989	0.987	1.53386e-65	.	.	.	.	.	.	.	downregulated	.	.	.	.	.	.	.	.
TBL1XR1	4.7225e-70	0.289468	0.839	0.825	1.72848e-65	.	.	.	.	.	.	.	downregulated	.	.	.	.	.	.	.	.
SLIRP	4.84013e-70	-0.241348	0.908	0.969	1.77154e-65	.	.	.	.	.	.	.	upregulated	.	.	.	.	.	.	.	.
RBX1	5.48501e-70	-0.243473	0.9	0.969	2.00757e-65	.	.	.	.	.	.	.	upregulated	.	.	.	.	.	.	.	.
SF3B5	6.4651e-70	-0.231719	0.876	0.957	2.36629e-65	.	.	.	.	.	.	.	upregulated	.	.	.	.	.	.	.	.
RPS15A	8.08971e-70	-0.191853	1	1	2.96091e-65	.	.	.	.	.	.	.	upregulated	.	.	.	.	.	.	.	.
PTEN	8.5898e-70	0.283355	0.891	0.874	3.14395e-65	.	.	.	.	.	.	.	downregulated	.	.	.	.	.	.	.	.
NIPAL3	9.31463e-70	-0.142189	0.248	0.474	3.40925e-65	.	.	.	.	.	.	.	upregulated	.	.	.	.	.	.	.	.
EEF1D	1.30307e-69	-0.215012	0.993	0.998	4.76937e-65	.	.	.	.	.	.	.	upregulated	.	.	.	.	.	.	.	.
UBE2S	1.31663e-69	-0.231332	0.485	0.734	4.81901e-65	.	.	.	.	.	.	.	upregulated	.	.	.	.	.	.	.	.
UNC5B	2.17108e-69	0.233606	0.253	0.096	7.94639e-65	.	.	.	.	.	.	.	downregulated	.	.	.	.	.	.	.	.
CLTB	2.25121e-69	-0.253315	0.629	0.83	8.23965e-65	.	.	.	.	.	.	.	upregulated	.	.	.	.	.	.	.	.
METTL23	2.44972e-69	-0.148767	0.349	0.61	8.96623e-65	.	.	.	.	.	.	.	upregulated	.	.	.	.	.	.	.	.
FCGRT	2.47464e-69	-0.28201	0.854	0.958	9.05742e-65	.	.	.	.	.	.	.	upregulated	.	.	.	.	.	.	.	.
PKHD1L1	2.59093e-69	-0.106149	0.028	0.134	9.48307e-65	.	.	.	.	.	.	.	upregulated	.	.	.	.	.	.	.	.
RAN	3.32081e-69	-0.260116	0.929	0.976	1.21545e-64	.	.	.	.	.	.	.	upregulated	.	.	.	.	.	.	.	.
RPL12	3.59871e-69	-0.177737	0.999	1	1.31716e-64	.	.	.	.	.	.	.	upregulated	.	.	.	.	.	.	.	.
RPL30	4.0149e-69	-0.19099	1	1	1.46949e-64	.	.	.	.	.	.	.	upregulated	.	.	.	.	.	.	.	.
ANXA8L1	5.70394e-69	-0.0588655	0.02	0.118	2.0877e-64	.	.	.	.	.	.	.	upregulated	.	.	.	.	.	.	.	.
ACSM3	7.50157e-69	0.453067	0.523	0.379	2.74565e-64	.	.	.	.	.	.	.	downregulated	.	.	.	.	.	.	.	yes
SH3GLB1	1.09804e-68	0.256458	0.94	0.947	4.01895e-64	.	.	.	.	.	.	.	downregulated	.	.	.	.	.	.	.	.
POMP	1.26351e-68	-0.223329	0.969	0.991	4.62458e-64	.	.	.	.	.	.	.	upregulated	.	.	.	.	.	.	.	.
SRA1	1.76613e-68	-0.214095	0.515	0.758	6.46422e-64	.	.	.	.	.	.	.	upregulated	.	.	.	.	.	.	.	.
TEAD1	1.98493e-68	0.310473	0.871	0.853	7.26504e-64	.	.	.	.	.	.	.	downregulated	.	.	.	.	.	yes	.	.
FAM3C	2.15891e-68	-0.338394	0.695	0.859	7.90183e-64	.	.	.	.	.	.	.	upregulated	.	.	.	.	.	.	.	.
OGA	2.21456e-68	0.291384	0.691	0.62	8.1055e-64	.	.	.	.	.	.	.	downregulated	.	.	.	.	.	.	.	.
PTS	3.09914e-68	-0.225747	0.61	0.832	1.13431e-63	.	.	.	.	.	.	.	upregulated	.	.	.	.	.	.	.	.
SNHG32	3.35799e-68	0.318806	0.857	0.859	1.22906e-63	.	.	.	.	.	.	.	downregulated	.	.	.	.	.	.	.	.
COMMD1	4.50752e-68	-0.201977	0.593	0.82	1.6498e-63	.	.	.	.	.	.	.	upregulated	.	.	.	.	.	.	.	.
CRIP2	6.61561e-68	0.349431	0.544	0.421	2.42138e-63	.	.	.	.	.	.	.	downregulated	.	.	.	.	.	.	.	.
CFAP410	6.93038e-68	-0.0996223	0.172	0.375	2.53659e-63	.	.	.	.	.	.	.	upregulated	.	.	.	.	.	.	.	.
NEDD4L	7.02251e-68	-0.113803	0.198	0.414	2.57031e-63	.	.	.	.	.	.	.	upregulated	.	.	.	.	.	.	.	.
AL512357.2	1.07242e-67	-0.133091	0.106	0.267	3.92516e-63	.	.	.	.	.	.	.	upregulated	.	.	.	.	.	.	.	.
PDK4	1.11946e-67	-0.315373	0.264	0.471	4.09735e-63	.	.	.	.	.	.	.	upregulated	.	.	.	.	.	.	.	.
GALK1	1.13228e-67	-0.131578	0.28	0.522	4.14425e-63	.	.	.	.	.	.	.	upregulated	.	.	.	.	.	.	.	.
HINT2	1.31654e-67	-0.163559	0.405	0.662	4.81867e-63	.	.	.	.	.	.	.	upregulated	.	.	.	.	.	.	.	.
RPL26	1.55088e-67	-0.192785	1	1	5.67639e-63	.	.	.	.	.	.	.	upregulated	.	.	.	.	.	.	.	.
ITPA	2.09264e-67	-0.142682	0.33	0.584	7.65927e-63	.	.	.	.	.	.	.	upregulated	.	.	.	.	.	.	.	.
CHCHD10	2.20337e-67	-0.121848	0.206	0.415	8.06454e-63	.	.	.	.	.	.	.	upregulated	.	.	.	.	.	.	.	.
RCN2	2.49681e-67	-0.229578	0.827	0.94	9.13856e-63	.	.	.	.	.	.	.	upregulated	.	.	.	.	.	.	.	.
TMEM140	2.82057e-67	-0.0893277	0.133	0.315	1.03236e-62	.	.	.	.	.	.	.	upregulated	.	.	.	.	.	.	.	.
CREB5	2.98203e-67	-0.113843	0.106	0.267	1.09145e-62	.	.	.	.	.	.	.	upregulated	.	.	.	.	.	yes	.	.
PNKD	4.02717e-67	-0.206506	0.662	0.855	1.47398e-62	.	.	.	.	.	.	.	upregulated	.	.	.	.	.	.	.	.
MARCKSL1	4.40055e-67	-0.329762	0.868	0.939	1.61065e-62	.	.	.	.	.	.	.	upregulated	.	.	.	.	.	.	.	.
CYLD	4.58007e-67	-0.199075	0.389	0.63	1.67635e-62	.	.	.	.	.	.	.	upregulated	.	.	.	.	.	.	.	.
HIGD2A	9.86296e-67	-0.223579	0.781	0.929	3.60994e-62	.	.	.	.	.	.	.	upregulated	.	.	.	.	.	.	.	.
FAP	1.18363e-66	-0.116704	0.113	0.278	4.33219e-62	.	.	.	.	.	.	.	upregulated	.	.	.	.	.	.	.	.
HSPA1A	1.28487e-66	-0.204432	0.291	0.521	4.70274e-62	.	.	.	.	.	.	.	upregulated	.	.	.	.	.	.	.	.
NIBAN1	1.45451e-66	0.303846	0.24	0.087	5.32366e-62	.	.	.	.	.	.	.	downregulated	.	.	.	.	.	.	.	.
GPRC5A	1.49293e-66	-0.535095	0.367	0.585	5.46427e-62	.	.	.	.	.	.	.	upregulated	.	.	.	.	.	.	.	.
PMVK	2.08078e-66	-0.128363	0.277	0.517	7.61588e-62	.	.	.	.	.	.	.	upregulated	.	.	.	.	.	.	.	.
AKAP12	2.62357e-66	0.625225	0.9	0.853	9.60253e-62	.	.	.	.	.	.	.	downregulated	.	.	.	.	.	.	.	.
CYB561D2	3.18381e-66	-0.102256	0.227	0.455	1.16531e-61	.	.	.	.	.	.	.	upregulated	.	.	.	.	.	.	.	.
PRPF4B	4.67969e-66	0.291599	0.868	0.886	1.71281e-61	.	.	.	.	.	.	.	downregulated	.	.	.	.	.	.	.	.
RELB	4.8558e-66	-0.0639603	0.061	0.195	1.77727e-61	.	.	.	.	.	.	.	upregulated	.	.	.	.	.	yes	.	.
TSTA3	4.96735e-66	-0.199206	0.461	0.712	1.8181e-61	.	.	.	.	.	.	.	upregulated	.	.	.	.	.	.	.	.
GLRX5	5.91973e-66	-0.201436	0.628	0.845	2.16668e-61	.	.	.	.	.	.	.	upregulated	.	.	.	.	.	.	.	.
RPL17	6.97472e-66	-0.158608	1	1	2.55282e-61	.	.	.	.	.	.	.	upregulated	.	.	.	.	.	.	.	.
PNISR	1.02374e-65	0.287827	0.92	0.876	3.74699e-61	.	.	.	.	.	.	.	downregulated	.	.	.	.	.	.	.	.
NCOR2	1.31008e-65	0.313976	0.763	0.738	4.79504e-61	.	.	.	.	.	.	.	downregulated	.	.	.	.	.	.	.	.
PIN1	1.66938e-65	-0.208474	0.611	0.824	6.11011e-61	.	.	.	.	.	.	.	upregulated	.	.	.	.	.	yes	.	.
PELO	1.76721e-65	-0.128211	0.301	0.542	6.46815e-61	.	.	.	.	.	.	.	upregulated	.	.	.	.	.	.	.	.
FUOM	2.14079e-65	-0.111308	0.198	0.404	7.83551e-61	.	.	.	.	.	.	.	upregulated	.	.	.	.	.	.	.	.
TRAPPC2B	2.66029e-65	-0.0966223	0.201	0.415	9.73692e-61	.	.	.	.	.	.	.	upregulated	.	.	.	.	.	.	.	.
FAM92A	2.92299e-65	-0.182607	0.44	0.687	1.06984e-60	.	.	.	.	.	.	.	upregulated	.	.	.	.	.	.	.	.
AC245041.2	2.92588e-65	-0.0957079	0.067	0.202	1.0709e-60	.	.	.	.	.	.	.	upregulated	.	.	.	.	.	.	.	.
ATRAID	4.73617e-65	-0.207578	0.732	0.891	1.73349e-60	.	.	.	.	.	.	.	upregulated	.	.	.	.	.	.	.	.
FAAP20	6.04058e-65	-0.209842	0.649	0.845	2.21091e-60	.	.	.	.	.	.	.	upregulated	.	.	.	.	.	.	.	.
SFPQ	6.04472e-65	0.278464	0.828	0.801	2.21243e-60	.	.	.	.	.	.	.	downregulated	.	.	.	.	.	.	.	.
TMEM160	6.09838e-65	-0.167839	0.368	0.608	2.23207e-60	.	.	.	.	.	.	.	upregulated	.	.	.	.	.	.	.	.
PSME2	7.12347e-65	-0.212319	0.505	0.74	2.60726e-60	.	.	.	.	.	.	.	upregulated	.	.	.	.	.	.	.	.
MRPL34	7.69638e-65	-0.197919	0.558	0.793	2.81695e-60	.	.	.	.	.	.	.	upregulated	.	.	.	.	.	.	.	.
MGMT	9.69082e-65	-0.195554	0.481	0.724	3.54694e-60	.	.	.	.	.	.	.	upregulated	.	.	.	.	.	.	.	.
AGPAT2	1.03251e-64	-0.12627	0.291	0.532	3.77911e-60	.	.	.	.	.	.	.	upregulated	.	.	.	.	.	.	.	.
HIST1H2BC	1.04976e-64	-0.0936268	0.107	0.269	3.84221e-60	.	.	.	.	.	.	.	upregulated	.	.	.	.	.	.	.	.
LY96	1.35121e-64	-0.151805	0.336	0.585	4.94556e-60	.	.	.	.	.	.	.	upregulated	.	.	.	.	.	.	.	.
PGP	2.15582e-64	-0.121457	0.269	0.498	7.89053e-60	.	.	.	.	.	.	.	upregulated	.	.	.	.	.	.	.	.
PRDX6	2.30607e-64	-0.233812	0.922	0.979	8.44043e-60	.	.	.	.	.	.	.	upregulated	.	.	.	.	.	.	.	.
SCG5	2.60064e-64	-0.123211	0.192	0.39	9.51861e-60	.	.	.	.	.	.	.	upregulated	.	.	.	.	.	.	.	.
C19orf33	3.04054e-64	-0.0767384	0.046	0.165	1.11287e-59	.	.	.	.	.	.	.	upregulated	.	.	.	.	.	.	.	.
CENPX	4.72362e-64	-0.139465	0.299	0.534	1.72889e-59	.	.	.	.	.	.	.	upregulated	.	.	.	.	.	yes	.	.
BLOC1S1	6.23894e-64	-0.234705	0.8	0.929	2.28351e-59	.	.	.	.	.	.	.	upregulated	.	.	.	.	.	.	.	.
SWI5	7.03076e-64	-0.185775	0.499	0.737	2.57333e-59	.	.	.	.	.	.	.	upregulated	.	.	.	.	.	.	.	.
CFL1	7.64674e-64	-0.284128	0.987	0.997	2.79878e-59	.	.	.	.	.	.	.	upregulated	.	.	.	.	.	.	.	.
TALDO1	8.0155e-64	-0.260205	0.837	0.951	2.93375e-59	.	.	.	.	.	.	.	upregulated	.	.	.	.	.	.	.	.
AL445524.1	1.00629e-63	-0.105338	0.179	0.373	3.68312e-59	.	.	.	.	.	.	.	upregulated	.	.	.	.	.	.	.	.
TRIP6	1.18474e-63	-0.184096	0.462	0.711	4.33628e-59	.	.	.	.	.	.	.	upregulated	.	.	.	.	.	.	.	.
MOSPD1	1.5469e-63	-0.173499	0.363	0.6	5.66182e-59	.	.	.	.	.	.	.	upregulated	.	.	.	.	.	.	.	.
DYNLT3	1.76361e-63	-0.218289	0.593	0.8	6.45498e-59	.	.	.	.	.	.	.	upregulated	.	.	.	.	.	.	.	.
CYGB	1.77928e-63	-0.209628	0.283	0.49	6.51236e-59	.	.	.	.	.	.	.	upregulated	.	.	.	.	.	.	.	.
IARS	3.69936e-63	0.356564	0.767	0.745	1.354e-58	.	.	.	.	.	.	.	downregulated	.	.	.	.	.	.	.	.
IMP3	4.11631e-63	-0.16267	0.43	0.674	1.50661e-58	.	.	.	.	.	.	.	upregulated	.	.	.	.	.	.	.	.
HNRNPM	4.22733e-63	0.311597	0.841	0.842	1.54724e-58	.	.	.	.	.	.	.	downregulated	.	.	.	.	.	.	.	.
PINK1	4.92696e-63	-0.204209	0.493	0.717	1.80332e-58	.	.	.	.	.	.	.	upregulated	.	.	.	.	.	.	.	.
CDH2	5.17644e-63	0.327636	0.865	0.838	1.89463e-58	.	.	.	.	.	.	.	downregulated	.	.	.	.	.	.	.	.
SIVA1	6.06961e-63	-0.195489	0.614	0.833	2.22154e-58	.	.	.	.	.	.	.	upregulated	.	.	.	.	.	.	.	.
SLC7A5	6.6297e-63	0.31829	0.547	0.407	2.42654e-58	.	.	.	.	.	.	.	downregulated	.	.	.	.	.	.	.	.
NMT1	9.72547e-63	0.266151	0.829	0.801	3.55962e-58	.	.	.	.	.	.	.	downregulated	.	.	.	.	.	.	.	.
CCPG1	1.28446e-62	0.281872	0.833	0.795	4.70125e-58	.	.	.	.	.	.	.	downregulated	.	.	.	.	.	.	.	.
TIMM13	1.51707e-62	-0.239396	0.831	0.939	5.55262e-58	.	.	.	.	.	.	.	upregulated	.	.	.	.	.	.	.	.
VDAC2	1.84899e-62	-0.228702	0.912	0.971	6.76747e-58	.	.	.	.	.	.	.	upregulated	.	.	.	.	.	.	.	.
CHCHD1	2.05693e-62	-0.199312	0.687	0.871	7.52857e-58	.	.	.	.	.	.	.	upregulated	.	.	.	.	.	.	.	.
LOXL1	2.70437e-62	0.336231	0.515	0.407	9.89827e-58	.	.	.	.	.	.	.	downregulated	.	.	.	.	.	.	.	.
HSPA5	3.25382e-62	0.290412	0.946	0.933	1.19093e-57	.	.	.	.	.	.	.	downregulated	.	.	.	.	.	.	.	.
MRPL55	4.4543e-62	-0.175899	0.464	0.709	1.63032e-57	.	.	.	.	.	.	.	upregulated	.	.	.	.	.	.	.	.
MICOS13	5.63033e-62	-0.220894	0.753	0.909	2.06076e-57	.	.	.	.	.	.	.	upregulated	.	.	.	.	.	.	.	.
SEC63	1.25546e-61	0.259964	0.879	0.885	4.59512e-57	.	.	.	.	.	.	.	downregulated	.	.	.	.	.	.	.	.
LINC01133	1.34745e-61	0.324817	0.482	0.357	4.93182e-57	.	.	.	.	.	.	.	downregulated	.	.	.	.	.	.	.	.
NDUFA8	1.57818e-61	-0.203554	0.699	0.884	5.77628e-57	.	.	.	.	.	.	.	upregulated	.	.	.	.	.	.	.	.
STK16	1.65782e-61	-0.102644	0.264	0.499	6.06779e-57	.	.	.	.	.	.	.	upregulated	.	.	.	.	.	.	.	.
CLTA	1.70412e-61	-0.220464	0.962	0.991	6.23723e-57	.	.	.	.	.	.	.	upregulated	.	.	.	.	.	.	.	.
AC022613.1	1.85283e-61	-0.0782207	0.145	0.324	6.78154e-57	.	.	.	.	.	.	.	upregulated	.	.	.	.	.	.	.	.
IGF1	2.61517e-61	0.304499	0.277	0.125	9.57179e-57	.	.	.	.	.	.	.	downregulated	.	.	.	.	.	.	.	.
SIPA1	3.50092e-61	-0.0923965	0.179	0.375	1.28137e-56	.	.	.	.	.	.	.	upregulated	.	.	.	.	.	.	.	.
ATP6V1G1	4.02295e-61	-0.235425	0.943	0.979	1.47244e-56	.	.	.	.	.	.	.	upregulated	.	.	.	.	.	.	.	.
GSDMD	4.32804e-61	-0.119876	0.248	0.466	1.58411e-56	.	.	.	.	.	.	.	upregulated	.	.	.	.	.	.	.	.
ADD3	5.24933e-61	0.345542	0.831	0.817	1.92131e-56	.	.	.	.	.	.	.	downregulated	.	.	.	.	.	.	.	.
CD151	6.65296e-61	-0.299925	0.888	0.956	2.43505e-56	.	.	.	.	.	.	.	upregulated	.	.	.	.	.	.	.	.
AKR1A1	7.74394e-61	-0.21371	0.621	0.815	2.83436e-56	.	.	.	.	.	.	.	upregulated	.	.	.	.	.	.	.	.
LSM10	8.66229e-61	-0.168075	0.419	0.655	3.17049e-56	.	.	.	.	.	.	.	upregulated	.	.	.	.	.	.	.	.
PABPC1	8.93091e-61	0.22546	0.997	0.996	3.2688e-56	.	.	.	.	.	.	.	downregulated	.	.	.	.	.	.	.	.
NTMT1	9.41666e-61	-0.180967	0.444	0.683	3.44659e-56	.	.	.	.	.	.	.	upregulated	.	.	.	.	.	.	.	.
DEPP1	1.05193e-60	-0.32406	0.171	0.342	3.85015e-56	.	.	.	.	.	.	.	upregulated	.	.	.	.	.	.	.	.
C12orf76	1.10778e-60	-0.0994671	0.215	0.426	4.05457e-56	.	.	.	.	.	.	.	upregulated	.	.	.	.	.	.	.	.
GRHPR	1.17485e-60	-0.216992	0.725	0.901	4.30006e-56	.	.	.	.	.	.	.	upregulated	.	.	.	.	.	.	.	.
DAW1	1.26296e-60	-0.0679073	0.05	0.167	4.62257e-56	.	.	.	.	.	.	.	upregulated	.	.	.	.	.	.	.	.
RSL24D1	1.28474e-60	0.257195	0.916	0.913	4.70228e-56	.	.	.	.	.	.	.	downregulated	.	.	.	.	.	.	.	.
DANCR	1.30564e-60	-0.188497	0.535	0.759	4.77876e-56	.	.	.	.	.	.	.	upregulated	.	.	.	.	.	.	.	.
ZDHHC12	1.38783e-60	-0.170458	0.437	0.679	5.07959e-56	.	.	.	.	.	.	.	upregulated	.	.	.	.	.	.	.	.
AP000525.1	1.43848e-60	-0.0457983	0.048	0.166	5.26497e-56	.	.	.	.	.	.	.	upregulated	.	.	.	.	.	.	.	.
NFE2L1	2.12919e-60	0.287492	0.885	0.872	7.79303e-56	.	.	.	.	.	.	.	downregulated	.	.	.	.	.	yes	.	.
WSB1	2.41633e-60	0.237636	0.931	0.913	8.844e-56	.	.	.	.	.	.	.	downregulated	.	.	.	.	.	.	.	.
CA8	3.08254e-60	-0.100517	0.049	0.163	1.12824e-55	.	.	.	.	.	.	.	upregulated	.	.	.	.	.	.	.	.
DYNLT1	3.109e-60	-0.22982	0.832	0.943	1.13792e-55	.	.	.	.	.	.	.	upregulated	.	.	.	.	.	.	.	.
PDIA3	3.12124e-60	0.277578	0.96	0.965	1.14241e-55	.	.	.	.	.	.	.	downregulated	.	.	.	.	.	.	.	.
ELOVL3	3.2627e-60	-0.0338903	0.005	0.072	1.19418e-55	.	.	.	.	.	.	.	upregulated	.	.	.	.	.	.	.	.
FUNDC1	3.48511e-60	-0.125102	0.348	0.598	1.27558e-55	.	.	.	.	.	.	.	upregulated	.	.	.	.	.	.	.	.
UFD1	3.82937e-60	-0.20837	0.576	0.796	1.40159e-55	.	.	.	.	.	.	.	upregulated	.	.	.	.	.	.	.	.
CHMP2A	4.23785e-60	-0.226827	0.878	0.96	1.55109e-55	.	.	.	.	.	.	.	upregulated	.	.	.	.	.	.	.	.
ARAP2	8.58781e-60	-0.0590737	0.017	0.1	3.14322e-55	.	.	.	.	.	.	.	upregulated	.	.	.	.	.	.	.	.
ISG15	9.41102e-60	-0.386928	0.546	0.758	3.44453e-55	.	.	.	.	.	.	.	upregulated	.	.	.	.	.	.	.	.
ZFPM1	1.00971e-59	-0.134603	0.348	0.592	3.69564e-55	.	.	.	.	.	.	.	upregulated	.	.	.	.	.	yes	.	.
ZFYVE19	1.81955e-59	-0.0871929	0.122	0.285	6.65973e-55	.	.	.	.	.	.	.	upregulated	.	.	.	.	.	.	.	.
EIF4A1	2.27631e-59	-0.222067	0.991	0.997	8.33153e-55	.	.	.	.	.	.	.	upregulated	.	.	.	.	.	.	.	.
GMNN	2.40102e-59	-0.12504	0.25	0.471	8.78796e-55	.	.	.	.	.	.	.	upregulated	.	.	.	.	.	.	.	.
PITPNA-AS1	2.46543e-59	-0.0816732	0.156	0.34	9.02371e-55	.	.	.	.	.	.	.	upregulated	.	.	.	.	.	.	.	.
TMSB4X	3.11776e-59	-0.301006	1	1	1.14113e-54	.	.	.	.	.	.	.	upregulated	.	.	.	.	.	.	.	.
SLFN5	3.52684e-59	0.351671	0.679	0.633	1.29086e-54	.	.	.	.	.	.	.	downregulated	.	.	.	.	.	.	.	.
GLG1	4.24271e-59	0.242928	0.923	0.912	1.55287e-54	.	.	.	.	.	.	.	downregulated	.	.	.	.	.	.	.	.
ACADVL	4.35445e-59	-0.191991	0.616	0.826	1.59377e-54	.	.	.	.	.	.	.	upregulated	.	.	.	.	.	.	.	.
MYL12A	7.17935e-59	-0.322445	0.927	0.982	2.62772e-54	.	.	.	.	.	.	.	upregulated	.	.	.	.	.	.	.	.
ADGRL4	7.26389e-59	-0.111555	0.183	0.376	2.65866e-54	.	.	.	.	.	.	.	upregulated	.	.	.	.	.	.	.	.
TOR4A	7.95467e-59	-0.0849142	0.179	0.372	2.91149e-54	.	.	.	.	.	.	.	upregulated	.	.	.	.	.	.	.	.
C16orf74	8.61239e-59	-0.0812903	0.113	0.27	3.15222e-54	.	.	.	.	.	.	.	upregulated	.	.	.	.	.	.	.	.
GOLGA8A	9.90902e-59	0.196633	0.284	0.14	3.6268e-54	.	.	.	.	.	.	.	downregulated	.	.	.	.	.	.	.	.
ZNF436-AS1	1.08939e-58	-0.0777173	0.154	0.333	3.98729e-54	.	.	.	.	.	.	.	upregulated	.	.	.	.	.	.	.	.
POLR2J	2.09078e-58	-0.186916	0.617	0.821	7.65247e-54	.	.	.	.	.	.	.	upregulated	.	.	.	.	.	.	.	.
UBE2L3	2.15048e-58	-0.209734	0.813	0.932	7.87097e-54	.	.	.	.	.	.	.	upregulated	.	.	.	.	.	.	.	.
LAGE3	2.59097e-58	-0.188176	0.553	0.776	9.4832e-54	.	.	.	.	.	.	.	upregulated	.	.	.	.	.	.	.	.
IFI6	2.61483e-58	-0.221181	0.344	0.573	9.57052e-54	.	.	.	.	.	.	.	upregulated	.	.	.	.	.	.	.	.
SNHG7	3.59085e-58	0.360443	0.77	0.775	1.31429e-53	.	.	.	.	.	.	.	downregulated	.	.	.	.	.	.	.	.
TSFM	3.79597e-58	-0.103754	0.273	0.502	1.38936e-53	.	.	.	.	.	.	.	upregulated	.	.	.	.	.	.	.	.
ERP29	3.80919e-58	-0.205044	0.87	0.96	1.3942e-53	.	.	.	.	.	.	.	upregulated	.	.	.	.	.	.	.	.
PIH1D1	4.00581e-58	-0.159708	0.482	0.716	1.46617e-53	.	.	.	.	.	.	.	upregulated	.	.	.	.	.	.	.	.
ADAM15	4.15579e-58	-0.149529	0.341	0.566	1.52106e-53	.	.	.	.	.	.	.	upregulated	.	.	.	.	.	.	.	.
BNC2	4.53367e-58	0.301166	0.825	0.819	1.65937e-53	.	.	.	.	.	.	.	downregulated	.	.	.	.	.	yes	.	.
TECR	4.65048e-58	-0.146599	0.367	0.605	1.70212e-53	.	.	.	.	.	.	.	upregulated	.	.	.	.	.	.	.	.
FAM107B	4.75758e-58	-0.261616	0.43	0.639	1.74132e-53	.	.	.	.	.	.	.	upregulated	.	.	.	.	.	.	.	.
MESP1	6.40877e-58	-0.0688691	0.08	0.217	2.34567e-53	.	.	.	.	.	.	.	upregulated	.	.	.	.	.	yes	.	.
FAM229B	6.70246e-58	-0.181803	0.511	0.742	2.45317e-53	.	.	.	.	.	.	.	upregulated	.	.	.	.	.	.	.	.
AFF1	8.84919e-58	0.293435	0.766	0.761	3.23889e-53	.	.	.	.	.	.	.	downregulated	.	.	.	.	.	.	.	.
AL359636.2	1.04159e-57	0.10729	0.101	0.005	3.81233e-53	.	.	.	.	.	.	.	downregulated	.	.	.	.	.	.	.	.
TMSB10	1.15377e-57	-0.182942	1	1	4.2229e-53	.	.	.	.	.	.	.	upregulated	.	.	.	.	.	.	.	.
GPX7	1.15797e-57	-0.0885145	0.141	0.309	4.23829e-53	.	.	.	.	.	.	.	upregulated	.	.	.	.	.	.	.	.
PTPMT1	1.30545e-57	-0.141384	0.4	0.641	4.77807e-53	.	.	.	.	.	.	.	upregulated	.	.	.	.	.	.	.	.
C6orf226	1.31333e-57	-0.077631	0.161	0.344	4.80692e-53	.	.	.	.	.	.	.	upregulated	.	.	.	.	.	.	.	.
SDF2	1.5197e-57	-0.173798	0.564	0.787	5.56224e-53	.	.	.	.	.	.	.	upregulated	.	.	.	.	.	.	.	.
TIMM8B	1.86611e-57	-0.222249	0.851	0.943	6.83015e-53	.	.	.	.	.	.	.	upregulated	.	.	.	.	.	.	.	.
MRPL32	1.95626e-57	-0.159937	0.521	0.76	7.16011e-53	.	.	.	.	.	.	.	upregulated	.	.	.	.	.	.	.	.
MRPL14	2.11206e-57	-0.189451	0.604	0.82	7.73037e-53	.	.	.	.	.	.	.	upregulated	.	.	.	.	.	.	.	.
IGFBP5	2.19403e-57	0.847556	0.773	0.628	8.03035e-53	.	.	.	.	.	.	.	downregulated	.	.	.	.	.	.	.	yes
ARHGEF2	2.30097e-57	0.285393	0.566	0.477	8.42177e-53	.	.	.	.	.	.	.	downregulated	.	.	.	.	.	.	.	.
MLF2	2.51617e-57	-0.199993	0.717	0.878	9.20944e-53	.	.	.	.	.	.	.	upregulated	.	.	.	.	.	.	.	.
BRI3	2.84058e-57	-0.231264	0.959	0.986	1.03968e-52	.	.	.	.	.	.	.	upregulated	.	.	.	.	.	.	.	.
N4BP2L2	3.14934e-57	0.259454	0.899	0.88	1.15269e-52	.	.	.	.	.	.	.	downregulated	.	.	.	.	.	.	.	.
COPB1	3.7013e-57	0.253575	0.944	0.947	1.35471e-52	.	.	.	.	.	.	.	downregulated	.	.	.	.	.	.	.	.
TRA2B	4.46056e-57	0.255106	0.717	0.688	1.63261e-52	.	.	.	.	.	.	.	downregulated	.	.	.	.	.	.	.	.
CRELD1	4.83291e-57	-0.0809388	0.158	0.337	1.76889e-52	.	.	.	.	.	.	.	upregulated	.	.	.	.	.	.	.	.
STARD10	4.95406e-57	-0.0822164	0.143	0.316	1.81324e-52	.	.	.	.	.	.	.	upregulated	.	.	.	.	.	.	.	.
BTBD6	4.98556e-57	-0.10172	0.272	0.498	1.82477e-52	.	.	.	.	.	.	.	upregulated	.	.	.	.	.	.	.	.
AIFM2	5.18812e-57	-0.0904197	0.144	0.313	1.8989e-52	.	.	.	.	.	.	.	upregulated	.	.	.	.	.	.	.	.
BRD4	5.19147e-57	0.248042	0.835	0.84	1.90013e-52	.	.	.	.	.	.	.	downregulated	.	.	.	.	.	.	.	.
SMIM26	5.28681e-57	-0.192243	0.798	0.942	1.93502e-52	.	.	.	.	.	.	.	upregulated	.	.	.	.	.	.	.	.
MRPL33	7.65108e-57	-0.235933	0.91	0.974	2.80037e-52	.	.	.	.	.	.	.	upregulated	.	.	.	.	.	.	.	.
RAB9A	7.83595e-57	-0.165201	0.467	0.71	2.86804e-52	.	.	.	.	.	.	.	upregulated	.	.	.	.	.	.	.	.
COMTD1	7.98264e-57	-0.0808121	0.133	0.298	2.92173e-52	.	.	.	.	.	.	.	upregulated	.	.	.	.	.	.	.	.
KIAA1549	8.94603e-57	-0.0551701	0.063	0.187	3.27434e-52	.	.	.	.	.	.	.	upregulated	.	.	.	.	.	.	.	.
C9orf16	1.45361e-56	-0.23429	0.806	0.916	5.32036e-52	.	.	.	.	.	.	.	upregulated	.	.	.	.	.	.	.	.
PSMA7	1.48755e-56	-0.219702	0.981	0.994	5.44458e-52	.	.	.	.	.	.	.	upregulated	.	.	.	.	.	.	.	.
CD81	1.49757e-56	-0.221467	0.989	0.994	5.48125e-52	.	.	.	.	.	.	.	upregulated	.	.	.	.	.	.	.	.
COL21A1	1.61544e-56	0.211802	0.231	0.094	5.91268e-52	.	.	.	.	.	.	.	downregulated	.	.	.	.	.	.	.	.
NRP2	1.64517e-56	0.314689	0.938	0.929	6.02149e-52	.	.	.	.	.	.	.	downregulated	.	.	.	.	.	.	.	.
VAMP5	1.79389e-56	-0.210993	0.67	0.858	6.56583e-52	.	.	.	.	.	.	.	upregulated	.	.	.	.	.	.	.	.
BEND5	2.03247e-56	-0.0499113	0.011	0.083	7.43905e-52	.	.	.	.	.	.	.	upregulated	.	.	.	.	.	.	.	.
EIF3J	2.0404e-56	0.265906	0.869	0.881	7.46809e-52	.	.	.	.	.	.	.	downregulated	.	.	.	.	.	.	.	.
RPL35A	2.60694e-56	-0.161751	1	1	9.54167e-52	.	.	.	.	.	.	.	upregulated	.	.	.	.	.	.	.	.
GTF3C6	3.49223e-56	-0.203612	0.667	0.866	1.27819e-51	.	.	.	.	.	.	.	upregulated	.	.	.	.	.	.	.	.
MDH1	3.51698e-56	-0.19801	0.683	0.861	1.28725e-51	.	.	.	.	.	.	.	upregulated	.	.	.	.	.	.	.	.
A4GALT	3.96015e-56	-0.118293	0.29	0.511	1.44945e-51	.	.	.	.	.	.	.	upregulated	.	.	.	.	.	.	.	.
SMIM10	4.54545e-56	-0.150235	0.307	0.528	1.66368e-51	.	.	.	.	.	.	.	upregulated	.	.	.	.	.	.	.	.
AQP11	4.82451e-56	-0.104799	0.149	0.316	1.76582e-51	.	.	.	.	.	.	.	upregulated	.	.	.	.	.	.	.	.
FDX2	6.22323e-56	-0.0915891	0.241	0.453	2.27777e-51	.	.	.	.	.	.	.	upregulated	.	.	.	.	.	.	.	yes
NCLN	1.12106e-55	-0.112371	0.242	0.448	4.10318e-51	.	.	.	.	.	.	.	upregulated	.	.	.	.	.	.	.	.
YBX1	1.14207e-55	-0.204839	0.992	0.995	4.18008e-51	.	.	.	.	.	.	.	upregulated	.	.	.	.	.	yes	.	.
SAC3D1	1.45402e-55	-0.0783985	0.149	0.32	5.32184e-51	.	.	.	.	.	.	.	upregulated	.	.	.	.	.	.	.	.
FAM207A	1.49267e-55	-0.143522	0.34	0.571	5.46334e-51	.	.	.	.	.	.	.	upregulated	.	.	.	.	.	.	.	.
PRDX4	1.613e-55	-0.260511	0.945	0.978	5.90373e-51	.	.	.	.	.	.	.	upregulated	.	.	.	.	.	.	.	.
ABHD14A	1.72475e-55	-0.0933794	0.245	0.459	6.31274e-51	.	.	.	.	.	.	.	upregulated	.	.	.	.	.	.	.	.
CD63	2.21383e-55	-0.212195	1	1	8.10283e-51	.	.	.	.	.	.	.	upregulated	.	.	.	.	.	.	.	.
CDK5	2.28646e-55	-0.0861255	0.202	0.399	8.36867e-51	.	.	.	.	.	.	.	upregulated	.	.	.	.	.	.	.	.
CTSZ	2.41738e-55	-0.240328	0.871	0.942	8.84784e-51	.	.	.	.	.	.	.	upregulated	.	.	.	.	.	.	.	.
HTRA2	2.83913e-55	-0.0787593	0.179	0.367	1.03915e-50	.	.	.	.	.	.	.	upregulated	.	.	.	.	.	.	.	.
ASS1	2.93075e-55	0.364746	0.703	0.656	1.07268e-50	.	.	.	.	.	.	.	downregulated	.	.	.	.	.	.	.	.
MRPL18	3.02858e-55	-0.181106	0.587	0.794	1.10849e-50	.	.	.	.	.	.	.	upregulated	.	.	.	.	.	.	.	.
AKIP1	3.05875e-55	-0.149348	0.371	0.592	1.11953e-50	.	.	.	.	.	.	.	upregulated	.	.	.	.	.	.	.	.
WDR45	3.12388e-55	-0.133814	0.391	0.64	1.14337e-50	.	.	.	.	.	.	.	upregulated	.	.	.	.	.	.	.	.
GLA	3.53329e-55	-0.0753045	0.142	0.311	1.29322e-50	.	.	.	.	.	.	.	upregulated	.	.	.	.	.	.	.	.
LPCAT1	3.6791e-55	-0.130683	0.215	0.406	1.34659e-50	.	.	.	.	.	.	.	upregulated	.	.	.	.	.	.	.	.
MTX1	4.14336e-55	-0.128642	0.378	0.619	1.51651e-50	.	.	.	.	.	.	.	upregulated	.	.	.	.	.	.	.	.
CTSF	4.40087e-55	-0.15499	0.389	0.61	1.61076e-50	.	.	.	.	.	.	.	upregulated	.	.	.	.	.	.	.	.
HERPUD1	4.57921e-55	0.286488	0.855	0.856	1.67604e-50	.	.	.	.	.	.	.	downregulated	.	.	.	.	.	.	.	.
RPS6KB2	4.9258e-55	-0.111451	0.282	0.5	1.80289e-50	.	.	.	.	.	.	.	upregulated	.	.	.	.	.	.	.	.
HOMER3	5.42302e-55	-0.150727	0.414	0.651	1.98488e-50	.	.	.	.	.	.	.	upregulated	.	.	.	.	.	.	.	.
EBNA1BP2	6.00723e-55	-0.14038	0.402	0.646	2.19871e-50	.	.	.	.	.	.	.	upregulated	.	.	.	.	.	.	.	.
NUDT1	6.10366e-55	-0.118809	0.278	0.497	2.234e-50	.	.	.	.	.	.	.	upregulated	.	.	.	.	.	.	.	.
TIMMDC1	7.52762e-55	-0.175239	0.594	0.807	2.75518e-50	.	.	.	.	.	.	.	upregulated	.	.	.	.	.	.	.	.
GPR150	7.94434e-55	-0.0384824	0.019	0.101	2.90771e-50	.	.	.	.	.	.	.	upregulated	.	.	.	.	.	.	.	.
DPM3	1.27467e-54	-0.180411	0.58	0.792	4.66542e-50	.	.	.	.	.	.	.	upregulated	.	.	.	.	.	.	.	.
CFB	1.41055e-54	-0.163775	0.215	0.402	5.16277e-50	.	.	.	.	.	.	.	upregulated	.	.	.	.	.	.	.	.
CKS2	1.86768e-54	-0.0986014	0.163	0.339	6.83589e-50	.	.	.	.	.	.	.	upregulated	.	.	.	.	.	.	.	.
PEX7	2.22122e-54	-0.0508153	0.077	0.208	8.12987e-50	.	.	.	.	.	.	.	upregulated	.	.	.	.	.	.	.	.
SNU13	2.98685e-54	-0.210097	0.863	0.951	1.09322e-49	.	.	.	.	.	.	.	upregulated	.	.	.	.	.	.	.	.
RBFOX2	3.89142e-54	0.247754	0.799	0.804	1.4243e-49	.	.	.	.	.	.	.	downregulated	.	.	.	.	.	.	.	.
CADM4	4.12902e-54	-0.0715665	0.116	0.267	1.51126e-49	.	.	.	.	.	.	.	upregulated	.	.	.	.	.	.	.	.
RHOA	4.36764e-54	0.214264	0.985	0.991	1.5986e-49	.	.	.	.	.	.	.	downregulated	.	.	.	.	.	.	.	.
PPP1R35	5.75973e-54	-0.10178	0.274	0.495	2.10812e-49	.	.	.	.	.	.	.	upregulated	.	.	.	.	.	.	.	.
GAMT	5.90293e-54	-0.116159	0.313	0.537	2.16053e-49	.	.	.	.	.	.	.	upregulated	.	.	.	.	.	.	.	.
ECH1	9.34702e-54	-0.18785	0.648	0.852	3.4211e-49	.	.	.	.	.	.	.	upregulated	.	.	.	.	.	.	.	.
PCK2	1.3389e-53	0.220104	0.337	0.19	4.9005e-49	.	.	.	.	.	.	.	downregulated	.	.	.	.	.	.	.	.
MRPS33	1.49773e-53	-0.179186	0.654	0.842	5.48185e-49	.	.	.	.	.	.	.	upregulated	.	.	.	.	.	.	.	.
ZNF292	1.5747e-53	0.265302	0.806	0.784	5.76357e-49	.	.	.	.	.	.	.	downregulated	.	.	.	.	.	yes	.	.
PDXDC1	1.86794e-53	0.282459	0.682	0.668	6.83686e-49	.	.	.	.	.	.	.	downregulated	.	.	.	.	.	.	.	.
COL4A1	2.27415e-53	0.271342	0.982	0.973	8.3236e-49	.	.	.	.	.	.	.	downregulated	.	.	.	.	.	.	.	.
GLMP	2.40152e-53	-0.129739	0.359	0.589	8.78979e-49	.	.	.	.	.	.	.	upregulated	.	.	.	.	.	yes	.	.
PRPF31	2.47224e-53	-0.117831	0.371	0.618	9.04866e-49	.	.	.	.	.	.	.	upregulated	.	.	.	.	.	.	.	.
TMEM179B	2.54013e-53	-0.180697	0.599	0.801	9.29712e-49	.	.	.	.	.	.	.	upregulated	.	.	.	.	.	.	.	.
TM2D2	2.57126e-53	-0.168872	0.476	0.697	9.41108e-49	.	.	.	.	.	.	.	upregulated	.	.	.	.	.	.	.	.
ABCA1	2.9548e-53	0.402936	0.78	0.727	1.08149e-48	.	.	.	.	.	.	.	downregulated	.	.	.	.	.	.	.	.
OLFML3	3.61469e-53	0.180789	0.26	0.12	1.32301e-48	.	.	.	.	.	.	.	downregulated	.	.	.	.	.	.	.	.
WDR45B	3.6431e-53	0.263995	0.754	0.752	1.33341e-48	.	.	.	.	.	.	.	downregulated	.	.	.	.	.	.	.	.
ITGB1	3.65484e-53	0.170391	1	1	1.33771e-48	.	.	.	.	.	.	.	downregulated	.	.	.	.	.	.	.	.
EBPL	4.02574e-53	-0.177252	0.504	0.736	1.47346e-48	.	.	.	.	.	.	.	upregulated	.	.	.	.	.	.	.	.
LGALS3BP	4.64842e-53	-0.248465	0.911	0.972	1.70137e-48	.	.	.	.	.	.	.	upregulated	.	.	.	.	.	.	.	.
NTHL1	5.21523e-53	-0.0811311	0.184	0.37	1.90883e-48	.	.	.	.	.	.	.	upregulated	.	.	.	.	.	.	.	.
EXOSC4	5.53659e-53	-0.0798719	0.179	0.362	2.02645e-48	.	.	.	.	.	.	.	upregulated	.	.	.	.	.	.	.	.
UBXN1	5.69497e-53	-0.1995	0.854	0.952	2.08442e-48	.	.	.	.	.	.	.	upregulated	.	.	.	.	.	.	.	.
IFT43	5.763e-53	-0.126271	0.372	0.611	2.10932e-48	.	.	.	.	.	.	.	upregulated	.	.	.	.	.	.	.	.
GNG4	5.88599e-53	-0.0819335	0.156	0.326	2.15433e-48	.	.	.	.	.	.	.	upregulated	.	.	.	.	.	.	.	.
KLF7	5.97587e-53	0.30778	0.557	0.482	2.18723e-48	.	.	.	.	.	.	.	downregulated	.	.	.	.	.	yes	.	.
TNFSF12	6.79236e-53	-0.0799202	0.17	0.348	2.48607e-48	.	.	.	.	.	.	.	upregulated	.	.	.	.	.	.	.	.
GYPC	6.92209e-53	-0.236515	0.911	0.971	2.53356e-48	.	.	.	.	.	.	.	upregulated	.	.	.	.	.	.	.	.
ZNRD2	6.94651e-53	-0.122104	0.314	0.542	2.54249e-48	.	.	.	.	.	.	.	upregulated	.	.	.	.	.	.	.	.
BEX1	8.02293e-53	-0.288581	0.247	0.435	2.93647e-48	.	.	.	.	.	.	.	upregulated	.	.	.	.	.	.	.	.
F2RL1	1.3032e-52	0.276698	0.655	0.521	4.76986e-48	.	.	.	.	.	.	.	downregulated	.	.	.	.	.	.	.	.
FASN	1.33452e-52	-0.099491	0.147	0.308	4.88449e-48	.	.	.	.	.	.	.	upregulated	.	.	.	.	.	.	.	.
THAP7	1.3599e-52	-0.0849687	0.203	0.397	4.97737e-48	.	.	.	.	.	.	.	upregulated	.	.	.	.	.	yes	.	.
OGFOD3	1.70323e-52	-0.0834806	0.247	0.462	6.23401e-48	.	.	.	.	.	.	.	upregulated	.	.	.	.	.	.	.	.
LRFN3	2.05292e-52	-0.0586152	0.099	0.24	7.5139e-48	.	.	.	.	.	.	.	upregulated	.	.	.	.	.	.	.	.
DNAJC10	2.45366e-52	0.275278	0.865	0.868	8.98066e-48	.	.	.	.	.	.	.	downregulated	.	.	.	.	.	.	.	.
SNHG14	2.47139e-52	0.307934	0.647	0.568	9.04555e-48	.	.	.	.	.	.	.	downregulated	.	.	.	.	.	.	.	.
ELP5	3.05359e-52	-0.0898667	0.234	0.436	1.11765e-47	.	.	.	.	.	.	.	upregulated	.	.	.	.	.	.	.	.
ATP13A1	3.66183e-52	-0.0849189	0.187	0.368	1.34027e-47	.	.	.	.	.	.	.	upregulated	.	.	.	.	.	.	.	.
GRAMD1B	3.96274e-52	-0.186056	0.493	0.724	1.4504e-47	.	.	.	.	.	.	.	upregulated	.	.	.	.	.	.	.	yes
MRPL43	4.1684e-52	-0.170788	0.58	0.788	1.52567e-47	.	.	.	.	.	.	.	upregulated	.	.	.	.	.	.	.	.
TSSC4	4.25972e-52	-0.114166	0.336	0.569	1.5591e-47	.	.	.	.	.	.	.	upregulated	.	.	.	.	.	.	.	.
CFD	4.40493e-52	0.353189	0.255	0.124	1.61225e-47	.	.	.	.	.	.	.	downregulated	.	.	.	.	.	.	.	.
HTRA3	4.52446e-52	0.397781	0.352	0.22	1.656e-47	.	.	.	.	.	.	.	downregulated	.	.	.	.	.	.	.	.
ARSA	4.61868e-52	-0.0957726	0.228	0.426	1.69048e-47	.	.	.	.	.	.	.	upregulated	.	.	.	.	.	.	.	.
TMEM203	6.6962e-52	-0.121771	0.393	0.632	2.45087e-47	.	.	.	.	.	.	.	upregulated	.	.	.	.	.	.	.	.
LSM3	6.93783e-52	-0.187505	0.742	0.896	2.53931e-47	.	.	.	.	.	.	.	upregulated	.	.	.	.	.	.	.	.
CYB5R1	6.95445e-52	-0.10008	0.236	0.432	2.5454e-47	.	.	.	.	.	.	.	upregulated	.	.	.	.	.	.	.	.
LINC02381	9.59232e-52	-0.0602816	0.126	0.283	3.51088e-47	.	.	.	.	.	.	.	upregulated	.	.	.	.	.	.	.	.
GPN3	1.1397e-51	-0.0941574	0.252	0.461	4.17142e-47	.	.	.	.	.	.	.	upregulated	.	.	.	.	.	.	.	.
UBE2M	1.30226e-51	-0.185091	0.677	0.862	4.7664e-47	.	.	.	.	.	.	.	upregulated	.	.	.	.	.	.	.	.
RPS10	1.33925e-51	-0.205866	0.902	0.963	4.90178e-47	.	.	.	.	.	.	.	upregulated	.	.	.	.	.	.	.	.
RPL7A	1.35544e-51	-0.16146	1	1	4.96106e-47	.	.	.	.	.	.	.	upregulated	.	.	.	.	.	.	.	.
UQCRB	1.36648e-51	-0.151773	0.997	0.998	5.00147e-47	.	.	.	.	.	.	.	upregulated	.	.	.	.	.	.	.	.
SLC2A8	1.47472e-51	-0.0579122	0.081	0.21	5.39763e-47	.	.	.	.	.	.	.	upregulated	.	.	.	.	.	.	.	.
CEP170	2.16101e-51	0.252394	0.718	0.679	7.90951e-47	.	.	.	.	.	.	.	downregulated	.	.	.	.	.	.	.	.
GSS	2.51857e-51	-0.0937288	0.229	0.424	9.21821e-47	.	.	.	.	.	.	.	upregulated	.	.	.	.	.	.	.	.
SEPTIN7	2.78473e-51	0.209762	0.977	0.984	1.01924e-46	.	.	.	.	.	.	.	downregulated	.	.	.	.	.	.	.	.
MRPS36	2.87715e-51	-0.181553	0.67	0.852	1.05307e-46	.	.	.	.	.	.	.	upregulated	.	.	.	.	.	.	.	.
SCAF11	3.02114e-51	0.262162	0.932	0.933	1.10577e-46	.	.	.	.	.	.	.	downregulated	.	.	.	.	.	.	.	.
AC002467.1	3.05314e-51	-0.0423115	0.038	0.136	1.11748e-46	.	.	.	.	.	.	.	upregulated	.	.	.	.	.	.	.	.
AL096870.8	3.50426e-51	-0.0982288	0.245	0.447	1.28259e-46	.	.	.	.	.	.	.	upregulated	.	.	.	.	.	.	.	.
SELENOW	3.8889e-51	-0.235866	0.891	0.966	1.42338e-46	.	.	.	.	.	.	.	upregulated	.	.	.	.	.	.	.	.
CCDC68	4.91598e-51	-0.112764	0.24	0.434	1.7993e-46	.	.	.	.	.	.	.	upregulated	.	.	.	.	.	.	.	.
POLR2F	5.04847e-51	-0.179332	0.688	0.877	1.84779e-46	.	.	.	.	.	.	.	upregulated	.	.	.	.	.	.	.	.
DNAJC1	5.68603e-51	-0.264345	0.945	0.973	2.08114e-46	.	.	.	.	.	.	.	upregulated	.	.	.	.	.	.	.	.
SLC25A39	5.99706e-51	-0.140875	0.464	0.695	2.19498e-46	.	.	.	.	.	.	.	upregulated	.	.	.	.	.	.	.	.
SEC62	6.42809e-51	-0.226845	0.989	0.997	2.35274e-46	.	.	.	.	.	.	.	upregulated	.	.	.	.	.	.	.	.
2023-03-01	6.89257e-51	-0.0474373	0.03	0.119	2.52275e-46	.	.	.	.	.	.	.	upregulated	.	.	.	.	.	.	.	.
AP2B1	7.7073e-51	0.238645	0.908	0.917	2.82095e-46	.	.	.	.	.	.	.	downregulated	.	.	.	.	.	.	.	.
NFIX	8.12942e-51	0.256588	0.878	0.889	2.97545e-46	.	.	.	.	.	.	.	downregulated	.	.	.	.	.	yes	.	.
NPC2	8.41695e-51	-0.182364	0.919	0.978	3.08069e-46	.	.	.	.	.	.	.	upregulated	.	.	.	.	.	.	.	.
IQGAP1	9.58272e-51	0.240557	0.95	0.95	3.50737e-46	.	.	.	.	.	.	.	downregulated	.	.	.	.	.	.	.	.
2023-03-02	1.31487e-50	-0.0796962	0.206	0.396	4.81254e-46	.	.	.	.	.	.	.	upregulated	.	.	.	.	.	.	.	.
PLCG2	1.35506e-50	0.26037	0.864	0.829	4.95964e-46	.	.	.	.	.	.	.	downregulated	.	.	.	.	.	.	.	.
SMIM29	1.38094e-50	-0.0642817	0.106	0.246	5.05436e-46	.	.	.	.	.	.	.	upregulated	.	.	.	.	.	.	.	.
TEX264	1.39642e-50	-0.148044	0.468	0.697	5.11102e-46	.	.	.	.	.	.	.	upregulated	.	.	.	.	.	.	.	.
PDK1	1.59095e-50	0.271924	0.507	0.422	5.82305e-46	.	.	.	.	.	.	.	downregulated	.	.	.	.	.	.	.	.
LARS	1.59737e-50	0.270113	0.81	0.825	5.84653e-46	.	.	.	.	.	.	.	downregulated	.	.	.	.	.	.	.	.
AC104695.2	2.04507e-50	-0.0530517	0.018	0.092	7.48516e-46	.	.	.	.	.	.	.	upregulated	.	.	.	.	.	.	.	.
MED31	2.23052e-50	-0.12213	0.367	0.59	8.16394e-46	.	.	.	.	.	.	.	upregulated	.	.	.	.	.	.	.	.
MRPL44	2.3278e-50	-0.105832	0.317	0.545	8.51997e-46	.	.	.	.	.	.	.	upregulated	.	.	.	.	.	.	.	.
CPA4	2.3679e-50	-0.578158	0.248	0.411	8.66675e-46	.	.	.	.	.	.	.	upregulated	.	.	.	.	.	.	.	.
DOK1	2.39829e-50	-0.0636322	0.097	0.233	8.77796e-46	.	.	.	.	.	.	.	upregulated	.	.	.	.	.	.	.	.
NDUFS8	2.48084e-50	-0.213216	0.776	0.917	9.08011e-46	.	.	.	.	.	.	.	upregulated	.	.	.	.	.	.	.	.
PSMB3	2.54165e-50	-0.205247	0.709	0.875	9.30271e-46	.	.	.	.	.	.	.	upregulated	.	.	.	.	.	.	.	.
BNC2-AS1	2.61286e-50	-0.0513682	0.082	0.209	9.56332e-46	.	.	.	.	.	.	.	upregulated	.	.	.	.	.	.	.	.
EHD2	2.82615e-50	0.259629	0.889	0.897	1.0344e-45	.	.	.	.	.	.	.	downregulated	.	.	.	.	.	.	.	.
TAF10	2.90034e-50	-0.191017	0.754	0.906	1.06156e-45	.	.	.	.	.	.	.	upregulated	.	.	.	.	.	.	.	.
GSTM1	3.23418e-50	0.0852966	0.116	0.018	1.18374e-45	.	.	.	.	.	.	.	downregulated	.	.	.	.	.	.	.	.
SEC31A	3.60552e-50	0.226095	0.992	0.994	1.31966e-45	.	.	.	.	.	.	.	downregulated	.	.	.	.	.	.	.	.
SSBP4	4.17403e-50	-0.168726	0.457	0.691	1.52774e-45	.	.	.	.	.	.	.	upregulated	.	.	.	.	.	.	.	.
PPFIBP1	4.83884e-50	0.239405	0.875	0.845	1.77106e-45	.	.	.	.	.	.	.	downregulated	.	.	.	.	.	.	.	.
RPS16	4.87454e-50	-0.153277	1	1	1.78413e-45	.	.	.	.	.	.	.	upregulated	.	.	.	.	.	.	.	.
AC073611.1	5.19074e-50	-0.0567328	0.096	0.231	1.89986e-45	.	.	.	.	.	.	.	upregulated	.	.	.	.	.	.	.	.
SMUG1	5.45819e-50	-0.0892418	0.252	0.459	1.99775e-45	.	.	.	.	.	.	.	upregulated	.	.	.	.	.	.	.	.
PLCXD1	6.82354e-50	-0.0878208	0.058	0.167	2.49749e-45	.	.	.	.	.	.	.	upregulated	.	.	.	.	.	.	.	.
PLAGL1	8.08257e-50	0.445404	0.868	0.876	2.9583e-45	.	.	.	.	.	.	.	downregulated	.	.	.	.	.	yes	.	.
FKBP1B	9.45745e-50	-0.0627333	0.12	0.267	3.46152e-45	.	.	.	.	.	.	.	upregulated	.	.	.	.	.	.	.	.
VAMP2	9.93164e-50	-0.162734	0.516	0.725	3.63508e-45	.	.	.	.	.	.	.	upregulated	.	.	.	.	.	.	.	.
NXN	1.21483e-49	-0.0720128	0.167	0.337	4.44639e-45	.	.	.	.	.	.	.	upregulated	.	.	.	.	.	.	.	.
GCA	1.3921e-49	-0.050778	0.058	0.168	5.09522e-45	.	.	.	.	.	.	.	upregulated	.	.	.	.	.	.	.	.
NUDT16L1	1.43082e-49	-0.0890695	0.265	0.475	5.23694e-45	.	.	.	.	.	.	.	upregulated	.	.	.	.	.	.	.	.
KIFC3	1.44561e-49	-0.146606	0.396	0.608	5.29107e-45	.	.	.	.	.	.	.	upregulated	.	.	.	.	.	.	.	.
RPS5	1.46705e-49	-0.154468	0.999	1	5.36956e-45	.	.	.	.	.	.	.	upregulated	.	.	.	.	.	.	.	.
COX7A1	1.55425e-49	-0.207085	0.306	0.495	5.68872e-45	.	.	.	.	.	.	.	upregulated	.	.	.	.	.	.	.	.
RSRP1	1.93715e-49	0.223672	0.828	0.795	7.09017e-45	.	.	.	.	.	.	.	downregulated	.	.	.	.	.	.	.	.
PSMD2	2.11271e-49	-0.222025	0.774	0.904	7.73274e-45	.	.	.	.	.	.	.	upregulated	.	.	.	.	.	.	.	.
BGN	2.12318e-49	0.300788	0.436	0.287	7.77107e-45	.	.	.	.	.	.	.	downregulated	.	.	.	.	.	.	.	.
NDUFS3	2.1532e-49	-0.143536	0.478	0.715	7.88092e-45	.	.	.	.	.	.	.	upregulated	.	.	.	.	.	.	.	.
ATP1B3	2.15736e-49	-0.242585	0.688	0.854	7.89616e-45	.	.	.	.	.	.	.	upregulated	.	.	.	.	.	.	.	.
VCP	2.51341e-49	-0.214547	0.804	0.924	9.19935e-45	.	.	.	.	.	.	.	upregulated	.	.	.	.	.	.	.	.
REEP5	2.56346e-49	-0.229159	0.839	0.946	9.38252e-45	.	.	.	.	.	.	.	upregulated	.	.	.	.	.	.	.	.
EIF4G2	2.76076e-49	0.200913	0.988	0.986	1.01046e-44	.	.	.	.	.	.	.	downregulated	.	.	.	.	.	.	.	.
NECTIN2	2.76613e-49	-0.199758	0.745	0.897	1.01243e-44	.	.	.	.	.	.	.	upregulated	.	.	.	.	.	.	.	.
2023-03-03	3.29074e-49	-0.0876148	0.182	0.354	1.20445e-44	.	.	.	.	.	.	.	upregulated	.	.	.	.	.	.	.	.
CHPF2	3.31194e-49	-0.132958	0.398	0.623	1.2122e-44	.	.	.	.	.	.	.	upregulated	.	.	.	.	.	.	.	.
C1orf122	3.55165e-49	-0.213419	0.753	0.892	1.29994e-44	.	.	.	.	.	.	.	upregulated	.	.	.	.	.	.	.	.
AL451165.2	3.91182e-49	-0.0532367	0.091	0.223	1.43177e-44	.	.	.	.	.	.	.	upregulated	.	.	.	.	.	.	.	.
MYRF	4.64053e-49	-0.209191	0.464	0.685	1.69848e-44	.	.	.	.	.	.	.	upregulated	.	.	.	.	.	yes	.	.
HMGA1	4.73689e-49	-0.289187	0.467	0.663	1.73375e-44	.	.	.	.	.	.	.	upregulated	.	.	.	.	.	yes	.	.
PSMD9	4.85555e-49	-0.180388	0.694	0.875	1.77718e-44	.	.	.	.	.	.	.	upregulated	.	.	.	.	.	.	.	.
CD14	4.98693e-49	-0.145162	0.136	0.282	1.82526e-44	.	.	.	.	.	.	.	upregulated	.	.	.	.	.	.	.	.
AFAP1	5.23439e-49	0.318341	0.811	0.836	1.91584e-44	.	.	.	.	.	.	.	downregulated	.	.	.	.	.	.	.	.
GMPR2	6.66549e-49	-0.129456	0.426	0.664	2.43964e-44	.	.	.	.	.	.	.	upregulated	.	.	.	.	.	.	.	.
PMF1	7.09408e-49	-0.119133	0.365	0.598	2.5965e-44	.	.	.	.	.	.	.	upregulated	.	.	.	.	.	.	.	.
OXLD1	8.14692e-49	-0.111966	0.359	0.59	2.98185e-44	.	.	.	.	.	.	.	upregulated	.	.	.	.	.	.	.	.
MSRB1	8.80196e-49	-0.103805	0.251	0.45	3.2216e-44	.	.	.	.	.	.	.	upregulated	.	.	.	.	.	.	.	.
GFER	1.00772e-48	-0.082894	0.257	0.463	3.68837e-44	.	.	.	.	.	.	.	upregulated	.	.	.	.	.	.	.	.
EIF2B2	1.01514e-48	-0.0828771	0.218	0.409	3.71551e-44	.	.	.	.	.	.	.	upregulated	.	.	.	.	.	.	.	.
OCIAD1	1.05225e-48	-0.196209	0.838	0.943	3.85136e-44	.	.	.	.	.	.	.	upregulated	.	.	.	.	.	.	.	.
PXK	1.2659e-48	0.245832	0.578	0.506	4.63334e-44	.	.	.	.	.	.	.	downregulated	.	.	.	.	.	.	.	.
LTBP2	1.30233e-48	0.28295	0.852	0.832	4.76666e-44	.	.	.	.	.	.	.	downregulated	.	.	.	.	.	.	.	.
AC027644.3	1.34557e-48	-0.0646005	0.148	0.31	4.92492e-44	.	.	.	.	.	.	.	upregulated	.	.	.	.	.	.	.	.
MEIS3	1.42941e-48	-0.0830543	0.219	0.411	5.23178e-44	.	.	.	.	.	.	.	upregulated	.	.	.	.	.	yes	.	.
ING1	1.43431e-48	-0.124199	0.282	0.486	5.24973e-44	.	.	.	.	.	.	.	upregulated	.	.	.	.	.	.	.	.
SLC39A8	1.57874e-48	-0.101033	0.15	0.307	5.77834e-44	.	.	.	.	.	.	.	upregulated	.	.	.	.	.	.	.	.
B4GALT7	1.7944e-48	-0.0953785	0.308	0.528	6.5677e-44	.	.	.	.	.	.	.	upregulated	.	.	.	.	.	.	.	.
HMGN1	1.85085e-48	0.208497	0.973	0.98	6.77428e-44	.	.	.	.	.	.	.	downregulated	.	.	.	.	.	.	.	.
CDA	2.06353e-48	-0.0772181	0.061	0.169	7.55273e-44	.	.	.	.	.	.	.	upregulated	.	.	.	.	.	.	.	.
NAMPT	2.09618e-48	-0.310483	0.649	0.815	7.67221e-44	.	.	.	.	.	.	.	upregulated	.	.	.	.	.	.	.	.
GJA1	2.12092e-48	0.273528	0.975	0.953	7.76279e-44	.	.	.	.	.	.	.	downregulated	.	.	.	.	.	.	.	.
KDM5B	2.25296e-48	0.233919	0.882	0.875	8.24606e-44	.	.	.	.	.	.	.	downregulated	.	.	.	.	.	yes	.	.
CCNDBP1	2.31529e-48	-0.119681	0.366	0.583	8.47419e-44	.	.	.	.	.	.	.	upregulated	.	.	.	.	.	.	.	.
EMC3	2.51735e-48	-0.177778	0.627	0.817	9.21375e-44	.	.	.	.	.	.	.	upregulated	.	.	.	.	.	.	.	.
IMP4	2.655e-48	-0.0936682	0.276	0.486	9.71757e-44	.	.	.	.	.	.	.	upregulated	.	.	.	.	.	.	.	.
GDI2	2.65859e-48	0.211056	0.916	0.927	9.73069e-44	.	.	.	.	.	.	.	downregulated	.	.	.	.	.	.	.	.
SNRNP25	2.68126e-48	-0.126027	0.394	0.625	9.81367e-44	.	.	.	.	.	.	.	upregulated	.	.	.	.	.	.	.	.
AL445253.1	2.80609e-48	-0.0316281	0.004	0.057	1.02706e-43	.	.	.	.	.	.	.	upregulated	.	.	.	.	.	.	.	.
SFT2D2	3.36766e-48	0.254735	0.648	0.608	1.2326e-43	.	.	.	.	.	.	.	downregulated	.	.	.	.	.	.	.	.
CD99	3.42537e-48	-0.188662	0.982	0.992	1.25372e-43	.	.	.	.	.	.	.	upregulated	.	.	.	.	.	.	.	.
RSRC2	3.70252e-48	0.231024	0.87	0.879	1.35516e-43	.	.	.	.	.	.	.	downregulated	.	.	.	.	.	.	.	.
GET3	3.9583e-48	-0.139185	0.456	0.698	1.44878e-43	.	.	.	.	.	.	.	upregulated	.	.	.	.	.	.	.	.
HP1BP3	3.97816e-48	0.217897	0.931	0.935	1.45605e-43	.	.	.	.	.	.	.	downregulated	.	.	.	.	.	.	.	.
HIST3H2A	4.09241e-48	-0.0675003	0.166	0.338	1.49786e-43	.	.	.	.	.	.	.	upregulated	.	.	.	.	.	.	.	.
NCBP2AS2	4.24047e-48	-0.0999685	0.315	0.534	1.55205e-43	.	.	.	.	.	.	.	upregulated	.	.	.	.	.	.	.	.
SKP1	4.43137e-48	-0.158562	0.99	0.998	1.62193e-43	.	.	.	.	.	.	.	upregulated	.	.	.	.	.	.	.	.
ZNHIT2	4.83438e-48	-0.064771	0.116	0.259	1.76943e-43	.	.	.	.	.	.	.	upregulated	.	.	.	.	.	.	.	.
AP1M2	5.0635e-48	-0.045913	0.024	0.102	1.85329e-43	.	.	.	.	.	.	.	upregulated	.	.	.	.	.	.	.	.
KDELR1	5.19665e-48	-0.181663	0.97	0.989	1.90203e-43	.	.	.	.	.	.	.	upregulated	.	.	.	.	.	.	.	.
PLA2G4A	5.67849e-48	-0.0485863	0.038	0.13	2.07838e-43	.	.	.	.	.	.	.	upregulated	.	.	.	.	.	.	.	.
AVPI1	6.17449e-48	-0.167079	0.468	0.682	2.25993e-43	.	.	.	.	.	.	.	upregulated	.	.	.	.	.	.	.	.
PRKAA2	6.71633e-48	-0.0486211	0.088	0.217	2.45825e-43	.	.	.	.	.	.	.	upregulated	.	.	.	.	.	.	.	.
DLGAP1-AS1	6.80508e-48	-0.0809444	0.191	0.367	2.49073e-43	.	.	.	.	.	.	.	upregulated	.	.	.	.	.	.	.	.
NCEH1	6.98721e-48	-0.118216	0.189	0.353	2.55739e-43	.	.	.	.	.	.	.	upregulated	.	.	.	.	.	.	.	.
FMC1	6.99362e-48	-0.106863	0.34	0.566	2.55973e-43	.	.	.	.	.	.	.	upregulated	.	.	.	.	.	.	.	.
KLF2	7.30202e-48	0.251693	0.591	0.465	2.67261e-43	.	.	.	.	.	.	.	downregulated	.	.	.	.	.	yes	.	.
AL161431.1	8.83813e-48	-0.0504103	0.02	0.095	3.23484e-43	.	.	.	.	.	.	.	upregulated	.	.	.	.	.	.	.	.
C19orf81	9.25077e-48	-0.0368938	0.029	0.113	3.38588e-43	.	.	.	.	.	.	.	upregulated	.	.	.	.	.	.	.	.
PSMB7	9.30159e-48	-0.18077	0.798	0.931	3.40447e-43	.	.	.	.	.	.	.	upregulated	.	.	.	.	.	.	.	.
NDUFA6	1.0208e-47	-0.178202	0.806	0.926	3.73621e-43	.	.	.	.	.	.	.	upregulated	.	.	.	.	.	.	.	.
IER2	1.09363e-47	0.323347	0.634	0.57	4.00279e-43	.	.	.	.	.	.	.	downregulated	.	.	.	.	.	.	.	.
CLK1	1.1091e-47	0.242914	0.535	0.455	4.05942e-43	.	.	.	.	.	.	.	downregulated	.	.	.	.	.	.	.	.
AC010531.6	1.31996e-47	-0.0321613	0.028	0.112	4.83117e-43	.	.	.	.	.	.	.	upregulated	.	.	.	.	.	.	.	.
FGD5-AS1	1.6602e-47	0.239442	0.65	0.619	6.07649e-43	.	.	.	.	.	.	.	downregulated	.	.	.	.	.	.	.	.
RBBP4	1.67176e-47	0.249634	0.74	0.756	6.11879e-43	.	.	.	.	.	.	.	downregulated	.	.	.	.	.	.	.	.
RPS19	1.77438e-47	-0.164608	1	1	6.4944e-43	.	.	.	.	.	.	.	upregulated	.	.	.	.	.	.	.	.
PLAAT4	2.16454e-47	-0.243891	0.455	0.647	7.92243e-43	.	.	.	.	.	.	.	upregulated	.	.	.	.	.	.	.	.
PRG4	2.19995e-47	-0.0850383	0.016	0.085	8.05202e-43	.	.	.	.	.	.	.	upregulated	.	.	.	.	.	.	.	.
TCTN3	2.23295e-47	-0.089989	0.247	0.443	8.17283e-43	.	.	.	.	.	.	.	upregulated	.	.	.	.	.	.	.	.
POLE4	2.31094e-47	-0.185766	0.606	0.792	8.45828e-43	.	.	.	.	.	.	.	upregulated	.	.	.	.	.	.	.	.
MACROD1	2.37891e-47	-0.049562	0.093	0.225	8.70704e-43	.	.	.	.	.	.	.	upregulated	.	.	.	.	.	.	.	.
LPCAT2	2.55182e-47	0.264622	0.498	0.403	9.33991e-43	.	.	.	.	.	.	.	downregulated	.	.	.	.	.	.	.	.
LINC02489	2.6831e-47	-0.0620319	0.13	0.278	9.82043e-43	.	.	.	.	.	.	.	upregulated	.	.	.	.	.	.	.	.
APOL6	2.8402e-47	0.223263	0.424	0.305	1.03954e-42	.	.	.	.	.	.	.	downregulated	.	.	.	.	.	.	.	.
PSD3	2.96591e-47	0.282034	0.965	0.951	1.08555e-42	.	.	.	.	.	.	.	downregulated	.	.	.	.	.	.	.	.
COA6	3.01836e-47	-0.132849	0.446	0.68	1.10475e-42	.	.	.	.	.	.	.	upregulated	.	.	.	.	.	.	.	.
FAF1	3.98907e-47	-0.0830375	0.242	0.44	1.46004e-42	.	.	.	.	.	.	.	upregulated	.	.	.	.	.	.	.	.
FSTL1	4.11819e-47	0.279347	0.966	0.968	1.5073e-42	.	.	.	.	.	.	.	downregulated	.	.	.	.	.	.	.	.
WWC1	4.22786e-47	-0.0625639	0.046	0.143	1.54744e-42	.	.	.	.	.	.	.	upregulated	.	.	.	.	.	.	.	.
TIMP1	4.35159e-47	-0.384314	1	1	1.59273e-42	.	.	.	.	.	.	.	upregulated	.	.	.	.	.	.	.	.
VEZT	4.39957e-47	0.238509	0.75	0.749	1.61029e-42	.	.	.	.	.	.	.	downregulated	.	.	.	.	.	.	.	.
DOCK1	4.43767e-47	0.250267	0.585	0.532	1.62423e-42	.	.	.	.	.	.	.	downregulated	.	.	.	.	.	.	.	.
NUDT22	4.76157e-47	-0.130515	0.414	0.65	1.74278e-42	.	.	.	.	.	.	.	upregulated	.	.	.	.	.	.	.	.
RPS21	4.92599e-47	-0.144244	1	1	1.80296e-42	.	.	.	.	.	.	.	upregulated	.	.	.	.	.	.	.	.
ZNF330	5.22894e-47	-0.13448	0.331	0.535	1.91384e-42	.	.	.	.	.	.	.	upregulated	.	.	.	.	.	.	.	.
PHKG2	5.45677e-47	-0.055693	0.126	0.274	1.99723e-42	.	.	.	.	.	.	.	upregulated	.	.	.	.	.	.	.	.
SCO2	5.8834e-47	-0.109514	0.337	0.555	2.15338e-42	.	.	.	.	.	.	.	upregulated	.	.	.	.	.	.	.	.
STX3	6.38379e-47	-0.0659073	0.11	0.247	2.33653e-42	.	.	.	.	.	.	.	upregulated	.	.	.	.	.	.	.	.
SSR4	7.79353e-47	-0.180267	0.97	0.992	2.85251e-42	.	.	.	.	.	.	.	upregulated	.	.	.	.	.	.	.	.
ALG3	8.08258e-47	-0.103288	0.31	0.52	2.95831e-42	.	.	.	.	.	.	.	upregulated	.	.	.	.	.	.	.	.
RPL18A	9.44358e-47	-0.143214	1	1	3.45645e-42	.	.	.	.	.	.	.	upregulated	.	.	.	.	.	.	.	.
AC015802.6	1.01352e-46	0.222172	0.447	0.345	3.70959e-42	.	.	.	.	.	.	.	downregulated	.	.	.	.	.	.	.	.
MFAP2	1.03561e-46	0.250094	0.761	0.611	3.79045e-42	.	.	.	.	.	.	.	downregulated	.	.	.	.	.	.	.	.
FAM20A	1.03609e-46	-0.102477	0.245	0.437	3.79218e-42	.	.	.	.	.	.	.	upregulated	.	.	.	.	.	.	.	.
IDH3G	1.19071e-46	-0.146733	0.481	0.708	4.35814e-42	.	.	.	.	.	.	.	upregulated	.	.	.	.	.	.	.	.
MOAP1	1.20803e-46	-0.0830149	0.184	0.353	4.42149e-42	.	.	.	.	.	.	.	upregulated	.	.	.	.	.	.	.	.
RHEB	1.24999e-46	-0.195748	0.792	0.919	4.5751e-42	.	.	.	.	.	.	.	upregulated	.	.	.	.	.	.	.	.
MRPS26	1.26133e-46	-0.138604	0.479	0.711	4.6166e-42	.	.	.	.	.	.	.	upregulated	.	.	.	.	.	.	.	.
TANC1	1.75284e-46	0.280194	0.579	0.523	6.41557e-42	.	.	.	.	.	.	.	downregulated	.	.	.	.	.	.	.	.
TP53RK	1.95728e-46	-0.116244	0.299	0.503	7.16383e-42	.	.	.	.	.	.	.	upregulated	.	.	.	.	.	.	.	.
MRPS6	2.04023e-46	-0.13902	0.342	0.552	7.46745e-42	.	.	.	.	.	.	.	upregulated	.	.	.	.	.	.	.	.
HHIPL1	2.23393e-46	-0.0351899	0.041	0.135	8.1764e-42	.	.	.	.	.	.	.	upregulated	.	.	.	.	.	.	.	.
FAM155A	2.38833e-46	-0.0376021	0.043	0.138	8.74152e-42	.	.	.	.	.	.	.	upregulated	.	.	.	.	.	.	.	.
H2AFZ	2.73896e-46	-0.265214	0.856	0.945	1.00249e-41	.	.	.	.	.	.	.	upregulated	.	.	.	.	.	.	.	.
WBP2	3.20379e-46	-0.121809	0.364	0.58	1.17262e-41	.	.	.	.	.	.	.	upregulated	.	.	.	.	.	.	.	.
RPL15	4.41126e-46	-0.122451	1	1	1.61457e-41	.	.	.	.	.	.	.	upregulated	.	.	.	.	.	.	.	.
HSPB6	4.96332e-46	0.365366	0.699	0.658	1.81662e-41	.	.	.	.	.	.	.	downregulated	.	.	.	.	.	.	.	.
SEMA3A	5.27778e-46	-0.0992676	0.068	0.178	1.93172e-41	.	.	.	.	.	.	.	upregulated	.	.	.	.	.	.	.	.
GAA	5.85816e-46	-0.0868101	0.275	0.48	2.14415e-41	.	.	.	.	.	.	.	upregulated	.	.	.	.	.	.	.	.
RPL11	6.25887e-46	-0.141797	1	1	2.29081e-41	.	.	.	.	.	.	.	upregulated	.	.	.	.	.	.	.	.
SLC40A1	6.62019e-46	-0.342702	0.331	0.495	2.42306e-41	.	.	.	.	.	.	.	upregulated	.	.	.	.	.	.	.	.
UQCRFS1	6.67898e-46	-0.170368	0.726	0.894	2.44457e-41	.	.	.	.	.	.	.	upregulated	.	.	.	.	.	.	.	.
PPP1R14B	7.18544e-46	-0.240409	0.874	0.944	2.62994e-41	.	.	.	.	.	.	.	upregulated	.	.	.	.	.	.	.	.
VWA5B2	7.71272e-46	-0.0657622	0.021	0.095	2.82293e-41	.	.	.	.	.	.	.	upregulated	.	.	.	.	.	.	.	.
CARMN	8.26018e-46	0.226329	0.256	0.129	3.02331e-41	.	.	.	.	.	.	.	downregulated	.	.	.	.	.	.	.	.
ACTG2	9.0426e-46	-0.431379	0.148	0.289	3.30968e-41	.	.	.	.	.	.	.	upregulated	.	.	.	.	.	.	.	.
NMB	9.39328e-46	-0.0680236	0.111	0.246	3.43803e-41	.	.	.	.	.	.	.	upregulated	.	.	.	.	.	.	.	.
MRAS	1.00999e-45	-0.211114	0.534	0.735	3.69666e-41	.	.	.	.	.	.	.	upregulated	.	.	.	.	.	.	.	.
FAM174C	1.11342e-45	-0.141852	0.471	0.687	4.07525e-41	.	.	.	.	.	.	.	upregulated	.	.	.	.	.	.	.	.
LINC01116	1.31048e-45	-0.151476	0.419	0.649	4.7965e-41	.	.	.	.	.	.	.	upregulated	.	.	.	.	.	.	.	.
B4GAT1	1.36674e-45	-0.0750794	0.224	0.413	5.00241e-41	.	.	.	.	.	.	.	upregulated	.	.	.	.	.	.	.	.
WIPI2	1.67785e-45	-0.189571	0.71	0.877	6.14109e-41	.	.	.	.	.	.	.	upregulated	.	.	.	.	.	.	.	.
SSX2IP	1.73277e-45	-0.0995593	0.156	0.306	6.34211e-41	.	.	.	.	.	.	.	upregulated	.	.	.	.	.	.	.	.
POP5	2.00068e-45	-0.0954515	0.311	0.524	7.32271e-41	.	.	.	.	.	.	.	upregulated	.	.	.	.	.	.	.	.
SMPD3	2.01574e-45	-0.0431432	0.009	0.068	7.37783e-41	.	.	.	.	.	.	.	upregulated	.	.	.	.	.	.	.	.
TNFRSF11B	2.24738e-45	-0.133917	0.133	0.274	8.22563e-41	.	.	.	.	.	.	.	upregulated	.	.	.	.	.	.	.	.
DPP3	2.49195e-45	-0.0563361	0.13	0.277	9.12079e-41	.	.	.	.	.	.	.	upregulated	.	.	.	.	.	.	.	.
AGA	3.12844e-45	-0.0920003	0.278	0.478	1.14504e-40	.	.	.	.	.	.	.	upregulated	.	.	.	.	.	.	.	.
ANAPC15	3.13092e-45	-0.108425	0.34	0.558	1.14595e-40	.	.	.	.	.	.	.	upregulated	.	.	.	.	.	.	.	.
RPL26L1	3.23501e-45	-0.16574	0.564	0.774	1.18405e-40	.	.	.	.	.	.	.	upregulated	.	.	.	.	.	.	.	.
ITGA3	3.27387e-45	-0.213475	0.382	0.567	1.19827e-40	.	.	.	.	.	.	.	upregulated	.	.	.	.	.	.	.	.
RPA3	3.29373e-45	-0.126258	0.38	0.604	1.20554e-40	.	.	.	.	.	.	.	upregulated	.	.	.	.	.	.	.	.
HIST1H2BK	3.49946e-45	-0.0398513	0.048	0.145	1.28084e-40	.	.	.	.	.	.	.	upregulated	.	.	.	.	.	.	.	.
SUMO1	3.9035e-45	-0.171871	0.819	0.929	1.42872e-40	.	.	.	.	.	.	.	upregulated	.	.	.	.	.	.	.	.
NDUFB3	3.93852e-45	-0.179655	0.779	0.913	1.44154e-40	.	.	.	.	.	.	.	upregulated	.	.	.	.	.	.	.	.
COA3	4.16457e-45	-0.158254	0.571	0.784	1.52427e-40	.	.	.	.	.	.	.	upregulated	.	.	.	.	.	.	.	.
SURF2	4.34093e-45	-0.0744634	0.231	0.425	1.58882e-40	.	.	.	.	.	.	.	upregulated	.	.	.	.	.	.	.	.
ECSIT	4.57248e-45	-0.0745341	0.212	0.396	1.67357e-40	.	.	.	.	.	.	.	upregulated	.	.	.	.	.	.	.	.
GEMIN6	4.69805e-45	-0.0701967	0.224	0.414	1.71953e-40	.	.	.	.	.	.	.	upregulated	.	.	.	.	.	.	.	.
COPRS	4.73392e-45	-0.137914	0.461	0.688	1.73266e-40	.	.	.	.	.	.	.	upregulated	.	.	.	.	.	.	.	.
SHARPIN	4.91484e-45	-0.114218	0.373	0.6	1.79888e-40	.	.	.	.	.	.	.	upregulated	.	.	.	.	.	.	.	.
SRGAP1	5.06962e-45	0.262858	0.695	0.674	1.85553e-40	.	.	.	.	.	.	.	downregulated	.	.	.	.	.	.	.	.
MARCKS	5.09284e-45	0.217784	0.984	0.98	1.86403e-40	.	.	.	.	.	.	.	downregulated	.	.	.	.	.	.	.	.
TBCC	5.15375e-45	-0.0666458	0.204	0.386	1.88632e-40	.	.	.	.	.	.	.	upregulated	.	.	.	.	.	.	.	.
DEXI	5.45874e-45	-0.1212	0.401	0.622	1.99795e-40	.	.	.	.	.	.	.	upregulated	.	.	.	.	.	.	.	.
EVA1A	5.51289e-45	-0.0482975	0.079	0.196	2.01777e-40	.	.	.	.	.	.	.	upregulated	.	.	.	.	.	.	.	.
RUVBL2	6.2922e-45	-0.083268	0.286	0.497	2.30301e-40	.	.	.	.	.	.	.	upregulated	.	.	.	.	.	.	.	.
MRPS18C	6.91329e-45	-0.151063	0.58	0.798	2.53033e-40	.	.	.	.	.	.	.	upregulated	.	.	.	.	.	.	.	.
SNCA	7.83696e-45	-0.0592134	0.028	0.107	2.86841e-40	.	.	.	.	.	.	.	upregulated	.	.	.	.	.	.	.	.
KCTD20	9.24709e-45	0.244541	0.696	0.676	3.38453e-40	.	.	.	.	.	.	.	downregulated	.	.	.	.	.	.	.	.
PSMD4	9.30126e-45	-0.167382	0.721	0.884	3.40435e-40	.	.	.	.	.	.	.	upregulated	.	.	.	.	.	.	.	.
GGPS1	9.85143e-45	-0.0878712	0.274	0.477	3.60572e-40	.	.	.	.	.	.	.	upregulated	.	.	.	.	.	.	.	.
PDGFD	9.87032e-45	-0.133381	0.265	0.448	3.61264e-40	.	.	.	.	.	.	.	upregulated	.	.	.	.	.	.	.	.
ZNF880	1.15733e-44	0.193113	0.343	0.228	4.23593e-40	.	.	.	.	.	.	.	downregulated	.	.	.	.	.	yes	.	.
MRPL50	1.26795e-44	-0.088659	0.31	0.53	4.64082e-40	.	.	.	.	.	.	.	upregulated	.	.	.	.	.	.	.	.
RAD51C	1.39021e-44	-0.0761837	0.206	0.383	5.08831e-40	.	.	.	.	.	.	.	upregulated	.	.	.	.	.	.	.	.
RRBP1	1.40769e-44	0.210854	0.971	0.97	5.1523e-40	.	.	.	.	.	.	.	downregulated	.	.	.	.	.	.	.	.
PHLDB3	1.43552e-44	-0.037272	0.036	0.123	5.25414e-40	.	.	.	.	.	.	.	upregulated	.	.	.	.	.	.	.	.
TRIR	1.44276e-44	-0.166763	0.922	0.973	5.28064e-40	.	.	.	.	.	.	.	upregulated	.	.	.	.	.	.	.	.
FIBP	1.89549e-44	-0.159737	0.609	0.814	6.93769e-40	.	.	.	.	.	.	.	upregulated	.	.	.	.	.	.	.	.
TMEM14B	1.92826e-44	-0.183043	0.837	0.93	7.05762e-40	.	.	.	.	.	.	.	upregulated	.	.	.	.	.	.	.	.
ULBP2	1.94988e-44	-0.0455863	0.09	0.214	7.13675e-40	.	.	.	.	.	.	.	upregulated	.	.	.	.	.	.	.	.
EPS8L2	2.61108e-44	-0.0541304	0.11	0.243	9.5568e-40	.	.	.	.	.	.	.	upregulated	.	.	.	.	.	.	.	.
NEU1	2.61527e-44	-0.0870063	0.306	0.52	9.57217e-40	.	.	.	.	.	.	.	upregulated	.	.	.	.	.	.	.	.
FNDC10	2.68367e-44	-0.0522603	0.094	0.219	9.82248e-40	.	.	.	.	.	.	.	upregulated	.	.	.	.	.	.	.	.
NUCB2	2.71636e-44	0.24351	0.924	0.93	9.94217e-40	.	.	.	.	.	.	.	downregulated	.	.	.	.	.	.	.	.
NKTR	2.73209e-44	0.258256	0.742	0.734	9.99971e-40	.	.	.	.	.	.	.	downregulated	.	.	.	.	.	.	.	.
EDEM2	2.80962e-44	-0.0825893	0.255	0.447	1.02835e-39	.	.	.	.	.	.	.	upregulated	.	.	.	.	.	.	.	.
GPRC5D-AS1	3.0497e-44	-0.0436163	0.068	0.177	1.11622e-39	.	.	.	.	.	.	.	upregulated	.	.	.	.	.	.	.	.
PSMG3	3.13146e-44	-0.0864375	0.274	0.475	1.14615e-39	.	.	.	.	.	.	.	upregulated	.	.	.	.	.	.	.	.
MPND	3.177e-44	-0.0570985	0.108	0.241	1.16281e-39	.	.	.	.	.	.	.	upregulated	.	.	.	.	.	.	.	.
WDR83	3.38938e-44	-0.0506007	0.1	0.228	1.24055e-39	.	.	.	.	.	.	.	upregulated	.	.	.	.	.	.	.	.
UFC1	3.55049e-44	-0.179852	0.807	0.93	1.29952e-39	.	.	.	.	.	.	.	upregulated	.	.	.	.	.	.	.	.
AC015871.1	3.70242e-44	-0.0560157	0.14	0.29	1.35512e-39	.	.	.	.	.	.	.	upregulated	.	.	.	.	.	.	.	.
H3F3A	3.92801e-44	-0.171697	0.999	0.999	1.43769e-39	.	.	.	.	.	.	.	upregulated	.	.	.	.	.	.	.	.
PSMB10	4.168e-44	-0.0873033	0.272	0.472	1.52553e-39	.	.	.	.	.	.	.	upregulated	.	.	.	.	.	.	.	.
FUS	5.85648e-44	0.231956	0.789	0.77	2.14353e-39	.	.	.	.	.	.	.	downregulated	.	.	.	.	.	.	.	.
RAC2	6.46585e-44	-0.142113	0.455	0.673	2.36656e-39	.	.	.	.	.	.	.	upregulated	.	.	.	.	.	.	.	.
FAM136A	6.59073e-44	-0.113865	0.395	0.623	2.41227e-39	.	.	.	.	.	.	.	upregulated	.	.	.	.	.	.	.	.
CD68	6.9297e-44	-0.0532319	0.158	0.318	2.53634e-39	.	.	.	.	.	.	.	upregulated	.	.	.	.	.	.	.	.
PSMB2	8.03936e-44	-0.171065	0.706	0.877	2.94249e-39	.	.	.	.	.	.	.	upregulated	.	.	.	.	.	.	.	.
HSBP1L1	8.68763e-44	-0.190426	0.516	0.709	3.17976e-39	.	.	.	.	.	.	.	upregulated	.	.	.	.	.	.	.	.
CKAP4	9.63718e-44	0.191631	0.951	0.95	3.5273e-39	.	.	.	.	.	.	.	downregulated	.	.	.	.	.	.	.	.
STN1	9.98839e-44	-0.0680573	0.221	0.406	3.65585e-39	.	.	.	.	.	.	.	upregulated	.	.	.	.	.	.	.	.
METRN	1.06772e-43	-0.118342	0.345	0.546	3.90797e-39	.	.	.	.	.	.	.	upregulated	.	.	.	.	.	.	.	.
BCAT1	1.1746e-43	0.305086	0.944	0.934	4.29917e-39	.	.	.	.	.	.	.	downregulated	.	.	.	.	.	.	.	.
ARL6IP5	1.21025e-43	-0.202045	0.91	0.969	4.42964e-39	.	.	.	.	.	.	.	upregulated	.	.	.	.	.	.	.	.
HYAL2	1.293e-43	-0.109972	0.363	0.584	4.73251e-39	.	.	.	.	.	.	.	upregulated	.	.	.	.	.	.	.	.
AC008267.5	1.35808e-43	-0.0427742	0.058	0.16	4.97072e-39	.	.	.	.	.	.	.	upregulated	.	.	.	.	.	.	.	.
MAP2K2	1.37894e-43	-0.170952	0.842	0.95	5.04705e-39	.	.	.	.	.	.	.	upregulated	.	.	.	.	.	.	.	.
PPP1R3F	1.4736e-43	-0.0386819	0.069	0.179	5.39352e-39	.	.	.	.	.	.	.	upregulated	.	.	.	.	.	.	.	.
WDR82	1.72447e-43	0.224772	0.719	0.704	6.31172e-39	.	.	.	.	.	.	.	downregulated	.	.	.	.	.	.	.	.
NFE4	2.0966e-43	-0.0426317	0.045	0.137	7.67377e-39	.	.	.	.	.	.	.	upregulated	.	.	.	.	.	yes	.	.
HCFC1R1	2.41653e-43	-0.172344	0.554	0.75	8.84474e-39	.	.	.	.	.	.	.	upregulated	.	.	.	.	.	.	.	.
LGMN	2.46278e-43	-0.0709629	0.166	0.322	9.01402e-39	.	.	.	.	.	.	.	upregulated	.	.	.	.	.	.	.	.
POP7	2.67967e-43	-0.115481	0.377	0.596	9.80787e-39	.	.	.	.	.	.	.	upregulated	.	.	.	.	.	.	.	.
NTPCR	3.30276e-43	-0.1113	0.404	0.623	1.20884e-38	.	.	.	.	.	.	.	upregulated	.	.	.	.	.	.	.	.
DCTN3	3.324e-43	-0.180577	0.775	0.908	1.21662e-38	.	.	.	.	.	.	.	upregulated	.	.	.	.	.	.	.	.
TMEM60	3.36788e-43	-0.0939175	0.306	0.513	1.23268e-38	.	.	.	.	.	.	.	upregulated	.	.	.	.	.	.	.	.
EEF1AKMT4	3.74535e-43	-0.0450046	0.071	0.18	1.37084e-38	.	.	.	.	.	.	.	upregulated	.	.	.	.	.	.	.	.
EEF1G	3.76213e-43	-0.14861	1	1	1.37698e-38	.	.	.	.	.	.	.	upregulated	.	.	.	.	.	.	.	.
C14orf119	4.19115e-43	-0.130086	0.528	0.753	1.534e-38	.	.	.	.	.	.	.	upregulated	.	.	.	.	.	.	.	.
AL162231.1	4.28907e-43	-0.0426405	0.095	0.22	1.56984e-38	.	.	.	.	.	.	.	upregulated	.	.	.	.	.	.	.	.
CXCL8	4.32257e-43	-0.0934471	0.016	0.081	1.58211e-38	.	.	.	.	.	.	.	upregulated	.	.	.	.	.	.	.	.
IL11	4.36609e-43	-0.162158	0.063	0.164	1.59803e-38	.	.	.	.	.	.	.	upregulated	.	.	.	.	.	.	.	.
PRR7	4.38844e-43	-0.042747	0.089	0.21	1.60621e-38	.	.	.	.	.	.	.	upregulated	.	.	.	.	.	.	.	.
HSPA4L	4.86559e-43	-0.0495414	0.073	0.183	1.78085e-38	.	.	.	.	.	.	.	upregulated	.	.	.	.	.	.	.	.
USE1	5.72694e-43	-0.124437	0.447	0.679	2.09612e-38	.	.	.	.	.	.	.	upregulated	.	.	.	.	.	.	.	.
TMEM41A	6.03066e-43	-0.0706411	0.224	0.407	2.20728e-38	.	.	.	.	.	.	.	upregulated	.	.	.	.	.	.	.	.
SMIM20	6.80631e-43	-0.130434	0.453	0.676	2.49118e-38	.	.	.	.	.	.	.	upregulated	.	.	.	.	.	.	.	.
TCIRG1	6.86561e-43	-0.0950936	0.264	0.453	2.51288e-38	.	.	.	.	.	.	.	upregulated	.	.	.	.	.	.	.	.
HPCAL1	7.73917e-43	-0.0665058	0.203	0.376	2.83261e-38	.	.	.	.	.	.	.	upregulated	.	.	.	.	.	.	.	.
ARSK	8.12396e-43	-0.0798008	0.196	0.362	2.97345e-38	.	.	.	.	.	.	.	upregulated	.	.	.	.	.	.	.	.
HAGHL	8.35451e-43	-0.0370439	0.031	0.111	3.05783e-38	.	.	.	.	.	.	.	upregulated	.	.	.	.	.	.	.	.
LAYN	8.82701e-43	-0.0779943	0.199	0.365	3.23078e-38	.	.	.	.	.	.	.	upregulated	.	.	.	.	.	.	.	.
TRIAP1	9.01039e-43	-0.117724	0.394	0.607	3.29789e-38	.	.	.	.	.	.	.	upregulated	.	.	.	.	.	.	.	.
GATD3B	9.99903e-43	-0.0298896	0.021	0.092	3.65975e-38	.	.	.	.	.	.	.	upregulated	.	.	.	.	.	.	.	.
HACD1	1.03087e-42	-0.0960406	0.219	0.388	3.77309e-38	.	.	.	.	.	.	.	upregulated	.	.	.	.	.	.	.	.
LINC00960	1.09194e-42	-0.0445316	0.036	0.119	3.99661e-38	.	.	.	.	.	.	.	upregulated	.	.	.	.	.	.	.	.
MRPL17	1.11017e-42	-0.168967	0.653	0.826	4.06332e-38	.	.	.	.	.	.	.	upregulated	.	.	.	.	.	.	.	.
RPL28	1.22964e-42	-0.152283	1	1	4.50061e-38	.	.	.	.	.	.	.	upregulated	.	.	.	.	.	.	.	.
FAM174A	1.35585e-42	-0.0913017	0.324	0.538	4.96255e-38	.	.	.	.	.	.	.	upregulated	.	.	.	.	.	.	.	.
OCEL1	1.36818e-42	-0.0813865	0.278	0.477	5.00769e-38	.	.	.	.	.	.	.	upregulated	.	.	.	.	.	.	.	.
P2RX5	1.37273e-42	-0.0249562	0.008	0.063	5.02432e-38	.	.	.	.	.	.	.	upregulated	.	.	.	.	.	.	.	.
THYN1	1.72381e-42	-0.0832523	0.305	0.513	6.3093e-38	.	.	.	.	.	.	.	upregulated	.	.	.	.	.	yes	.	.
PAG1	1.75017e-42	0.189915	0.177	0.07	6.40579e-38	.	.	.	.	.	.	.	downregulated	.	.	.	.	.	.	.	.
CPEB4	1.93598e-42	-0.258528	0.697	0.844	7.08589e-38	.	.	.	.	.	.	.	upregulated	.	.	.	.	.	.	.	.
ARID1B	1.97487e-42	0.230578	0.784	0.77	7.22821e-38	.	.	.	.	.	.	.	downregulated	.	.	.	.	.	.	.	.
LITAF	2.03458e-42	-0.150286	0.5	0.725	7.44678e-38	.	.	.	.	.	.	.	upregulated	.	.	.	.	.	.	.	.
DEPTOR	2.30217e-42	-0.140292	0.518	0.739	8.42617e-38	.	.	.	.	.	.	.	upregulated	.	.	.	.	.	.	.	.
OGT	2.31973e-42	0.238784	0.49	0.414	8.49044e-38	.	.	.	.	.	.	.	downregulated	.	.	.	.	.	.	.	.
COMMD4	2.57677e-42	-0.134467	0.504	0.726	9.43125e-38	.	.	.	.	.	.	.	upregulated	.	.	.	.	.	.	.	.
DYNC1I2	2.76391e-42	0.205602	0.951	0.961	1.01162e-37	.	.	.	.	.	.	.	downregulated	.	.	.	.	.	.	.	.
NDUFA9	2.90041e-42	-0.111892	0.366	0.583	1.06158e-37	.	.	.	.	.	.	.	upregulated	.	.	.	.	.	.	.	.
SYAP1	3.07645e-42	-0.19154	0.903	0.963	1.12601e-37	.	.	.	.	.	.	.	upregulated	.	.	.	.	.	.	.	.
ATP5MPL	3.10382e-42	-0.163687	0.978	0.994	1.13603e-37	.	.	.	.	.	.	.	upregulated	.	.	.	.	.	.	.	.
ECM1	3.61964e-42	-0.077772	0.119	0.251	1.32482e-37	.	.	.	.	.	.	.	upregulated	.	.	.	.	.	.	.	.
AUP1	3.67092e-42	-0.146986	0.548	0.755	1.34359e-37	.	.	.	.	.	.	.	upregulated	.	.	.	.	.	.	.	.
AP2M1	3.86944e-42	-0.176787	0.972	0.991	1.41625e-37	.	.	.	.	.	.	.	upregulated	.	.	.	.	.	.	.	.
FUCA1	4.10518e-42	-0.0770747	0.28	0.483	1.50254e-37	.	.	.	.	.	.	.	upregulated	.	.	.	.	.	.	.	.
PTGS1	4.14361e-42	0.414546	0.493	0.394	1.5166e-37	.	.	.	.	.	.	.	downregulated	.	.	.	.	.	.	.	.
SYNC	4.42555e-42	0.244343	0.709	0.685	1.61979e-37	.	.	.	.	.	.	.	downregulated	.	.	.	.	.	.	.	.
ERMP1	4.78453e-42	-0.0742344	0.276	0.478	1.75118e-37	.	.	.	.	.	.	.	upregulated	.	.	.	.	.	.	.	.
CXCL1	4.80704e-42	-0.255446	0.087	0.199	1.75942e-37	.	.	.	.	.	.	.	upregulated	.	.	.	.	.	.	.	.
NEDD9	4.84092e-42	-0.0560692	0.129	0.266	1.77183e-37	.	.	.	.	.	.	.	upregulated	.	.	.	.	.	.	.	.
MRPL38	4.92293e-42	-0.0897838	0.337	0.56	1.80184e-37	.	.	.	.	.	.	.	upregulated	.	.	.	.	.	.	.	.
RBM25	5.26298e-42	0.226065	0.819	0.82	1.9263e-37	.	.	.	.	.	.	.	downregulated	.	.	.	.	.	.	.	.
FAM110C	5.34306e-42	-0.0285875	0.011	0.069	1.95561e-37	.	.	.	.	.	.	.	upregulated	.	.	.	.	.	.	.	.
MCOLN1	5.59625e-42	-0.0712166	0.243	0.431	2.04829e-37	.	.	.	.	.	.	.	upregulated	.	.	.	.	.	.	.	.
SSU72	5.71952e-42	-0.159497	0.814	0.932	2.0934e-37	.	.	.	.	.	.	.	upregulated	.	.	.	.	.	.	.	.
ZG16B	6.70109e-42	-0.0409089	0.035	0.117	2.45267e-37	.	.	.	.	.	.	.	upregulated	.	.	.	.	.	.	.	.
ENPP4	6.76496e-42	-0.0424459	0.05	0.144	2.47604e-37	.	.	.	.	.	.	.	upregulated	.	.	.	.	.	.	.	.
DRAP1	7.05683e-42	-0.189462	0.855	0.948	2.58287e-37	.	.	.	.	.	.	.	upregulated	.	.	.	.	.	yes	.	.
PDPN	7.25445e-42	-0.131413	0.44	0.659	2.6552e-37	.	.	.	.	.	.	.	upregulated	.	.	.	.	.	.	.	.
SRSF11	7.40536e-42	0.208362	0.88	0.888	2.71044e-37	.	.	.	.	.	.	.	downregulated	.	.	.	.	.	.	.	.
SMIM12	7.983e-42	-0.0890656	0.304	0.509	2.92186e-37	.	.	.	.	.	.	.	upregulated	.	.	.	.	.	.	.	.
P4HTM	8.60894e-42	-0.0927837	0.298	0.498	3.15096e-37	.	.	.	.	.	.	.	upregulated	.	.	.	.	.	.	.	.
SCN1B	9.53548e-42	-0.113391	0.378	0.587	3.49008e-37	.	.	.	.	.	.	.	upregulated	.	.	.	.	.	.	.	.
DHRS4	9.69502e-42	-0.0683929	0.197	0.364	3.54847e-37	.	.	.	.	.	.	.	upregulated	.	.	.	.	.	.	.	.
SPTBN1	1.0125e-41	0.252283	0.977	0.972	3.70584e-37	.	.	.	.	.	.	.	downregulated	.	.	.	.	.	.	.	.
NAA20	1.09202e-41	-0.146868	0.539	0.758	3.99689e-37	.	.	.	.	.	.	.	upregulated	.	.	.	.	.	.	.	.
HIST2H2BE	1.09404e-41	-0.0406573	0.048	0.139	4.00428e-37	.	.	.	.	.	.	.	upregulated	.	.	.	.	.	.	.	.
PTDSS2	1.24597e-41	-0.0676247	0.203	0.376	4.56036e-37	.	.	.	.	.	.	.	upregulated	.	.	.	.	.	.	.	.
RPP25L	1.37326e-41	-0.0813964	0.259	0.451	5.02626e-37	.	.	.	.	.	.	.	upregulated	.	.	.	.	.	.	.	.
TTLL7	1.42073e-41	-0.0584907	0.117	0.248	5.2e-37	.	.	.	.	.	.	.	upregulated	.	.	.	.	.	.	.	.
POLR3H	1.42796e-41	-0.0721272	0.212	0.384	5.22648e-37	.	.	.	.	.	.	.	upregulated	.	.	.	.	.	.	.	.
MIR4458HG	1.71415e-41	-0.0743901	0.243	0.43	6.27396e-37	.	.	.	.	.	.	.	upregulated	.	.	.	.	.	.	.	.
LYSMD2	1.74736e-41	-0.0470096	0.118	0.254	6.39552e-37	.	.	.	.	.	.	.	upregulated	.	.	.	.	.	.	.	.
B3GALT4	1.78099e-41	-0.0474004	0.136	0.281	6.51862e-37	.	.	.	.	.	.	.	upregulated	.	.	.	.	.	.	.	.
KANK2	1.78441e-41	0.228664	0.719	0.708	6.53112e-37	.	.	.	.	.	.	.	downregulated	.	.	.	.	.	.	.	.
DST	1.82918e-41	0.278136	0.989	0.987	6.69498e-37	.	.	.	.	.	.	.	downregulated	.	.	.	.	.	.	.	.
AC100810.1	1.95475e-41	-0.0881379	0.341	0.555	7.15459e-37	.	.	.	.	.	.	.	upregulated	.	.	.	.	.	.	.	.
CEMIP2	2.12974e-41	-0.0955338	0.26	0.446	7.79506e-37	.	.	.	.	.	.	.	upregulated	.	.	.	.	.	.	.	.
SPATA20	2.14451e-41	-0.0778944	0.271	0.466	7.84913e-37	.	.	.	.	.	.	.	upregulated	.	.	.	.	.	.	.	.
DDR2	2.38752e-41	0.256146	0.88	0.874	8.73857e-37	.	.	.	.	.	.	.	downregulated	.	.	.	.	.	.	.	.
MRPL58	2.42643e-41	-0.0841242	0.299	0.503	8.88098e-37	.	.	.	.	.	.	.	upregulated	.	.	.	.	.	.	.	.
DUT	2.51681e-41	-0.155855	0.651	0.833	9.21179e-37	.	.	.	.	.	.	.	upregulated	.	.	.	.	.	.	.	.
UGGT2	2.65048e-41	0.215751	0.523	0.456	9.70103e-37	.	.	.	.	.	.	.	downregulated	.	.	.	.	.	.	.	.
TANC2	2.84861e-41	0.244462	0.722	0.7	1.04262e-36	.	.	.	.	.	.	.	downregulated	.	.	.	.	.	.	.	.
CDC42	2.94339e-41	0.181761	0.972	0.981	1.07731e-36	.	.	.	.	.	.	.	downregulated	.	.	.	.	.	.	.	.
UBXN8	3.02511e-41	0.274894	0.567	0.497	1.10722e-36	.	.	.	.	.	.	.	downregulated	.	.	.	.	.	.	.	.
RPL4	3.21661e-41	0.145397	0.999	1	1.17731e-36	.	.	.	.	.	.	.	downregulated	.	.	.	.	.	.	.	.
CHST2	3.29952e-41	-0.220389	0.26	0.421	1.20766e-36	.	.	.	.	.	.	.	upregulated	.	.	.	.	.	.	.	.
ZNF593	3.35706e-41	-0.157385	0.544	0.753	1.22872e-36	.	.	.	.	.	.	.	upregulated	.	.	.	.	.	.	.	.
RNF150	3.38734e-41	-0.0472765	0.063	0.165	1.2398e-36	.	.	.	.	.	.	.	upregulated	.	.	.	.	.	.	.	.
CCT7	3.41598e-41	-0.166932	0.735	0.886	1.25028e-36	.	.	.	.	.	.	.	upregulated	.	.	.	.	.	.	.	.
AGPS	3.7821e-41	0.227036	0.623	0.599	1.38429e-36	.	.	.	.	.	.	.	downregulated	.	.	.	.	.	.	.	.
CYP11A1	3.92391e-41	-0.185248	0.518	0.704	1.43619e-36	.	.	.	.	.	.	.	upregulated	.	.	.	.	.	.	.	yes
EIPR1	4.13461e-41	-0.0501957	0.159	0.312	1.51331e-36	.	.	.	.	.	.	.	upregulated	.	.	.	.	.	.	.	.
FSTL3	5.0508e-41	-0.31643	0.569	0.725	1.84864e-36	.	.	.	.	.	.	.	upregulated	.	.	.	.	.	.	.	.
TSPAN13	5.11875e-41	-0.0941896	0.239	0.416	1.87351e-36	.	.	.	.	.	.	.	upregulated	.	.	.	.	.	.	.	.
PPDPF	5.31789e-41	-0.192498	0.981	0.992	1.9464e-36	.	.	.	.	.	.	.	upregulated	.	.	.	.	.	.	.	.
CFAP97	5.40587e-41	0.21191	0.781	0.789	1.9786e-36	.	.	.	.	.	.	.	downregulated	.	.	.	.	.	.	.	.
SUSD3	5.86161e-41	-0.0578476	0.08	0.189	2.14541e-36	.	.	.	.	.	.	.	upregulated	.	.	.	.	.	.	.	.
LPP	6.21217e-41	0.331081	0.878	0.894	2.27372e-36	.	.	.	.	.	.	.	downregulated	.	.	.	.	.	.	.	.
LYPD6B	6.75737e-41	-0.0760449	0.05	0.139	2.47326e-36	.	.	.	.	.	.	.	upregulated	.	.	.	.	.	.	.	.
LINC02482	6.78719e-41	-0.0517687	0.139	0.282	2.48418e-36	.	.	.	.	.	.	.	upregulated	.	.	.	.	.	.	.	.
CAPG	7.00749e-41	-0.0932369	0.218	0.384	2.56481e-36	.	.	.	.	.	.	.	upregulated	.	.	.	.	.	.	.	.
PPP2CB	7.0849e-41	0.229922	0.873	0.905	2.59314e-36	.	.	.	.	.	.	.	downregulated	.	.	.	.	.	.	.	.
MRPS17	7.48192e-41	-0.107762	0.401	0.624	2.73846e-36	.	.	.	.	.	.	.	upregulated	.	.	.	.	.	.	.	.
C1QTNF1-AS1	7.70661e-41	-0.0378766	0.025	0.097	2.8207e-36	.	.	.	.	.	.	.	upregulated	.	.	.	.	.	.	.	.
COL18A1	8.66781e-41	0.275906	0.636	0.592	3.1725e-36	.	.	.	.	.	.	.	downregulated	.	.	.	.	.	.	.	.
UBE2I	9.7699e-41	-0.170816	0.794	0.927	3.57588e-36	.	.	.	.	.	.	.	upregulated	.	.	.	.	.	.	.	.
PEPD	1.17134e-40	-0.105475	0.376	0.598	4.28723e-36	.	.	.	.	.	.	.	upregulated	.	.	.	.	.	.	.	.
RER1	1.17499e-40	-0.172374	0.866	0.943	4.30057e-36	.	.	.	.	.	.	.	upregulated	.	.	.	.	.	.	.	.
FERMT2	1.39269e-40	0.255077	0.862	0.891	5.09738e-36	.	.	.	.	.	.	.	downregulated	.	.	.	.	.	.	.	.
UACA	1.47307e-40	0.249645	0.857	0.851	5.39158e-36	.	.	.	.	.	.	.	downregulated	.	.	.	.	.	.	.	.
RPUSD1	1.6506e-40	-0.0482843	0.094	0.213	6.04135e-36	.	.	.	.	.	.	.	upregulated	.	.	.	.	.	.	.	.
ARSD	1.80176e-40	-0.0946314	0.351	0.563	6.59463e-36	.	.	.	.	.	.	.	upregulated	.	.	.	.	.	.	.	.
PRDX3	1.82214e-40	-0.17986	0.72	0.869	6.66923e-36	.	.	.	.	.	.	.	upregulated	.	.	.	.	.	.	.	.
ADM2	1.94871e-40	0.134538	0.197	0.089	7.13246e-36	.	.	.	.	.	.	.	downregulated	.	.	.	.	.	.	.	.
NDUFV1	2.04752e-40	-0.140367	0.509	0.719	7.49414e-36	.	.	.	.	.	.	.	upregulated	.	.	.	.	.	.	.	.
YBEY	2.19094e-40	-0.0711899	0.213	0.383	8.01907e-36	.	.	.	.	.	.	.	upregulated	.	.	.	.	.	.	.	.
MINPP1	2.39007e-40	-0.0879052	0.273	0.465	8.74788e-36	.	.	.	.	.	.	.	upregulated	.	.	.	.	.	.	.	.
DHX40	2.49608e-40	0.235735	0.755	0.755	9.13591e-36	.	.	.	.	.	.	.	downregulated	.	.	.	.	.	.	.	.
ADRM1	2.50262e-40	-0.136933	0.545	0.759	9.15983e-36	.	.	.	.	.	.	.	upregulated	.	.	.	.	.	.	.	.
PSENEN	2.54867e-40	-0.11243	0.423	0.648	9.32837e-36	.	.	.	.	.	.	.	upregulated	.	.	.	.	.	.	.	.
EMC4	3.10413e-40	-0.149964	0.645	0.816	1.13614e-35	.	.	.	.	.	.	.	upregulated	.	.	.	.	.	.	.	.
NDUFB5	3.33887e-40	-0.158537	0.77	0.893	1.22206e-35	.	.	.	.	.	.	.	upregulated	.	.	.	.	.	.	.	.
ZNRF1	3.79957e-40	-0.122165	0.424	0.625	1.39068e-35	.	.	.	.	.	.	.	upregulated	.	.	.	.	.	.	.	.
C18orf32	3.9072e-40	-0.167516	0.839	0.932	1.43008e-35	.	.	.	.	.	.	.	upregulated	.	.	.	.	.	.	.	.
SHOC2	3.98897e-40	0.218021	0.667	0.648	1.46e-35	.	.	.	.	.	.	.	downregulated	.	.	.	.	.	.	.	.
PSMA6	4.24236e-40	-0.176574	0.795	0.916	1.55275e-35	.	.	.	.	.	.	.	upregulated	.	.	.	.	.	.	.	.
SGSH	4.69757e-40	-0.0571574	0.101	0.221	1.71936e-35	.	.	.	.	.	.	.	upregulated	.	.	.	.	.	.	.	.
CZIB	4.8999e-40	-0.121013	0.474	0.692	1.79341e-35	.	.	.	.	.	.	.	upregulated	.	.	.	.	.	.	.	.
MFAP4	4.90974e-40	0.441149	0.599	0.541	1.79702e-35	.	.	.	.	.	.	.	downregulated	.	.	.	.	.	.	.	.
WDR83OS	5.02791e-40	-0.159674	0.914	0.966	1.84027e-35	.	.	.	.	.	.	.	upregulated	.	.	.	.	.	.	.	.
PSMD3	5.05143e-40	-0.10643	0.418	0.636	1.84887e-35	.	.	.	.	.	.	.	upregulated	.	.	.	.	.	.	.	.
BCAP31	5.12737e-40	-0.179394	0.766	0.887	1.87667e-35	.	.	.	.	.	.	.	upregulated	.	.	.	.	.	.	.	.
STK17A	5.26313e-40	-0.222254	0.665	0.836	1.92636e-35	.	.	.	.	.	.	.	upregulated	.	.	.	.	.	.	.	.
RGS3	5.66672e-40	-0.0740359	0.184	0.341	2.07408e-35	.	.	.	.	.	.	.	upregulated	.	.	.	.	.	.	.	.
DGCR6L	5.85844e-40	-0.082825	0.315	0.518	2.14425e-35	.	.	.	.	.	.	.	upregulated	.	.	.	.	.	.	.	.
CISD1	6.16874e-40	-0.148627	0.61	0.812	2.25782e-35	.	.	.	.	.	.	.	upregulated	.	.	.	.	.	.	.	.
GPR108	6.24301e-40	-0.0881558	0.338	0.546	2.285e-35	.	.	.	.	.	.	.	upregulated	.	.	.	.	.	.	.	.
PRMT1	6.38125e-40	-0.148772	0.567	0.778	2.3356e-35	.	.	.	.	.	.	.	upregulated	.	.	.	.	.	.	.	.
SLC15A4	6.48626e-40	-0.0634301	0.23	0.411	2.37404e-35	.	.	.	.	.	.	.	upregulated	.	.	.	.	.	.	.	.
ELOC	6.81173e-40	-0.170673	0.831	0.934	2.49316e-35	.	.	.	.	.	.	.	upregulated	.	.	.	.	.	.	.	.
PAM16	9.0315e-40	-0.111393	0.414	0.625	3.30562e-35	.	.	.	.	.	.	.	upregulated	.	.	.	.	.	.	.	.
STARD4-AS1	9.30878e-40	0.156575	0.229	0.117	3.40711e-35	.	.	.	.	.	.	.	downregulated	.	.	.	.	.	.	.	.
TLCD5	9.89929e-40	-0.0576266	0.221	0.4	3.62324e-35	.	.	.	.	.	.	.	upregulated	.	.	.	.	.	.	.	.
ABLIM2	1.1125e-39	-0.0305074	0.015	0.076	4.07186e-35	.	.	.	.	.	.	.	upregulated	.	.	.	.	.	.	.	.
CELF1	1.12415e-39	0.214667	0.713	0.701	4.1145e-35	.	.	.	.	.	.	.	downregulated	.	.	.	.	.	.	.	.
TXNL4A	1.23979e-39	-0.169778	0.741	0.891	4.53775e-35	.	.	.	.	.	.	.	upregulated	.	.	.	.	.	.	.	.
LAMTOR1	1.31084e-39	-0.170298	0.736	0.888	4.79779e-35	.	.	.	.	.	.	.	upregulated	.	.	.	.	.	.	.	.
DERL2	1.35161e-39	-0.131594	0.503	0.717	4.94701e-35	.	.	.	.	.	.	.	upregulated	.	.	.	.	.	.	.	.
C6orf99	1.63016e-39	-0.0453647	0.019	0.083	5.96653e-35	.	.	.	.	.	.	.	upregulated	.	.	.	.	.	.	.	.
MARS	1.66438e-39	0.217795	0.422	0.332	6.09181e-35	.	.	.	.	.	.	.	downregulated	.	.	.	.	.	.	.	.
NAGLU	1.66856e-39	-0.077803	0.246	0.427	6.10708e-35	.	.	.	.	.	.	.	upregulated	.	.	.	.	.	.	.	.
ABCA7	1.67065e-39	-0.0371593	0.045	0.132	6.11474e-35	.	.	.	.	.	.	.	upregulated	.	.	.	.	.	.	.	.
PCAT6	1.68098e-39	-0.0731479	0.184	0.339	6.15255e-35	.	.	.	.	.	.	.	upregulated	.	.	.	.	.	.	.	.
NDUFB6	1.80313e-39	-0.155702	0.722	0.886	6.59963e-35	.	.	.	.	.	.	.	upregulated	.	.	.	.	.	.	.	.
ACAT2	2.00751e-39	-0.0990202	0.146	0.28	7.34767e-35	.	.	.	.	.	.	.	upregulated	.	.	.	.	.	.	.	yes
ZNF226	2.01753e-39	-0.0969539	0.38	0.597	7.38437e-35	.	.	.	.	.	.	.	upregulated	.	.	.	.	.	yes	.	.
BAD	2.20183e-39	-0.147027	0.618	0.807	8.05891e-35	.	.	.	.	.	.	.	upregulated	.	.	.	.	.	.	.	.
QPCT	2.29094e-39	-0.0387396	0.035	0.113	8.38507e-35	.	.	.	.	.	.	.	upregulated	.	.	.	.	.	.	.	.
SMIM10L1	2.32129e-39	-0.125665	0.484	0.688	8.49616e-35	.	.	.	.	.	.	.	upregulated	.	.	.	.	.	.	.	.
MAPKAPK5-AS1	2.37441e-39	-0.0740702	0.273	0.468	8.69058e-35	.	.	.	.	.	.	.	upregulated	.	.	.	.	.	.	.	.
DCLK2	2.40331e-39	0.0869268	0.12	0.032	8.79637e-35	.	.	.	.	.	.	.	downregulated	.	.	.	.	.	.	.	.
AC068587.4	2.52255e-39	0.151629	0.187	0.082	9.23277e-35	.	.	.	.	.	.	.	downregulated	.	.	.	.	.	.	.	.
SCCPDH	2.97749e-39	-0.111612	0.432	0.645	1.08979e-34	.	.	.	.	.	.	.	upregulated	.	.	.	.	.	.	.	.
ENDOG	3.21014e-39	-0.0866685	0.252	0.429	1.17494e-34	.	.	.	.	.	.	.	upregulated	.	.	.	.	.	.	.	.
SHROOM2	3.2711e-39	-0.0685926	0.249	0.431	1.19726e-34	.	.	.	.	.	.	.	upregulated	.	.	.	.	.	.	.	.
TMEM251	3.33965e-39	-0.0529245	0.156	0.304	1.22235e-34	.	.	.	.	.	.	.	upregulated	.	.	.	.	.	.	.	.
NUDT16	3.35266e-39	-0.0638969	0.232	0.411	1.22711e-34	.	.	.	.	.	.	.	upregulated	.	.	.	.	.	.	.	.
RCAN2	3.43749e-39	-0.0561283	0.054	0.145	1.25816e-34	.	.	.	.	.	.	.	upregulated	.	.	.	.	.	.	.	.
PNPLA2	3.67715e-39	-0.17865	0.538	0.718	1.34588e-34	.	.	.	.	.	.	.	upregulated	.	.	.	.	.	.	.	.
ZNF207	3.72841e-39	0.212705	0.811	0.828	1.36464e-34	.	.	.	.	.	.	.	downregulated	.	.	.	.	.	yes	.	.
SNRNP35	4.40485e-39	-0.0790578	0.288	0.486	1.61222e-34	.	.	.	.	.	.	.	upregulated	.	.	.	.	.	.	.	.
LARP1	4.42544e-39	0.220011	0.786	0.799	1.61976e-34	.	.	.	.	.	.	.	downregulated	.	.	.	.	.	.	.	.
COL4A6	4.87302e-39	-0.0617233	0.102	0.221	1.78358e-34	.	.	.	.	.	.	.	upregulated	.	.	.	.	.	.	.	.
CAMK1D	4.89527e-39	-0.0281774	0.033	0.112	1.79172e-34	.	.	.	.	.	.	.	upregulated	.	.	.	.	.	.	.	.
HDDC3	4.92534e-39	-0.0662964	0.259	0.446	1.80273e-34	.	.	.	.	.	.	.	upregulated	.	.	.	.	.	.	.	.
HNRNPR	5.45051e-39	0.212287	0.856	0.87	1.99494e-34	.	.	.	.	.	.	.	downregulated	.	.	.	.	.	.	.	.
TPT1	5.54799e-39	-0.105666	1	1	2.03062e-34	.	.	.	.	.	.	.	upregulated	.	.	.	.	.	.	.	.
PDLIM2	5.65112e-39	-0.177694	0.835	0.926	2.06837e-34	.	.	.	.	.	.	.	upregulated	.	.	.	.	.	.	.	.
SLC7A11	5.90113e-39	0.245948	0.541	0.429	2.15987e-34	.	.	.	.	.	.	.	downregulated	.	.	.	.	.	.	.	.
POLR3K	5.96151e-39	-0.0555978	0.172	0.328	2.18197e-34	.	.	.	.	.	.	.	upregulated	.	.	.	.	.	.	.	.
TMEM104	6.24308e-39	-0.0386024	0.083	0.194	2.28503e-34	.	.	.	.	.	.	.	upregulated	.	.	.	.	.	.	.	.
ACO2	6.40977e-39	-0.0979885	0.337	0.538	2.34604e-34	.	.	.	.	.	.	.	upregulated	.	.	.	.	.	.	.	.
NDN	6.67659e-39	0.137945	0.134	0.041	2.4437e-34	.	.	.	.	.	.	.	downregulated	.	.	.	.	.	.	.	.
SLC12A2	6.87581e-39	0.353136	0.671	0.626	2.51661e-34	.	.	.	.	.	.	.	downregulated	.	.	.	.	.	.	.	.
THAP2	7.00628e-39	-0.0471556	0.134	0.272	2.56437e-34	.	.	.	.	.	.	.	upregulated	.	.	.	.	.	yes	.	.
SHKBP1	7.27948e-39	-0.0573081	0.2	0.368	2.66436e-34	.	.	.	.	.	.	.	upregulated	.	.	.	.	.	.	.	.
MMAB	7.44723e-39	-0.0704754	0.238	0.416	2.72576e-34	.	.	.	.	.	.	.	upregulated	.	.	.	.	.	.	.	.
DDR1	7.83879e-39	-0.0992235	0.295	0.487	2.86908e-34	.	.	.	.	.	.	.	upregulated	.	.	.	.	.	.	.	.
CDK18	8.58979e-39	-0.0354876	0.077	0.185	3.14395e-34	.	.	.	.	.	.	.	upregulated	.	.	.	.	.	.	.	.
C1GALT1C1	9.14276e-39	-0.114266	0.369	0.573	3.34634e-34	.	.	.	.	.	.	.	upregulated	.	.	.	.	.	.	.	.
PCSK5	1.14654e-38	-0.101377	0.207	0.361	4.19644e-34	.	.	.	.	.	.	.	upregulated	.	.	.	.	.	.	.	.
TIMM8A	1.16556e-38	-0.0380687	0.1	0.22	4.26605e-34	.	.	.	.	.	.	.	upregulated	.	.	.	.	.	.	.	.
MRPL12	1.22779e-38	-0.116952	0.429	0.646	4.49385e-34	.	.	.	.	.	.	.	upregulated	.	.	.	.	.	.	.	.
BPGM	1.22782e-38	-0.0722875	0.253	0.434	4.49394e-34	.	.	.	.	.	.	.	upregulated	.	.	.	.	.	.	.	.
SMIM27	1.24421e-38	-0.100725	0.4	0.615	4.55392e-34	.	.	.	.	.	.	.	upregulated	.	.	.	.	.	.	.	.
HMBS	1.2711e-38	-0.0527261	0.11	0.232	4.65236e-34	.	.	.	.	.	.	.	upregulated	.	.	.	.	.	.	.	.
MRPS11	1.38789e-38	-0.109287	0.466	0.687	5.07982e-34	.	.	.	.	.	.	.	upregulated	.	.	.	.	.	.	.	.
NFKBIL1	1.51715e-38	-0.0734174	0.247	0.428	5.5529e-34	.	.	.	.	.	.	.	upregulated	.	.	.	.	.	.	.	.
VKORC1	1.56188e-38	-0.280907	0.916	0.952	5.71663e-34	.	.	.	.	.	.	.	upregulated	.	.	.	.	.	.	.	.
CORO1B	1.71168e-38	-0.124413	0.487	0.711	6.26491e-34	.	.	.	.	.	.	.	upregulated	.	.	.	.	.	.	.	.
SLC35C2	1.72478e-38	-0.0746379	0.25	0.432	6.31286e-34	.	.	.	.	.	.	.	upregulated	.	.	.	.	.	.	.	.
RPL35	1.7362e-38	-0.133639	1	1	6.35466e-34	.	.	.	.	.	.	.	upregulated	.	.	.	.	.	.	.	.
MAT2A	1.93425e-38	0.305649	0.726	0.728	7.07956e-34	.	.	.	.	.	.	.	downregulated	.	.	.	.	.	.	.	.
RILP	1.96043e-38	-0.0423187	0.064	0.162	7.17536e-34	.	.	.	.	.	.	.	upregulated	.	.	.	.	.	.	.	.
TNFRSF10D	2.00602e-38	-0.133577	0.354	0.548	7.34225e-34	.	.	.	.	.	.	.	upregulated	.	.	.	.	.	.	.	.
NDUFS7	2.43895e-38	-0.149204	0.603	0.807	8.92682e-34	.	.	.	.	.	.	.	upregulated	.	.	.	.	.	.	.	.
PSMB9	2.54305e-38	-0.115439	0.344	0.543	9.30781e-34	.	.	.	.	.	.	.	upregulated	.	.	.	.	.	.	.	.
ANAPC16	2.87563e-38	-0.169856	0.92	0.973	1.05251e-33	.	.	.	.	.	.	.	upregulated	.	.	.	.	.	.	.	.
CTSV	2.92028e-38	-0.16876	0.015	0.072	1.06885e-33	.	.	.	.	.	.	.	upregulated	.	.	.	.	.	.	.	.
B4GALT3	2.95404e-38	-0.0548894	0.163	0.312	1.08121e-33	.	.	.	.	.	.	.	upregulated	.	.	.	.	.	.	.	.
STXBP2	3.25854e-38	-0.0756308	0.28	0.469	1.19266e-33	.	.	.	.	.	.	.	upregulated	.	.	.	.	.	.	.	.
PTRHD1	3.38706e-38	-0.155557	0.639	0.827	1.2397e-33	.	.	.	.	.	.	.	upregulated	.	.	.	.	.	.	.	.
PDCD5	3.41034e-38	-0.172792	0.877	0.954	1.24822e-33	.	.	.	.	.	.	.	upregulated	.	.	.	.	.	.	.	.
SLC39A4	3.45681e-38	-0.0813121	0.223	0.39	1.26523e-33	.	.	.	.	.	.	.	upregulated	.	.	.	.	.	.	.	.
SMAD5	3.493e-38	0.210036	0.744	0.742	1.27847e-33	.	.	.	.	.	.	.	downregulated	.	.	.	.	.	yes	.	.
DHRS12	3.49793e-38	-0.0422603	0.086	0.197	1.28028e-33	.	.	.	.	.	.	.	upregulated	.	.	.	.	.	.	.	.
TBCB	3.61532e-38	-0.159245	0.595	0.787	1.32324e-33	.	.	.	.	.	.	.	upregulated	.	.	.	.	.	.	.	.
AK1	3.87246e-38	-0.13623	0.479	0.689	1.41736e-33	.	.	.	.	.	.	.	upregulated	.	.	.	.	.	.	.	.
ITGB5	3.97413e-38	-0.165929	0.411	0.592	1.45457e-33	.	.	.	.	.	.	.	upregulated	.	.	.	.	.	.	.	.
ATG101	4.28394e-38	-0.115302	0.439	0.651	1.56797e-33	.	.	.	.	.	.	.	upregulated	.	.	.	.	.	.	.	.
EXD3	4.41004e-38	-0.0536546	0.142	0.28	1.61412e-33	.	.	.	.	.	.	.	upregulated	.	.	.	.	.	.	.	.
SRI	4.46901e-38	-0.169608	0.719	0.875	1.6357e-33	.	.	.	.	.	.	.	upregulated	.	.	.	.	.	.	.	.
PRMT2	4.48766e-38	0.206681	0.83	0.849	1.64253e-33	.	.	.	.	.	.	.	downregulated	.	.	.	.	.	.	.	.
TCF12	4.54055e-38	0.231179	0.594	0.555	1.66189e-33	.	.	.	.	.	.	.	downregulated	.	.	.	.	.	yes	.	.
RRAD	4.65617e-38	-0.118571	0.078	0.181	1.70421e-33	.	.	.	.	.	.	.	upregulated	.	.	.	.	.	.	.	.
TMOD1	4.96907e-38	-0.0725359	0.092	0.203	1.81873e-33	.	.	.	.	.	.	.	upregulated	.	.	.	.	.	.	.	.
AP002387.2	5.37896e-38	-0.0361389	0.034	0.109	1.96875e-33	.	.	.	.	.	.	.	upregulated	.	.	.	.	.	.	.	.
BCL2L1	6.15397e-38	-0.0907981	0.288	0.472	2.25242e-33	.	.	.	.	.	.	.	upregulated	.	.	.	.	.	.	.	.
SLC25A37	6.19216e-38	0.260676	0.879	0.878	2.26639e-33	.	.	.	.	.	.	.	downregulated	.	.	.	.	.	.	.	.
CALM3	6.80973e-38	-0.169432	0.752	0.898	2.49243e-33	.	.	.	.	.	.	.	upregulated	.	.	.	.	.	.	.	.
G0S2	7.50048e-38	-0.818277	0.72	0.819	2.74525e-33	.	.	.	.	.	.	.	upregulated	.	.	.	.	.	.	.	.
IFITM2	7.93277e-38	0.177286	0.996	0.996	2.90347e-33	.	.	.	.	.	.	.	downregulated	.	.	.	.	.	.	.	.
TMEM205	8.1021e-38	-0.136115	0.542	0.749	2.96545e-33	.	.	.	.	.	.	.	upregulated	.	.	.	.	.	.	.	.
STAMBPL1	8.17507e-38	-0.0463795	0.133	0.268	2.99216e-33	.	.	.	.	.	.	.	upregulated	.	.	.	.	.	.	.	.
UQCRHL	8.49455e-38	-0.0479278	0.124	0.254	3.10909e-33	.	.	.	.	.	.	.	upregulated	.	.	.	.	.	.	.	.
MMP24	8.5951e-38	-0.0261307	0.014	0.07	3.14589e-33	.	.	.	.	.	.	.	upregulated	.	.	.	.	.	.	.	.
TMEM223	8.75279e-38	-0.0881238	0.329	0.527	3.20361e-33	.	.	.	.	.	.	.	upregulated	.	.	.	.	.	.	.	.
RNF24	9.03732e-38	0.232254	0.887	0.893	3.30775e-33	.	.	.	.	.	.	.	downregulated	.	.	.	.	.	.	.	.
RPS18	9.66539e-38	-0.153873	1	1	3.53763e-33	.	.	.	.	.	.	.	upregulated	.	.	.	.	.	.	.	.
GCDH	1.05608e-37	-0.0434754	0.099	0.216	3.86537e-33	.	.	.	.	.	.	.	upregulated	.	.	.	.	.	.	.	.
GXYLT2	1.09309e-37	0.229433	0.793	0.755	4.00083e-33	.	.	.	.	.	.	.	downregulated	.	.	.	.	.	.	.	.
CARS	1.09486e-37	0.22187	0.602	0.563	4.00728e-33	.	.	.	.	.	.	.	downregulated	.	.	.	.	.	.	.	.
CAMTA1	1.16056e-37	-0.168277	0.695	0.855	4.24778e-33	.	.	.	.	.	.	.	upregulated	.	.	.	.	.	yes	.	.
PPP1R12C	1.17224e-37	-0.0756876	0.262	0.443	4.29051e-33	.	.	.	.	.	.	.	upregulated	.	.	.	.	.	.	.	.
ZNF581	1.23336e-37	-0.115956	0.447	0.659	4.51421e-33	.	.	.	.	.	.	.	upregulated	.	.	.	.	.	yes	.	.
MMP24OS	1.28123e-37	-0.156616	0.686	0.835	4.68943e-33	.	.	.	.	.	.	.	upregulated	.	.	.	.	.	.	.	.
CCN4	1.30345e-37	0.399158	0.556	0.463	4.77077e-33	.	.	.	.	.	.	.	downregulated	.	.	.	.	.	.	.	.
APH1B	1.46411e-37	-0.069899	0.233	0.404	5.35878e-33	.	.	.	.	.	.	.	upregulated	.	.	.	.	.	.	.	.
MATN3	1.49239e-37	-0.0322064	0.03	0.102	5.46228e-33	.	.	.	.	.	.	.	upregulated	.	.	.	.	.	.	.	.
GON7	1.63528e-37	-0.049515	0.155	0.301	5.98528e-33	.	.	.	.	.	.	.	upregulated	.	.	.	.	.	.	.	.
CTSL	1.654e-37	0.352865	0.969	0.965	6.0538e-33	.	.	.	.	.	.	.	downregulated	.	.	.	.	.	.	.	.
STAP2	1.78781e-37	-0.0389639	0.057	0.148	6.54356e-33	.	.	.	.	.	.	.	upregulated	.	.	.	.	.	.	.	.
MIR99AHG	1.85952e-37	0.228689	0.431	0.335	6.80604e-33	.	.	.	.	.	.	.	downregulated	.	.	.	.	.	.	.	.
SUN2	2.19477e-37	-0.0635865	0.184	0.337	8.03307e-33	.	.	.	.	.	.	.	upregulated	.	.	.	.	.	.	.	.
SMOX	2.26973e-37	0.203903	0.354	0.246	8.30743e-33	.	.	.	.	.	.	.	downregulated	.	.	.	.	.	.	.	.
ARF5	2.30109e-37	-0.135208	0.628	0.824	8.42224e-33	.	.	.	.	.	.	.	upregulated	.	.	.	.	.	.	.	.
IAH1	2.33708e-37	-0.137132	0.572	0.767	8.55395e-33	.	.	.	.	.	.	.	upregulated	.	.	.	.	.	.	.	.
SCRN2	2.36275e-37	-0.0490329	0.151	0.296	8.64788e-33	.	.	.	.	.	.	.	upregulated	.	.	.	.	.	.	.	.
GALE	2.48688e-37	-0.0434905	0.102	0.221	9.10224e-33	.	.	.	.	.	.	.	upregulated	.	.	.	.	.	.	.	.
SELENOT	2.59239e-37	-0.142949	0.635	0.824	9.48841e-33	.	.	.	.	.	.	.	upregulated	.	.	.	.	.	.	.	.
ADGRV1	2.60103e-37	-0.0261647	0.01	0.063	9.52002e-33	.	.	.	.	.	.	.	upregulated	.	.	.	.	.	.	.	.
ZNF219	2.64323e-37	-0.0430746	0.085	0.194	9.6745e-33	.	.	.	.	.	.	.	upregulated	.	.	.	.	.	yes	.	.
HIF1A	2.76059e-37	0.215651	0.996	0.998	1.0104e-32	.	.	.	.	.	.	.	downregulated	.	.	.	.	.	yes	.	.
SMPD1	3.10201e-37	-0.148264	0.53	0.737	1.13537e-32	.	.	.	.	.	.	.	upregulated	.	.	.	.	.	.	.	.
STX10	3.4325e-37	-0.0701459	0.286	0.479	1.25633e-32	.	.	.	.	.	.	.	upregulated	.	.	.	.	.	.	.	.
DGCR2	3.79045e-37	-0.0594513	0.19	0.347	1.38734e-32	.	.	.	.	.	.	.	upregulated	.	.	.	.	.	.	.	.
PLAAT3	3.9187e-37	-0.110654	0.845	0.956	1.43428e-32	.	.	.	.	.	.	.	upregulated	.	.	.	.	.	.	.	.
HNRNPA3	4.02373e-37	0.22378	0.865	0.879	1.47273e-32	.	.	.	.	.	.	.	downregulated	.	.	.	.	.	.	.	.
MIB2	4.10911e-37	-0.0722486	0.301	0.496	1.50398e-32	.	.	.	.	.	.	.	upregulated	.	.	.	.	.	.	.	.
HOXD9	4.38926e-37	-0.0354415	0.041	0.122	1.60651e-32	.	.	.	.	.	.	.	upregulated	.	.	.	.	.	yes	.	.
TMEM121	4.48783e-37	-0.0406921	0.1	0.217	1.64259e-32	.	.	.	.	.	.	.	upregulated	.	.	.	.	.	.	.	.
YWHAZ	4.50279e-37	0.209585	0.975	0.979	1.64807e-32	.	.	.	.	.	.	.	downregulated	.	.	.	.	.	.	.	.
FANK1	4.98737e-37	-0.0354034	0.07	0.17	1.82543e-32	.	.	.	.	.	.	.	upregulated	.	.	.	.	.	.	.	.
INTS11	5.16178e-37	-0.0745286	0.301	0.503	1.88926e-32	.	.	.	.	.	.	.	upregulated	.	.	.	.	.	.	.	.
ANP32B	5.53616e-37	0.196995	0.936	0.95	2.02629e-32	.	.	.	.	.	.	.	downregulated	.	.	.	.	.	.	.	.
SLC39A1	5.62652e-37	-0.103823	0.446	0.671	2.05936e-32	.	.	.	.	.	.	.	upregulated	.	.	.	.	.	.	.	.
REX1BD	5.87444e-37	-0.137085	0.632	0.81	2.1501e-32	.	.	.	.	.	.	.	upregulated	.	.	.	.	.	.	.	.
C2orf74	6.1198e-37	0.203	0.384	0.296	2.23991e-32	.	.	.	.	.	.	.	downregulated	.	.	.	.	.	.	.	.
HEXIM1	6.12295e-37	-0.146231	0.467	0.661	2.24106e-32	.	.	.	.	.	.	.	upregulated	.	.	.	.	.	.	.	.
AL354733.3	6.21114e-37	0.148398	0.249	0.139	2.27334e-32	.	.	.	.	.	.	.	downregulated	.	.	.	.	.	.	.	.
ZDHHC2	6.55018e-37	-0.0648212	0.277	0.466	2.39743e-32	.	.	.	.	.	.	.	upregulated	.	.	.	.	.	.	.	.
NPEPL1	6.89001e-37	-0.0727617	0.241	0.413	2.52181e-32	.	.	.	.	.	.	.	upregulated	.	.	.	.	.	.	.	.
SPART	6.89634e-37	0.281518	0.841	0.86	2.52413e-32	.	.	.	.	.	.	.	downregulated	.	.	.	.	.	.	.	.
CHKB	6.96457e-37	-0.0653694	0.209	0.373	2.5491e-32	.	.	.	.	.	.	.	upregulated	.	.	.	.	.	.	.	.
ZSWIM7	7.74903e-37	-0.0858171	0.342	0.541	2.83622e-32	.	.	.	.	.	.	.	upregulated	.	.	.	.	.	.	.	.
PDLIM7	8.27171e-37	0.26302	0.698	0.687	3.02753e-32	.	.	.	.	.	.	.	downregulated	.	.	.	.	.	.	.	.
PRRC2C	8.44083e-37	0.198398	0.946	0.956	3.08943e-32	.	.	.	.	.	.	.	downregulated	.	.	.	.	.	.	.	.
RPL38	8.70856e-37	0.127971	1	1	3.18742e-32	.	.	.	.	.	.	.	downregulated	.	.	.	.	.	.	.	.
EXT1	8.84993e-37	0.25845	0.644	0.623	3.23916e-32	.	.	.	.	.	.	.	downregulated	.	.	.	.	.	.	.	.
PHF10	9.00821e-37	-0.132934	0.555	0.758	3.29709e-32	.	.	.	.	.	.	.	upregulated	.	.	.	.	.	.	.	.
DNAJC19	9.22084e-37	-0.137683	0.573	0.776	3.37492e-32	.	.	.	.	.	.	.	upregulated	.	.	.	.	.	.	.	.
KHDRBS1	9.57136e-37	0.196364	0.876	0.886	3.50322e-32	.	.	.	.	.	.	.	downregulated	.	.	.	.	.	.	.	.
AL592183.1	1.03319e-36	-0.0212155	0.006	0.05	3.78158e-32	.	.	.	.	.	.	.	upregulated	.	.	.	.	.	.	.	.
YIPF3	1.04582e-36	-0.15953	0.77	0.896	3.8278e-32	.	.	.	.	.	.	.	upregulated	.	.	.	.	.	.	.	.
PGAM1	1.09709e-36	-0.172487	0.836	0.906	4.01546e-32	.	.	.	.	.	.	.	upregulated	.	.	.	.	.	.	.	.
NAAA	1.11018e-36	-0.058033	0.134	0.264	4.06338e-32	.	.	.	.	.	.	.	upregulated	.	.	.	.	.	.	.	.
ASAH1	1.13618e-36	-0.141695	0.585	0.785	4.15854e-32	.	.	.	.	.	.	.	upregulated	.	.	.	.	.	.	.	.
XRRA1	1.1547e-36	0.18634	0.368	0.271	4.2263e-32	.	.	.	.	.	.	.	downregulated	.	.	.	.	.	.	.	.
TCF7L2	1.15835e-36	0.230063	0.612	0.585	4.23969e-32	.	.	.	.	.	.	.	downregulated	.	.	.	.	.	yes	.	yes
P4HA2	1.21811e-36	0.162439	0.839	0.777	4.45841e-32	.	.	.	.	.	.	.	downregulated	.	.	.	.	.	.	.	.
SPRR2B	1.52626e-36	-0.108937	0.05	0.135	5.58627e-32	.	.	.	.	.	.	.	upregulated	.	.	.	.	.	.	.	.
MRPL20	1.55506e-36	-0.157738	0.853	0.948	5.69167e-32	.	.	.	.	.	.	.	upregulated	.	.	.	.	.	.	.	.
MT-ND2	1.59807e-36	0.184496	0.995	0.993	5.8491e-32	.	.	.	.	.	.	.	downregulated	.	.	.	.	.	.	.	.
ATF5	1.63598e-36	-0.0546718	0.195	0.352	5.98786e-32	.	.	.	.	.	.	.	upregulated	.	.	.	.	.	yes	.	.
TRNP1	1.71503e-36	-0.115604	0.197	0.336	6.27717e-32	.	.	.	.	.	.	.	upregulated	.	.	.	.	.	.	.	.
LINC01485	1.74356e-36	-0.0288934	0.021	0.084	6.38161e-32	.	.	.	.	.	.	.	upregulated	.	.	.	.	.	.	.	.
DNM3OS	1.87681e-36	0.206925	0.363	0.258	6.86931e-32	.	.	.	.	.	.	.	downregulated	.	.	.	.	.	.	.	.
DPAGT1	2.00002e-36	-0.0464347	0.195	0.357	7.32026e-32	.	.	.	.	.	.	.	upregulated	.	.	.	.	.	.	.	.
PANX2	2.03048e-36	-0.0378265	0.112	0.235	7.43176e-32	.	.	.	.	.	.	.	upregulated	.	.	.	.	.	.	.	.
SLC46A1	2.13388e-36	-0.0326858	0.061	0.155	7.81021e-32	.	.	.	.	.	.	.	upregulated	.	.	.	.	.	.	.	.
SLC16A8	2.1925e-36	-0.024968	0.018	0.078	8.02477e-32	.	.	.	.	.	.	.	upregulated	.	.	.	.	.	.	.	.
TMEM141	2.25039e-36	-0.157714	0.623	0.809	8.23665e-32	.	.	.	.	.	.	.	upregulated	.	.	.	.	.	.	.	.
MXRA8	2.80948e-36	0.236162	0.4	0.296	1.0283e-31	.	.	.	.	.	.	.	downregulated	.	.	.	.	.	.	.	.
GMPR	3.03368e-36	-0.0625511	0.1	0.211	1.11036e-31	.	.	.	.	.	.	.	upregulated	.	.	.	.	.	.	.	.
PLXDC2	3.10902e-36	0.35887	0.542	0.459	1.13793e-31	.	.	.	.	.	.	.	downregulated	.	.	.	.	.	.	.	.
UBR5	3.17024e-36	0.225622	0.65	0.641	1.16034e-31	.	.	.	.	.	.	.	downregulated	.	.	.	.	.	.	.	.
SPON2	3.22282e-36	0.453747	0.626	0.545	1.17959e-31	.	.	.	.	.	.	.	downregulated	.	.	.	.	.	.	.	.
TNS1	3.36983e-36	0.27251	0.66	0.64	1.23339e-31	.	.	.	.	.	.	.	downregulated	.	.	.	.	.	.	.	.
COBLL1	3.51051e-36	-0.0964874	0.24	0.401	1.28488e-31	.	.	.	.	.	.	.	upregulated	.	.	.	.	.	.	.	.
PEX2	3.71692e-36	-0.0943866	0.397	0.609	1.36043e-31	.	.	.	.	.	.	.	upregulated	.	.	.	.	.	.	.	.
SLC7A8	3.7337e-36	-0.0956645	0.063	0.153	1.36657e-31	.	.	.	.	.	.	.	upregulated	.	.	.	.	.	.	.	.
RDH14	3.95727e-36	-0.112591	0.45	0.654	1.4484e-31	.	.	.	.	.	.	.	upregulated	.	.	.	.	.	.	.	.
FXR1	4.157e-36	0.183529	0.96	0.971	1.5215e-31	.	.	.	.	.	.	.	downregulated	.	.	.	.	.	.	.	.
HMG20B	4.22494e-36	-0.0842771	0.392	0.607	1.54637e-31	.	.	.	.	.	.	.	upregulated	.	.	.	.	.	yes	.	.
EVA1B	4.49573e-36	-0.160633	0.747	0.899	1.64548e-31	.	.	.	.	.	.	.	upregulated	.	.	.	.	.	.	.	.
SDF2L1	5.1228e-36	-0.0958827	0.327	0.518	1.875e-31	.	.	.	.	.	.	.	upregulated	.	.	.	.	.	.	.	.
POLR2E	5.15452e-36	-0.129101	0.522	0.726	1.88661e-31	.	.	.	.	.	.	.	upregulated	.	.	.	.	.	.	.	.
NMRK1	5.71433e-36	-0.166702	0.503	0.696	2.0915e-31	.	.	.	.	.	.	.	upregulated	.	.	.	.	.	.	.	.
PTGES	5.7926e-36	-0.0366739	0.015	0.071	2.12015e-31	.	.	.	.	.	.	.	upregulated	.	.	.	.	.	.	.	.
KLF10	6.01658e-36	0.276105	0.53	0.465	2.20213e-31	.	.	.	.	.	.	.	downregulated	.	.	.	.	.	yes	.	.
SRP14-AS1	7.07781e-36	-0.0383378	0.113	0.234	2.59055e-31	.	.	.	.	.	.	.	upregulated	.	.	.	.	.	.	.	.
C1orf50	7.15325e-36	-0.0627804	0.256	0.437	2.61816e-31	.	.	.	.	.	.	.	upregulated	.	.	.	.	.	.	.	.
HNRNPUL1	7.63996e-36	0.201095	0.79	0.814	2.7963e-31	.	.	.	.	.	.	.	downregulated	.	.	.	.	.	.	.	.
AC074212.1	7.64223e-36	-0.0520806	0.127	0.253	2.79713e-31	.	.	.	.	.	.	.	upregulated	.	.	.	.	.	.	.	.
KMT2A	7.71708e-36	0.21557	0.783	0.794	2.82453e-31	.	.	.	.	.	.	.	downregulated	.	.	.	.	.	yes	.	.
MVB12A	7.93984e-36	-0.119542	0.455	0.675	2.90606e-31	.	.	.	.	.	.	.	upregulated	.	.	.	.	.	.	.	.
POLD2	8.27454e-36	-0.0842955	0.308	0.499	3.02857e-31	.	.	.	.	.	.	.	upregulated	.	.	.	.	.	.	.	.
SSBP1	8.2878e-36	-0.155677	0.906	0.965	3.03342e-31	.	.	.	.	.	.	.	upregulated	.	.	.	.	.	.	.	.
SLC2A6	8.37263e-36	-0.0418595	0.052	0.138	3.06447e-31	.	.	.	.	.	.	.	upregulated	.	.	.	.	.	.	.	.
SMDT1	8.53886e-36	-0.155365	0.624	0.813	3.12531e-31	.	.	.	.	.	.	.	upregulated	.	.	.	.	.	.	.	.
MRPL2	8.63474e-36	-0.0941089	0.408	0.62	3.1604e-31	.	.	.	.	.	.	.	upregulated	.	.	.	.	.	.	.	.
KMT2C	1.07743e-35	0.228091	0.769	0.784	3.9435e-31	.	.	.	.	.	.	.	downregulated	.	.	.	.	.	.	.	.
GATA6-AS1	1.12958e-35	-0.0237263	0.013	0.066	4.13437e-31	.	.	.	.	.	.	.	upregulated	.	.	.	.	.	.	.	.
BX284668.5	1.15587e-35	-0.0688217	0.238	0.407	4.23059e-31	.	.	.	.	.	.	.	upregulated	.	.	.	.	.	.	.	.
MCRIP1	1.16276e-35	-0.137727	0.573	0.764	4.2558e-31	.	.	.	.	.	.	.	upregulated	.	.	.	.	.	.	.	.
ZNF524	1.18296e-35	-0.0618331	0.25	0.43	4.32974e-31	.	.	.	.	.	.	.	upregulated	.	.	.	.	.	yes	.	.
RPP21	1.1956e-35	-0.114325	0.495	0.709	4.37602e-31	.	.	.	.	.	.	.	upregulated	.	.	.	.	.	.	.	.
PTPRA	1.19749e-35	0.195067	0.838	0.853	4.38292e-31	.	.	.	.	.	.	.	downregulated	.	.	.	.	.	.	.	.
AC010913.1	1.21008e-35	-0.0329894	0.06	0.151	4.42902e-31	.	.	.	.	.	.	.	upregulated	.	.	.	.	.	.	.	.
ATXN10	1.2648e-35	-0.128098	0.552	0.752	4.62929e-31	.	.	.	.	.	.	.	upregulated	.	.	.	.	.	.	.	.
GPR137B	1.3292e-35	-0.0364383	0.096	0.208	4.86499e-31	.	.	.	.	.	.	.	upregulated	.	.	.	.	.	.	.	.
GPC1	1.34733e-35	-0.108812	0.286	0.46	4.93137e-31	.	.	.	.	.	.	.	upregulated	.	.	.	.	.	.	.	.
TRADD	1.56518e-35	-0.0980807	0.418	0.631	5.72873e-31	.	.	.	.	.	.	.	upregulated	.	.	.	.	.	.	.	.
GTPBP6	1.66001e-35	-0.0620806	0.209	0.37	6.07579e-31	.	.	.	.	.	.	.	upregulated	.	.	.	.	.	.	.	.
PTN	1.74469e-35	0.147192	0.158	0.063	6.38572e-31	.	.	.	.	.	.	.	downregulated	.	.	.	.	.	.	.	.
COA4	1.8282e-35	-0.135266	0.636	0.818	6.69139e-31	.	.	.	.	.	.	.	upregulated	.	.	.	.	.	.	.	.
SSR1	1.89495e-35	0.231538	0.875	0.896	6.93572e-31	.	.	.	.	.	.	.	downregulated	.	.	.	.	.	.	.	.
AC004585.1	1.96583e-35	-0.0207619	0.011	0.063	7.19513e-31	.	.	.	.	.	.	.	upregulated	.	.	.	.	.	.	.	.
DHRS7B	1.97525e-35	-0.0581011	0.159	0.299	7.2296e-31	.	.	.	.	.	.	.	upregulated	.	.	.	.	.	.	.	.
WDR54	2.02252e-35	-0.095557	0.352	0.55	7.40261e-31	.	.	.	.	.	.	.	upregulated	.	.	.	.	.	.	.	.
CSNK1A1	2.03077e-35	0.177724	0.963	0.972	7.43283e-31	.	.	.	.	.	.	.	downregulated	.	.	.	.	.	.	.	.
AC244090.1	2.0686e-35	-0.0413469	0.118	0.241	7.57127e-31	.	.	.	.	.	.	.	upregulated	.	.	.	.	.	.	.	.
HES2	2.25299e-35	-0.0241716	0.011	0.062	8.24616e-31	.	.	.	.	.	.	.	upregulated	.	.	.	.	.	yes	.	.
SPEN	2.28337e-35	0.237521	0.579	0.553	8.35735e-31	.	.	.	.	.	.	.	downregulated	.	.	.	.	.	yes	.	.
FAM198B-AS1	2.33223e-35	-0.0533089	0.095	0.203	8.5362e-31	.	.	.	.	.	.	.	upregulated	.	.	.	.	.	.	.	.
GPAT4	2.53406e-35	-0.0791978	0.294	0.485	9.27493e-31	.	.	.	.	.	.	.	upregulated	.	.	.	.	.	.	.	.
TP53I3	2.68776e-35	-0.125005	0.55	0.746	9.83745e-31	.	.	.	.	.	.	.	upregulated	.	.	.	.	.	.	.	.
SYTL2	2.7264e-35	-0.0401241	0.071	0.168	9.97889e-31	.	.	.	.	.	.	.	upregulated	.	.	.	.	.	.	.	.
DCTPP1	2.9169e-35	-0.0649918	0.219	0.382	1.06761e-30	.	.	.	.	.	.	.	upregulated	.	.	.	.	.	.	.	.
POLR2K	3.23021e-35	-0.127759	0.575	0.774	1.18229e-30	.	.	.	.	.	.	.	upregulated	.	.	.	.	.	.	.	.
ATP5F1C	3.2371e-35	-0.163904	0.89	0.966	1.18481e-30	.	.	.	.	.	.	.	upregulated	.	.	.	.	.	.	.	.
KLF5	3.30765e-35	-0.0437478	0.05	0.133	1.21063e-30	.	.	.	.	.	.	.	upregulated	.	.	.	.	.	yes	.	.
ESF1	3.34257e-35	-0.105032	0.411	0.616	1.22342e-30	.	.	.	.	.	.	.	upregulated	.	.	.	.	.	.	.	.
FARS2	3.34712e-35	-0.0417269	0.111	0.23	1.22508e-30	.	.	.	.	.	.	.	upregulated	.	.	.	.	.	.	.	.
ATP5F1B	3.45972e-35	-0.18027	0.898	0.965	1.26629e-30	.	.	.	.	.	.	.	upregulated	.	.	.	.	.	.	.	.
TOR1B	3.56437e-35	-0.0447125	0.132	0.263	1.3046e-30	.	.	.	.	.	.	.	upregulated	.	.	.	.	.	.	.	.
HSCB	3.72319e-35	-0.0729088	0.302	0.496	1.36272e-30	.	.	.	.	.	.	.	upregulated	.	.	.	.	.	.	.	.
CCDC102A	3.79064e-35	-0.0442742	0.154	0.293	1.38741e-30	.	.	.	.	.	.	.	upregulated	.	.	.	.	.	.	.	.
RRP36	3.96509e-35	-0.108766	0.437	0.653	1.45126e-30	.	.	.	.	.	.	.	upregulated	.	.	.	.	.	.	.	.
ZEB2	4.26581e-35	0.244039	0.796	0.781	1.56133e-30	.	.	.	.	.	.	.	downregulated	.	.	.	.	.	yes	.	.
SLC44A1	4.44138e-35	0.241695	0.837	0.826	1.62559e-30	.	.	.	.	.	.	.	downregulated	.	.	.	.	.	.	.	.
ZKSCAN1	4.44182e-35	0.213364	0.841	0.85	1.62575e-30	.	.	.	.	.	.	.	downregulated	.	.	.	.	.	yes	.	.
AL365203.2	4.48946e-35	-0.0453206	0.122	0.245	1.64319e-30	.	.	.	.	.	.	.	upregulated	.	.	.	.	.	.	.	.
LINC00839	4.50226e-35	-0.0477127	0.087	0.191	1.64787e-30	.	.	.	.	.	.	.	upregulated	.	.	.	.	.	.	.	.
DPCD	4.50227e-35	-0.10881	0.431	0.637	1.64788e-30	.	.	.	.	.	.	.	upregulated	.	.	.	.	.	.	.	.
ASH1L	4.87467e-35	0.220432	0.784	0.798	1.78418e-30	.	.	.	.	.	.	.	downregulated	.	.	.	.	.	yes	.	.
ATP9A	4.99826e-35	-0.0381739	0.103	0.218	1.82941e-30	.	.	.	.	.	.	.	upregulated	.	.	.	.	.	.	.	.
ZGPAT	5.00969e-35	-0.0513986	0.159	0.298	1.8336e-30	.	.	.	.	.	.	.	upregulated	.	.	.	.	.	yes	.	.
DIAPH3	5.06904e-35	-0.115451	0.146	0.269	1.85532e-30	.	.	.	.	.	.	.	upregulated	.	.	.	.	.	.	.	.
HSD17B10	5.51512e-35	-0.132544	0.476	0.671	2.01859e-30	.	.	.	.	.	.	.	upregulated	.	.	.	.	.	.	.	.
SEC11C	6.40287e-35	-0.106478	0.464	0.675	2.34352e-30	.	.	.	.	.	.	.	upregulated	.	.	.	.	.	.	.	.
HOPX	7.52085e-35	-0.0383786	0.018	0.076	2.75271e-30	.	.	.	.	.	.	.	upregulated	.	.	.	.	.	.	.	.
PNPLA4	7.75647e-35	-0.100167	0.411	0.624	2.83895e-30	.	.	.	.	.	.	.	upregulated	.	.	.	.	.	.	.	.
LMAN2	7.85131e-35	-0.140948	0.771	0.909	2.87366e-30	.	.	.	.	.	.	.	upregulated	.	.	.	.	.	.	.	.
FRMD4A	8.27407e-35	0.252788	0.506	0.445	3.02839e-30	.	.	.	.	.	.	.	downregulated	.	.	.	.	.	.	.	.
COASY	8.42955e-35	-0.0661694	0.27	0.453	3.0853e-30	.	.	.	.	.	.	.	upregulated	.	.	.	.	.	.	.	.
TBRG4	1.12651e-34	-0.0452092	0.16	0.301	4.12314e-30	.	.	.	.	.	.	.	upregulated	.	.	.	.	.	.	.	.
PPP1CB	1.13081e-34	0.202533	0.892	0.911	4.1389e-30	.	.	.	.	.	.	.	downregulated	.	.	.	.	.	.	.	.
TMUB1	1.13782e-34	-0.0678429	0.265	0.447	4.16453e-30	.	.	.	.	.	.	.	upregulated	.	.	.	.	.	.	.	.
MAN1B1	1.20267e-34	-0.106468	0.422	0.621	4.40189e-30	.	.	.	.	.	.	.	upregulated	.	.	.	.	.	.	.	.
LSM1	1.28746e-34	-0.137826	0.612	0.804	4.71225e-30	.	.	.	.	.	.	.	upregulated	.	.	.	.	.	.	.	.
PRRC2B	1.34393e-34	0.218792	0.795	0.807	4.91893e-30	.	.	.	.	.	.	.	downregulated	.	.	.	.	.	.	.	.
SUPT4H1	1.36048e-34	-0.133885	0.662	0.838	4.9795e-30	.	.	.	.	.	.	.	upregulated	.	.	.	.	.	.	.	.
RPS17	1.41308e-34	0.145877	1	1	5.172e-30	.	.	.	.	.	.	.	downregulated	.	.	.	.	.	.	.	.
ITGA4	1.55731e-34	-0.0287791	0.021	0.083	5.6999e-30	.	.	.	.	.	.	.	upregulated	.	.	.	.	.	.	.	.
TXN2	1.71016e-34	-0.13716	0.643	0.821	6.25935e-30	.	.	.	.	.	.	.	upregulated	.	.	.	.	.	.	.	.
C18orf21	1.79925e-34	-0.0658104	0.281	0.466	6.58545e-30	.	.	.	.	.	.	.	upregulated	.	.	.	.	.	.	.	.
POMGNT1	1.86222e-34	-0.0665276	0.251	0.423	6.81591e-30	.	.	.	.	.	.	.	upregulated	.	.	.	.	.	.	.	.
SETD5	1.86842e-34	0.20881	0.687	0.689	6.83862e-30	.	.	.	.	.	.	.	downregulated	.	.	.	.	.	.	.	.
ADK	2.12462e-34	-0.0496203	0.197	0.355	7.77632e-30	.	.	.	.	.	.	.	upregulated	.	.	.	.	.	.	.	.
SYCE1L	2.29234e-34	-0.0485593	0.104	0.217	8.39018e-30	.	.	.	.	.	.	.	upregulated	.	.	.	.	.	.	.	.
NUDT18	2.43363e-34	-0.0392045	0.126	0.251	8.90732e-30	.	.	.	.	.	.	.	upregulated	.	.	.	.	.	.	.	.
PSMB8	2.56936e-34	-0.156748	0.652	0.843	9.40413e-30	.	.	.	.	.	.	.	upregulated	.	.	.	.	.	.	.	.
COMMD8	2.63677e-34	-0.0766331	0.322	0.514	9.65084e-30	.	.	.	.	.	.	.	upregulated	.	.	.	.	.	.	.	.
MED11	2.64333e-34	-0.0691617	0.292	0.476	9.67486e-30	.	.	.	.	.	.	.	upregulated	.	.	.	.	.	.	.	.
MMP15	2.90793e-34	-0.0579141	0.045	0.123	1.06433e-29	.	.	.	.	.	.	.	upregulated	.	.	.	.	.	.	.	.
SOD3	2.93191e-34	-0.0832336	0.018	0.076	1.07311e-29	.	.	.	.	.	.	.	upregulated	.	.	.	.	.	.	.	.
FKBPL	3.13104e-34	-0.0359566	0.076	0.176	1.14599e-29	.	.	.	.	.	.	.	upregulated	.	.	.	.	.	.	.	.
KLHL4	3.18595e-34	0.260768	0.552	0.482	1.16609e-29	.	.	.	.	.	.	.	downregulated	.	.	.	.	.	.	.	.
TFPT	3.34663e-34	-0.0993106	0.323	0.505	1.2249e-29	.	.	.	.	.	.	.	upregulated	.	.	.	.	.	.	.	.
FAM50B	3.37585e-34	-0.0374555	0.136	0.266	1.23559e-29	.	.	.	.	.	.	.	upregulated	.	.	.	.	.	.	.	.
FLYWCH2	3.47213e-34	-0.11151	0.486	0.696	1.27083e-29	.	.	.	.	.	.	.	upregulated	.	.	.	.	.	.	.	.
COMMD5	3.55402e-34	-0.0676249	0.259	0.43	1.30081e-29	.	.	.	.	.	.	.	upregulated	.	.	.	.	.	.	.	.
SMIM19	3.67997e-34	-0.0960505	0.372	0.572	1.34691e-29	.	.	.	.	.	.	.	upregulated	.	.	.	.	.	.	.	.
MT1E	4.05266e-34	-0.531824	0.961	0.977	1.48331e-29	.	.	.	.	.	.	.	upregulated	.	.	.	.	.	.	.	.
XKR8	4.12022e-34	-0.0341508	0.07	0.166	1.50804e-29	.	.	.	.	.	.	.	upregulated	.	.	.	.	.	.	.	.
CHST15	4.17714e-34	-0.0352027	0.075	0.174	1.52887e-29	.	.	.	.	.	.	.	upregulated	.	.	.	.	.	.	.	.
IFI16	4.21402e-34	0.20746	0.934	0.933	1.54237e-29	.	.	.	.	.	.	.	downregulated	.	.	.	.	.	.	.	.
ACAA1	4.39817e-34	-0.106362	0.456	0.666	1.60977e-29	.	.	.	.	.	.	.	upregulated	.	.	.	.	.	.	.	.
MRPS16	4.65281e-34	-0.147987	0.664	0.838	1.70297e-29	.	.	.	.	.	.	.	upregulated	.	.	.	.	.	.	.	.
AC116407.1	4.709e-34	-0.0344824	0.026	0.09	1.72354e-29	.	.	.	.	.	.	.	upregulated	.	.	.	.	.	.	.	.
SSTR1	5.0786e-34	-0.0531099	0.027	0.091	1.85882e-29	.	.	.	.	.	.	.	upregulated	.	.	.	.	.	.	.	.
ARHGEF10	5.18536e-34	0.23219	0.506	0.466	1.89789e-29	.	.	.	.	.	.	.	downregulated	.	.	.	.	.	.	.	.
CHPT1	5.45625e-34	-0.0964209	0.441	0.651	1.99704e-29	.	.	.	.	.	.	.	upregulated	.	.	.	.	.	.	.	.
SLC39A3	5.62445e-34	-0.0591865	0.232	0.399	2.0586e-29	.	.	.	.	.	.	.	upregulated	.	.	.	.	.	.	.	.
AURKA	6.14513e-34	-0.0559574	0.06	0.147	2.24918e-29	.	.	.	.	.	.	.	upregulated	.	.	.	.	.	.	.	.
AC093849.2	6.25794e-34	-0.0350294	0.075	0.173	2.29047e-29	.	.	.	.	.	.	.	upregulated	.	.	.	.	.	.	.	.
PRR34-AS1	6.28748e-34	-0.0757025	0.236	0.399	2.30128e-29	.	.	.	.	.	.	.	upregulated	.	.	.	.	.	.	.	.
SLC25A26	7.00397e-34	-0.0660993	0.286	0.474	2.56352e-29	.	.	.	.	.	.	.	upregulated	.	.	.	.	.	.	.	.
RETREG1	7.18329e-34	-0.0317812	0.026	0.091	2.62916e-29	.	.	.	.	.	.	.	upregulated	.	.	.	.	.	.	.	.
C6orf62	7.44093e-34	0.207348	0.76	0.77	2.72346e-29	.	.	.	.	.	.	.	downregulated	.	.	.	.	.	.	.	.
SNRPC	7.66005e-34	-0.132989	0.615	0.806	2.80366e-29	.	.	.	.	.	.	.	upregulated	.	.	.	.	.	.	.	.
AC090229.1	8.33552e-34	-0.0349825	0.052	0.136	3.05088e-29	.	.	.	.	.	.	.	upregulated	.	.	.	.	.	.	.	.
USP9X	8.52249e-34	0.204324	0.865	0.882	3.11932e-29	.	.	.	.	.	.	.	downregulated	.	.	.	.	.	.	.	.
PAK2	9.55958e-34	-0.323374	0.865	0.925	3.4989e-29	.	.	.	.	.	.	.	upregulated	.	.	.	.	.	.	.	.
ATF7IP	9.66967e-34	0.209087	0.65	0.632	3.53919e-29	.	.	.	.	.	.	.	downregulated	.	.	.	.	.	.	.	.
TREM1	9.73011e-34	-0.0348513	0.024	0.086	3.56132e-29	.	.	.	.	.	.	.	upregulated	.	.	.	.	.	.	.	.
FAM83G	9.75431e-34	-0.0408249	0.064	0.154	3.57017e-29	.	.	.	.	.	.	.	upregulated	.	.	.	.	.	.	.	.
MRPL28	1.02096e-33	-0.113514	0.471	0.682	3.73681e-29	.	.	.	.	.	.	.	upregulated	.	.	.	.	.	.	.	.
C12orf57	1.02933e-33	0.196794	0.965	0.966	3.76743e-29	.	.	.	.	.	.	.	downregulated	.	.	.	.	.	.	.	.
ATP5PD	1.03276e-33	-0.164966	0.933	0.976	3.78002e-29	.	.	.	.	.	.	.	upregulated	.	.	.	.	.	.	.	.
ADAMTS6	1.14363e-33	0.225931	0.591	0.529	4.18582e-29	.	.	.	.	.	.	.	downregulated	.	.	.	.	.	.	.	.
CRNDE	1.37678e-33	0.17588	0.273	0.168	5.03917e-29	.	.	.	.	.	.	.	downregulated	.	.	.	.	.	.	.	.
MIR3936HG	1.46e-33	-0.0412477	0.081	0.18	5.34376e-29	.	.	.	.	.	.	.	upregulated	.	.	.	.	.	.	.	.
GTF2H4	1.48433e-33	-0.0360641	0.102	0.214	5.4328e-29	.	.	.	.	.	.	.	upregulated	.	.	.	.	.	.	.	.
TFPI	1.48527e-33	0.27302	0.961	0.973	5.43622e-29	.	.	.	.	.	.	.	downregulated	.	.	.	.	.	.	.	.
RGN	1.75022e-33	-0.0451054	0.076	0.171	6.40598e-29	.	.	.	.	.	.	.	upregulated	.	.	.	.	.	.	.	.
CCNB1	1.78137e-33	-0.0459359	0.057	0.142	6.51999e-29	.	.	.	.	.	.	.	upregulated	.	.	.	.	.	.	.	.
ETFRF1	1.8034e-33	-0.0887585	0.332	0.521	6.60062e-29	.	.	.	.	.	.	.	upregulated	.	.	.	.	.	.	.	.
ZNF503-AS2	1.81566e-33	-0.0303624	0.051	0.134	6.6455e-29	.	.	.	.	.	.	.	upregulated	.	.	.	.	.	.	.	.
AC021723.2	1.81633e-33	-0.018553	0.001	0.035	6.64793e-29	.	.	.	.	.	.	.	upregulated	.	.	.	.	.	.	.	.
VDAC3	1.83707e-33	-0.120636	0.599	0.801	6.72385e-29	.	.	.	.	.	.	.	upregulated	.	.	.	.	.	.	.	.
HHAT	2.21691e-33	-0.0258739	0.043	0.121	8.11412e-29	.	.	.	.	.	.	.	upregulated	.	.	.	.	.	.	.	.
ARPC5L	2.42344e-33	-0.126595	0.579	0.777	8.87004e-29	.	.	.	.	.	.	.	upregulated	.	.	.	.	.	.	.	.
EIF4A2	2.46784e-33	-0.170992	0.937	0.974	9.03255e-29	.	.	.	.	.	.	.	upregulated	.	.	.	.	.	.	.	.
SLC26A11	2.52111e-33	-0.0358422	0.058	0.145	9.22752e-29	.	.	.	.	.	.	.	upregulated	.	.	.	.	.	.	.	.
CHAC1	2.65218e-33	0.151769	0.239	0.135	9.70723e-29	.	.	.	.	.	.	.	downregulated	.	.	.	.	.	.	.	.
TRAM2	2.7237e-33	0.228086	0.724	0.712	9.96901e-29	.	.	.	.	.	.	.	downregulated	.	.	.	.	.	.	.	.
CALM1	2.78652e-33	-0.20227	0.96	0.988	1.01989e-28	.	.	.	.	.	.	.	upregulated	.	.	.	.	.	.	.	.
PPP1R14B-AS1	2.81897e-33	-0.0399041	0.137	0.265	1.03177e-28	.	.	.	.	.	.	.	upregulated	.	.	.	.	.	.	.	.
PODXL2	2.83232e-33	-0.0191999	0.013	0.064	1.03666e-28	.	.	.	.	.	.	.	upregulated	.	.	.	.	.	.	.	.
CDC42BPA	2.89869e-33	0.227454	0.669	0.67	1.06095e-28	.	.	.	.	.	.	.	downregulated	.	.	.	.	.	.	.	.
LAMA4	3.19119e-33	0.262987	0.854	0.866	1.16801e-28	.	.	.	.	.	.	.	downregulated	.	.	.	.	.	.	.	.
TMEM11	3.36339e-33	-0.0622049	0.28	0.465	1.23104e-28	.	.	.	.	.	.	.	upregulated	.	.	.	.	.	.	.	.
OGFRL1	3.62325e-33	-0.0964179	0.267	0.429	1.32615e-28	.	.	.	.	.	.	.	upregulated	.	.	.	.	.	.	.	.
NEK6	4.02395e-33	-0.0897186	0.397	0.603	1.47281e-28	.	.	.	.	.	.	.	upregulated	.	.	.	.	.	.	.	.
KLHL35	4.14525e-33	-0.0340607	0.076	0.173	1.5172e-28	.	.	.	.	.	.	.	upregulated	.	.	.	.	.	.	.	.
SLC12A8	4.23229e-33	-0.200839	0.464	0.624	1.54906e-28	.	.	.	.	.	.	.	upregulated	.	.	.	.	.	.	.	.
RIDA	5.50539e-33	-0.0585205	0.259	0.438	2.01503e-28	.	.	.	.	.	.	.	upregulated	.	.	.	.	.	.	.	.
HSD17B7	5.856e-33	-0.0382379	0.07	0.162	2.14335e-28	.	.	.	.	.	.	.	upregulated	.	.	.	.	.	.	.	.
SOCS3	6.06605e-33	-0.0952553	0.185	0.319	2.22024e-28	.	.	.	.	.	.	.	upregulated	.	.	.	.	.	.	.	.
AC006213.2	6.07383e-33	-0.0416997	0.141	0.27	2.22308e-28	.	.	.	.	.	.	.	upregulated	.	.	.	.	.	.	.	.
DBP	6.08764e-33	-0.0607644	0.167	0.303	2.22814e-28	.	.	.	.	.	.	.	upregulated	.	.	.	.	.	yes	.	.
DIRAS3	6.15383e-33	-0.438351	0.779	0.88	2.25236e-28	.	.	.	.	.	.	.	upregulated	.	.	.	.	.	.	.	.
USP44	6.42892e-33	-0.0428041	0.091	0.193	2.35305e-28	.	.	.	.	.	.	.	upregulated	.	.	.	.	.	.	.	.
LRRC75A	6.85001e-33	0.2078	0.421	0.336	2.50717e-28	.	.	.	.	.	.	.	downregulated	.	.	.	.	.	.	.	.
CLDN11	6.85414e-33	0.280199	0.504	0.401	2.50868e-28	.	.	.	.	.	.	.	downregulated	.	.	.	.	.	.	.	.
ARFIP2	7.16643e-33	-0.0815327	0.366	0.575	2.62298e-28	.	.	.	.	.	.	.	upregulated	.	.	.	.	.	.	.	.
AL035681.1	7.23503e-33	0.120718	0.18	0.086	2.64809e-28	.	.	.	.	.	.	.	downregulated	.	.	.	.	.	.	.	.
SRRD	7.35799e-33	-0.050609	0.2	0.353	2.6931e-28	.	.	.	.	.	.	.	upregulated	.	.	.	.	.	.	.	.
ACADS	8.03543e-33	-0.0327468	0.079	0.179	2.94105e-28	.	.	.	.	.	.	.	upregulated	.	.	.	.	.	.	.	.
MRPL21	8.28037e-33	-0.130751	0.592	0.788	3.0307e-28	.	.	.	.	.	.	.	upregulated	.	.	.	.	.	.	.	.
TRMT2A	8.74072e-33	-0.0319108	0.112	0.228	3.19919e-28	.	.	.	.	.	.	.	upregulated	.	.	.	.	.	.	.	.
IDUA	9.70493e-33	-0.026396	0.047	0.127	3.5521e-28	.	.	.	.	.	.	.	upregulated	.	.	.	.	.	.	.	.
PHLDA2	1.03895e-32	-0.115202	0.224	0.364	3.80265e-28	.	.	.	.	.	.	.	upregulated	.	.	.	.	.	.	.	.
ANKRD39	1.08864e-32	-0.0463339	0.202	0.357	3.98452e-28	.	.	.	.	.	.	.	upregulated	.	.	.	.	.	.	.	.
TMEM134	1.12502e-32	-0.117603	0.512	0.706	4.11767e-28	.	.	.	.	.	.	.	upregulated	.	.	.	.	.	.	.	.
AC010642.2	1.12778e-32	-0.112859	0.519	0.71	4.12777e-28	.	.	.	.	.	.	.	upregulated	.	.	.	.	.	.	.	.
TAGLN	1.15826e-32	-0.303117	0.954	0.983	4.23933e-28	.	.	.	.	.	.	.	upregulated	.	.	.	.	.	.	.	.
NAA10	1.16289e-32	-0.129156	0.58	0.775	4.2563e-28	.	.	.	.	.	.	.	upregulated	.	.	.	.	.	.	.	.
MORN2	1.23705e-32	-0.106953	0.527	0.74	4.52772e-28	.	.	.	.	.	.	.	upregulated	.	.	.	.	.	.	.	.
NR1H2	1.29261e-32	-0.076853	0.377	0.581	4.73107e-28	.	.	.	.	.	.	.	upregulated	.	.	.	.	.	yes	.	.
APOM	1.31685e-32	-0.0350564	0.06	0.147	4.81982e-28	.	.	.	.	.	.	.	upregulated	.	.	.	.	.	.	.	.
SCD5	1.35049e-32	-0.121212	0.402	0.587	4.94293e-28	.	.	.	.	.	.	.	upregulated	.	.	.	.	.	.	.	.
MICA	1.40477e-32	-0.090432	0.252	0.414	5.14159e-28	.	.	.	.	.	.	.	upregulated	.	.	.	.	.	.	.	.
USB1	1.41495e-32	-0.0631501	0.276	0.455	5.17884e-28	.	.	.	.	.	.	.	upregulated	.	.	.	.	.	.	.	.
C12orf10	1.43787e-32	-0.093661	0.437	0.649	5.26274e-28	.	.	.	.	.	.	.	upregulated	.	.	.	.	.	.	.	.
AC093673.1	1.45363e-32	-0.0415879	0.128	0.249	5.32041e-28	.	.	.	.	.	.	.	upregulated	.	.	.	.	.	.	.	.
NAGPA	1.52589e-32	-0.0359743	0.113	0.229	5.58491e-28	.	.	.	.	.	.	.	upregulated	.	.	.	.	.	.	.	.
REST	1.61258e-32	0.211823	0.71	0.714	5.90221e-28	.	.	.	.	.	.	.	downregulated	.	.	.	.	.	yes	.	.
EPHX1	1.63386e-32	-0.210686	0.619	0.785	5.98008e-28	.	.	.	.	.	.	.	upregulated	.	.	.	.	.	.	.	yes
ERICH5	1.64321e-32	-0.0269469	0.017	0.07	6.01431e-28	.	.	.	.	.	.	.	upregulated	.	.	.	.	.	.	.	.
BOLA3	1.65033e-32	-0.117146	0.476	0.669	6.04038e-28	.	.	.	.	.	.	.	upregulated	.	.	.	.	.	.	.	.
RNF5	1.68524e-32	-0.0581883	0.286	0.472	6.16813e-28	.	.	.	.	.	.	.	upregulated	.	.	.	.	.	.	.	.
JDP2	1.70173e-32	0.191543	0.41	0.321	6.22852e-28	.	.	.	.	.	.	.	downregulated	.	.	.	.	.	yes	.	.
DHCR7	1.85799e-32	-0.0673561	0.177	0.313	6.80044e-28	.	.	.	.	.	.	.	upregulated	.	.	.	.	.	.	.	yes
EML4	2.24696e-32	0.227903	0.638	0.633	8.22408e-28	.	.	.	.	.	.	.	downregulated	.	.	.	.	.	.	.	.
TPM3	2.27851e-32	0.23734	0.961	0.972	8.33956e-28	.	.	.	.	.	.	.	downregulated	.	.	.	.	.	.	.	.
CCL26	2.44359e-32	-0.0611218	0.04	0.111	8.94377e-28	.	.	.	.	.	.	.	upregulated	.	.	.	.	.	.	.	.
RPL27	2.5633e-32	-0.118468	0.999	0.998	9.38194e-28	.	.	.	.	.	.	.	upregulated	.	.	.	.	.	.	.	.
SDHC	2.59789e-32	-0.122359	0.654	0.838	9.50853e-28	.	.	.	.	.	.	.	upregulated	.	.	.	.	.	.	.	.
HNRNPA1	2.61307e-32	0.178476	0.974	0.983	9.56408e-28	.	.	.	.	.	.	.	downregulated	.	.	.	.	.	.	.	.
EMC7	2.63815e-32	-0.151377	0.798	0.913	9.6559e-28	.	.	.	.	.	.	.	upregulated	.	.	.	.	.	.	.	.
TUSC1	2.78627e-32	-0.0510205	0.193	0.339	1.0198e-27	.	.	.	.	.	.	.	upregulated	.	.	.	.	.	.	.	.
WHAMM	2.84084e-32	-0.0557404	0.205	0.357	1.03978e-27	.	.	.	.	.	.	.	upregulated	.	.	.	.	.	.	.	.
WFDC3	3.11505e-32	-0.0342762	0.06	0.146	1.14014e-27	.	.	.	.	.	.	.	upregulated	.	.	.	.	.	.	.	.
SRRM3	3.21631e-32	-0.0279709	0.033	0.1	1.1772e-27	.	.	.	.	.	.	.	upregulated	.	.	.	.	.	.	.	.
AGTPBP1	3.34418e-32	-0.107849	0.392	0.577	1.224e-27	.	.	.	.	.	.	.	upregulated	.	.	.	.	.	.	.	.
F2R	3.40034e-32	0.202603	0.899	0.891	1.24456e-27	.	.	.	.	.	.	.	downregulated	.	.	.	.	.	.	.	.
KIF22	3.52427e-32	-0.0990218	0.341	0.517	1.28992e-27	.	.	.	.	.	.	.	upregulated	.	.	.	.	.	.	.	.
ACP6	3.54048e-32	-0.0374386	0.091	0.193	1.29585e-27	.	.	.	.	.	.	.	upregulated	.	.	.	.	.	.	.	.
BICDL2	3.58067e-32	-0.0204856	0.014	0.065	1.31056e-27	.	.	.	.	.	.	.	upregulated	.	.	.	.	.	.	.	.
BTF3	3.79127e-32	-0.122356	0.997	0.998	1.38764e-27	.	.	.	.	.	.	.	upregulated	.	.	.	.	.	.	.	.
RBMS3	3.98274e-32	0.21666	0.682	0.678	1.45772e-27	.	.	.	.	.	.	.	downregulated	.	.	.	.	.	.	.	.
KIDINS220	4.78169e-32	0.211793	0.757	0.763	1.75015e-27	.	.	.	.	.	.	.	downregulated	.	.	.	.	.	.	.	.
CLN3	4.81674e-32	-0.0623553	0.253	0.423	1.76298e-27	.	.	.	.	.	.	.	upregulated	.	.	.	.	.	.	.	.
SNRPG	5.03748e-32	-0.155088	0.863	0.95	1.84377e-27	.	.	.	.	.	.	.	upregulated	.	.	.	.	.	.	.	.
KMT2E	5.14847e-32	0.210493	0.809	0.822	1.88439e-27	.	.	.	.	.	.	.	downregulated	.	.	.	.	.	.	.	.
FKBP2	5.19227e-32	-0.0934938	0.495	0.711	1.90042e-27	.	.	.	.	.	.	.	upregulated	.	.	.	.	.	.	.	.
ZNF511	5.20654e-32	-0.0808873	0.362	0.564	1.90565e-27	.	.	.	.	.	.	.	upregulated	.	.	.	.	.	yes	.	.
WDR24	5.25217e-32	-0.0356797	0.083	0.182	1.92235e-27	.	.	.	.	.	.	.	upregulated	.	.	.	.	.	.	.	.
PAPPA-AS1	5.35198e-32	-0.0361314	0.059	0.145	1.95888e-27	.	.	.	.	.	.	.	upregulated	.	.	.	.	.	.	.	.
BOLA1	5.93136e-32	-0.0443141	0.174	0.317	2.17094e-27	.	.	.	.	.	.	.	upregulated	.	.	.	.	.	.	.	.
SEL1L3	6.15173e-32	-0.103032	0.407	0.601	2.25159e-27	.	.	.	.	.	.	.	upregulated	.	.	.	.	.	.	.	.
ABHD8	6.40724e-32	-0.045392	0.172	0.311	2.34511e-27	.	.	.	.	.	.	.	upregulated	.	.	.	.	.	.	.	.
AL441992.1	7.24394e-32	-0.0400269	0.12	0.235	2.65136e-27	.	.	.	.	.	.	.	upregulated	.	.	.	.	.	.	.	.
DDIT4-AS1	7.42531e-32	0.0968399	0.137	0.054	2.71774e-27	.	.	.	.	.	.	.	downregulated	.	.	.	.	.	.	.	.
HDAC4-AS1	7.66081e-32	-0.0241002	0.023	0.082	2.80393e-27	.	.	.	.	.	.	.	upregulated	.	.	.	.	.	.	.	.
C6orf141	7.70109e-32	-0.0401816	0.032	0.098	2.81867e-27	.	.	.	.	.	.	.	upregulated	.	.	.	.	.	.	.	.
TNFRSF14	8.31079e-32	-0.0381315	0.091	0.194	3.04183e-27	.	.	.	.	.	.	.	upregulated	.	.	.	.	.	.	.	.
COL8A1	8.85593e-32	0.318831	0.984	0.98	3.24136e-27	.	.	.	.	.	.	.	downregulated	.	.	.	.	.	.	.	.
CUX1	8.95395e-32	0.203349	0.927	0.942	3.27723e-27	.	.	.	.	.	.	.	downregulated	.	.	.	.	.	yes	.	.
CTU1	8.96244e-32	-0.0458659	0.18	0.324	3.28034e-27	.	.	.	.	.	.	.	upregulated	.	.	.	.	.	.	.	.
BMPR2	9.84512e-32	0.203733	0.74	0.743	3.60341e-27	.	.	.	.	.	.	.	downregulated	.	.	.	.	.	.	.	.
FAHD1	9.89689e-32	-0.0745617	0.312	0.493	3.62236e-27	.	.	.	.	.	.	.	upregulated	.	.	.	.	.	.	.	.
RHOC	1.00493e-31	-0.234398	0.879	0.95	3.67816e-27	.	.	.	.	.	.	.	upregulated	.	.	.	.	.	.	.	.
HOXD8	1.01154e-31	-0.0577691	0.177	0.315	3.70234e-27	.	.	.	.	.	.	.	upregulated	.	.	.	.	.	yes	.	.
COPS5	1.01852e-31	-0.103368	0.543	0.748	3.72789e-27	.	.	.	.	.	.	.	upregulated	.	.	.	.	.	.	.	.
AMPD3	1.03657e-31	-0.031078	0.075	0.168	3.79396e-27	.	.	.	.	.	.	.	upregulated	.	.	.	.	.	.	.	.
PSMG3-AS1	1.04705e-31	-0.0279093	0.077	0.172	3.8323e-27	.	.	.	.	.	.	.	upregulated	.	.	.	.	.	.	.	.
ANO10	1.08058e-31	0.203473	0.632	0.625	3.95505e-27	.	.	.	.	.	.	.	downregulated	.	.	.	.	.	.	.	.
FPR1	1.21713e-31	-0.0635423	0.063	0.148	4.45483e-27	.	.	.	.	.	.	.	upregulated	.	.	.	.	.	.	.	.
TMEM156	1.35843e-31	-0.0404178	0.031	0.096	4.97198e-27	.	.	.	.	.	.	.	upregulated	.	.	.	.	.	.	.	.
C4BPB	1.39568e-31	-0.0623985	0.083	0.178	5.10834e-27	.	.	.	.	.	.	.	upregulated	.	.	.	.	.	.	.	.
SNHG19	1.41315e-31	-0.169271	0.513	0.697	5.17227e-27	.	.	.	.	.	.	.	upregulated	.	.	.	.	.	.	.	.
SSR2	1.46971e-31	-0.140641	0.934	0.979	5.37928e-27	.	.	.	.	.	.	.	upregulated	.	.	.	.	.	.	.	.
CCN2	1.52677e-31	-0.645066	0.836	0.887	5.58812e-27	.	.	.	.	.	.	.	upregulated	.	.	.	.	.	.	.	.
COPS8	1.52875e-31	-0.107993	0.519	0.719	5.59536e-27	.	.	.	.	.	.	.	upregulated	.	.	.	.	.	.	.	.
MTRNR2L1	1.53797e-31	0.222382	0.119	0.041	5.62914e-27	.	.	.	.	.	.	.	downregulated	.	.	.	.	.	.	.	.
NAPRT	1.6225e-31	-0.0486362	0.157	0.289	5.93852e-27	.	.	.	.	.	.	.	upregulated	.	.	.	.	.	.	.	.
AGRN	1.66537e-31	-0.0779128	0.291	0.462	6.09543e-27	.	.	.	.	.	.	.	upregulated	.	.	.	.	.	.	.	.
SNRPB	1.66546e-31	-0.170964	0.759	0.901	6.09574e-27	.	.	.	.	.	.	.	upregulated	.	.	.	.	.	.	.	.
MINCR	1.71924e-31	-0.0352109	0.213	0.372	6.29259e-27	.	.	.	.	.	.	.	upregulated	.	.	.	.	.	.	.	.
CEP19	1.87858e-31	-0.0296993	0.074	0.169	6.87577e-27	.	.	.	.	.	.	.	upregulated	.	.	.	.	.	.	.	.
RBM39	1.91192e-31	0.174174	0.958	0.966	6.99783e-27	.	.	.	.	.	.	.	downregulated	.	.	.	.	.	.	.	.
TCEA2	1.92308e-31	-0.0821951	0.423	0.631	7.03866e-27	.	.	.	.	.	.	.	upregulated	.	.	.	.	.	.	.	.
PCDH9	2.04907e-31	-0.0959398	0.104	0.207	7.49979e-27	.	.	.	.	.	.	.	upregulated	.	.	.	.	.	.	.	.
AL096865.1	2.12453e-31	-0.0225507	0.037	0.107	7.77598e-27	.	.	.	.	.	.	.	upregulated	.	.	.	.	.	.	.	.
SS18L2	2.127e-31	-0.0582612	0.242	0.407	7.78501e-27	.	.	.	.	.	.	.	upregulated	.	.	.	.	.	.	.	.
C12orf75	2.16098e-31	-0.192704	0.515	0.679	7.90941e-27	.	.	.	.	.	.	.	upregulated	.	.	.	.	.	.	.	.
DGUOK	2.21012e-31	-0.129431	0.631	0.807	8.08926e-27	.	.	.	.	.	.	.	upregulated	.	.	.	.	.	.	.	.
RPS13	2.26743e-31	-0.113466	1	0.999	8.29903e-27	.	.	.	.	.	.	.	upregulated	.	.	.	.	.	.	.	.
C16orf91	2.29489e-31	-0.035851	0.175	0.319	8.39952e-27	.	.	.	.	.	.	.	upregulated	.	.	.	.	.	.	.	.
DNAJB12	2.38033e-31	-0.16882	0.699	0.852	8.71226e-27	.	.	.	.	.	.	.	upregulated	.	.	.	.	.	.	.	.
RNF26	2.54601e-31	-0.0413354	0.156	0.288	9.31864e-27	.	.	.	.	.	.	.	upregulated	.	.	.	.	.	.	.	.
GADD45A	2.56005e-31	0.257329	0.552	0.485	9.37003e-27	.	.	.	.	.	.	.	downregulated	.	.	.	.	.	.	.	.
HIST1H2BJ	2.57596e-31	-0.0221683	0.014	0.063	9.42826e-27	.	.	.	.	.	.	.	upregulated	.	.	.	.	.	.	.	.
PCNA	2.5884e-31	-0.100588	0.361	0.548	9.47381e-27	.	.	.	.	.	.	.	upregulated	.	.	.	.	.	.	.	.
EIF4B	2.7097e-31	0.168237	0.978	0.985	9.91778e-27	.	.	.	.	.	.	.	downregulated	.	.	.	.	.	.	.	.
GTF3A	2.82134e-31	-0.139059	0.648	0.813	1.03264e-26	.	.	.	.	.	.	.	upregulated	.	.	.	.	.	yes	.	.
BORCS8	2.84842e-31	-0.0464503	0.205	0.357	1.04255e-26	.	.	.	.	.	.	.	upregulated	.	.	.	.	.	.	.	.
ZNF804A	2.89722e-31	-0.0317059	0.017	0.07	1.06041e-26	.	.	.	.	.	.	.	upregulated	.	.	.	.	.	yes	.	.
PDZD11	2.944e-31	-0.105259	0.507	0.709	1.07753e-26	.	.	.	.	.	.	.	upregulated	.	.	.	.	.	.	.	.
DDX56	2.94756e-31	-0.0531127	0.242	0.41	1.07884e-26	.	.	.	.	.	.	.	upregulated	.	.	.	.	.	.	.	.
POLR2H	2.97645e-31	-0.129048	0.55	0.731	1.08941e-26	.	.	.	.	.	.	.	upregulated	.	.	.	.	.	.	.	.
AL365295.1	3.03442e-31	0.133483	0.223	0.124	1.11063e-26	.	.	.	.	.	.	.	downregulated	.	.	.	.	.	.	.	.
APP	3.15579e-31	0.19833	0.964	0.968	1.15505e-26	.	.	.	.	.	.	.	downregulated	.	.	.	.	.	.	.	.
TXNL1	3.22314e-31	-0.137058	0.81	0.93	1.1797e-26	.	.	.	.	.	.	.	upregulated	.	.	.	.	.	.	.	.
PRSS2	3.30468e-31	0.364246	0.051	0.001	1.20955e-26	.	.	.	.	.	.	.	downregulated	.	.	.	.	.	.	.	.
ROCK2	3.39609e-31	0.218735	0.639	0.646	1.243e-26	.	.	.	.	.	.	.	downregulated	.	.	.	.	.	.	.	.
LIMS2	3.40027e-31	0.225756	0.484	0.409	1.24453e-26	.	.	.	.	.	.	.	downregulated	.	.	.	.	.	.	.	.
JMJD8	3.40358e-31	-0.0648382	0.3	0.483	1.24575e-26	.	.	.	.	.	.	.	upregulated	.	.	.	.	.	.	.	.
BBIP1	3.45941e-31	-0.086842	0.402	0.602	1.26618e-26	.	.	.	.	.	.	.	upregulated	.	.	.	.	.	.	.	.
COMMD10	3.53932e-31	-0.0511908	0.241	0.407	1.29543e-26	.	.	.	.	.	.	.	upregulated	.	.	.	.	.	.	.	.
KCNT2	3.54385e-31	-0.101057	0.14	0.254	1.29708e-26	.	.	.	.	.	.	.	upregulated	.	.	.	.	.	.	.	.
CNN2	3.91625e-31	0.229271	0.732	0.747	1.43339e-26	.	.	.	.	.	.	.	downregulated	.	.	.	.	.	.	.	.
PSEN2	3.93672e-31	-0.0327084	0.07	0.159	1.44088e-26	.	.	.	.	.	.	.	upregulated	.	.	.	.	.	.	.	.
TBL3	4.00215e-31	-0.0267676	0.104	0.214	1.46483e-26	.	.	.	.	.	.	.	upregulated	.	.	.	.	.	.	.	.
PTGES2	4.00269e-31	-0.0695587	0.32	0.508	1.46502e-26	.	.	.	.	.	.	.	upregulated	.	.	.	.	.	.	.	.
LINC01303	4.07253e-31	-0.0305738	0.049	0.126	1.49059e-26	.	.	.	.	.	.	.	upregulated	.	.	.	.	.	.	.	.
ZMYM2	4.18038e-31	0.199435	0.615	0.592	1.53006e-26	.	.	.	.	.	.	.	downregulated	.	.	.	.	.	.	.	.
BRK1	4.32042e-31	-0.137226	0.91	0.953	1.58132e-26	.	.	.	.	.	.	.	upregulated	.	.	.	.	.	.	.	.
FAM114A1	4.32261e-31	-0.16061	0.944	0.977	1.58212e-26	.	.	.	.	.	.	.	upregulated	.	.	.	.	.	.	.	.
KATNB1	4.4582e-31	-0.0312254	0.085	0.183	1.63174e-26	.	.	.	.	.	.	.	upregulated	.	.	.	.	.	.	.	.
CCDC124	4.52048e-31	-0.108664	0.475	0.671	1.65454e-26	.	.	.	.	.	.	.	upregulated	.	.	.	.	.	.	.	.
SLC4A1AP	4.58492e-31	-0.0569793	0.302	0.485	1.67812e-26	.	.	.	.	.	.	.	upregulated	.	.	.	.	.	.	.	.
URB1-AS1	4.70001e-31	-0.0346427	0.077	0.171	1.72025e-26	.	.	.	.	.	.	.	upregulated	.	.	.	.	.	.	.	.
ZNF672	4.78968e-31	-0.0349676	0.094	0.196	1.75307e-26	.	.	.	.	.	.	.	upregulated	.	.	.	.	.	yes	.	.
TOMM22	4.8751e-31	-0.117636	0.591	0.774	1.78433e-26	.	.	.	.	.	.	.	upregulated	.	.	.	.	.	.	.	.
TMEM14C	4.91236e-31	-0.140957	0.922	0.974	1.79797e-26	.	.	.	.	.	.	.	upregulated	.	.	.	.	.	.	.	.
KAT6B	4.925e-31	0.225021	0.65	0.635	1.8026e-26	.	.	.	.	.	.	.	downregulated	.	.	.	.	.	.	.	.
PRPS2	5.22082e-31	-0.142841	0.212	0.354	1.91087e-26	.	.	.	.	.	.	.	upregulated	.	.	.	.	.	.	.	.
DSEL	5.70742e-31	-0.123383	0.61	0.778	2.08897e-26	.	.	.	.	.	.	.	upregulated	.	.	.	.	.	.	.	.
LINC00963	5.77548e-31	-0.0711852	0.312	0.492	2.11388e-26	.	.	.	.	.	.	.	upregulated	.	.	.	.	.	.	.	.
TXLNG	5.79379e-31	-0.119671	0.343	0.522	2.12058e-26	.	.	.	.	.	.	.	upregulated	.	.	.	.	.	.	.	.
HNRNPL	6.01445e-31	0.196532	0.564	0.546	2.20135e-26	.	.	.	.	.	.	.	downregulated	.	.	.	.	.	.	.	.
DDIT4	6.02213e-31	0.188306	0.986	0.985	2.20416e-26	.	.	.	.	.	.	.	downregulated	.	.	.	.	.	.	.	.
TRUB2	6.07201e-31	-0.047101	0.237	0.402	2.22242e-26	.	.	.	.	.	.	.	upregulated	.	.	.	.	.	.	.	.
VCAN	6.16913e-31	0.211328	0.908	0.846	2.25796e-26	.	.	.	.	.	.	.	downregulated	.	.	.	.	.	.	.	.
GNG12	6.35111e-31	0.184625	0.9	0.917	2.32457e-26	.	.	.	.	.	.	.	downregulated	.	.	.	.	.	.	.	.
APEH	7.63577e-31	-0.0751943	0.314	0.491	2.79477e-26	.	.	.	.	.	.	.	upregulated	.	.	.	.	.	.	.	.
MTRES1	7.6474e-31	-0.0712012	0.294	0.469	2.79903e-26	.	.	.	.	.	.	.	upregulated	.	.	.	.	.	.	.	.
SF3B6	7.78445e-31	-0.147204	0.903	0.958	2.84919e-26	.	.	.	.	.	.	.	upregulated	.	.	.	.	.	.	.	.
SPACA9	8.33262e-31	-0.0370995	0.144	0.27	3.04982e-26	.	.	.	.	.	.	.	upregulated	.	.	.	.	.	.	.	.
SCRG1	8.89511e-31	0.112715	0.146	0.061	3.2557e-26	.	.	.	.	.	.	.	downregulated	.	.	.	.	.	.	.	.
DARS	9.35287e-31	0.203434	0.826	0.827	3.42324e-26	.	.	.	.	.	.	.	downregulated	.	.	.	.	.	.	.	.
[truncated: 3,317 more rows]

## Sheet: Table S6. Untreated Normal PCOS
Table S6. Comparison between untreated normal and PCOS differentially expressed gene from scRNA-seq and microarray datasets
	scRNA-Seq Seurat FindMarkers					Microarray Untreated		Direction of change from Normal to PCOS			transcription factors
gene	p_val	avg_log2FC	pct.1	pct.2	p_val_adj	p-value	PCOS/NL	scRNA-seq	Microarray	Direction match	transcription factor based on Lambert et al [PMID:29425488	other transciption factor	PCOS candidate
RABGAP1	3.36027e-214	0.537607	0.799	0.718	1.22989e-209	9e-05	0.24	downregulated	downregulated	same	.	.	.
PRDX1	0	-0.520392	0.989	0.997	0	0.0001	5.19	upregulated	upregulated	same	.	.	.
SARS	0	0.542895	0.987	0.979	0	0.0002	0.33	downregulated	downregulated	same	.	.	.
DUSP23	0	-0.931965	0.521	0.9	0	0.0002	2.12	upregulated	upregulated	same	.	.	.
MGST3	0	-0.553253	0.991	0.995	0	0.0002	2.14	upregulated	upregulated	same	.	.	.
LXN	0	-0.738494	0.511	0.874	0	0.0004	3.21	upregulated	upregulated	same	.	.	.
RARRES1	0	-0.621319	0.182	0.675	0	0.0004	3.29	upregulated	upregulated	same	.	.	.
CXCL6	0	-1.04688	0.143	0.611	0	0.0004	3.21	upregulated	upregulated	same	.	.	.
HINT1	0	-0.483807	0.998	0.999	0	0.0006	2.91	upregulated	upregulated	same	.	.	.
ATP6V0E1	0	-0.540878	0.981	0.996	0	0.001	2.04	upregulated	upregulated	same	.	.	.
COL1A2	0	0.690515	1	0.998	0	0.001	0.49	downregulated	downregulated	same	.	.	.
MRPL41	0	-0.442462	0.915	0.983	0	0.002	2.58	upregulated	upregulated	same	.	.	.
SRGN	0	-1.21582	0.856	0.987	0	0.002	3.76	upregulated	upregulated	same	.	.	.
POLR2L	0	-0.799795	0.994	0.998	0	0.003	1.97	upregulated	upregulated	same	.	.	.
PARVA	0	0.504364	0.972	0.971	0	0.003	0.46	downregulated	downregulated	same	.	.	.
MGST1	0	-0.997949	0.659	0.914	0	0.003	1.64	upregulated	upregulated	same	.	.	.
COMMD6	0	-0.555368	0.997	0.997	0	0.004	2.28	upregulated	upregulated	same	.	.	.
NEDD8	0	-0.486363	0.984	0.995	0	0.006	3.06	upregulated	upregulated	same	.	.	.
NOP10	0	-0.433457	0.938	0.987	0	0.007	2.36	upregulated	upregulated	same	.	.	.
SRP14	0	-0.388283	1	1	0	0.008	2.04	upregulated	upregulated	same	.	.	.
MT2A	0	-1.61256	0.996	0.999	0	0.009	1.7	upregulated	upregulated	same	.	.	.
RNASEK	0	-0.455894	0.992	0.998	0	0.009	1.7	upregulated	upregulated	same	.	.	.
NDUFAF8	0	-0.498736	0.866	0.975	0	0.011	1.6	upregulated	upregulated	same	.	.	.
UQCR11	0	-0.445729	0.996	0.997	0	0.012	1.9	upregulated	upregulated	same	.	.	.
OAZ1	0	-0.468143	1	0.999	0	0.012	2.41	upregulated	upregulated	same	.	.	.
C3	0	-0.845755	0.369	0.831	0	0.012	1.59	upregulated	upregulated	same	.	.	.
UBL5	0	-0.469922	0.996	0.998	0	0.014	1.96	upregulated	upregulated	same	.	.	.
PRDX2	0	-0.484424	0.98	0.995	0	0.014	2.77	upregulated	upregulated	same	.	.	.
NDUFA13	0	-0.462123	0.997	0.999	0	0.014	1.61	upregulated	upregulated	same	.	.	.
FTL	0	-0.875413	1	1	0	0.015	1.71	upregulated	upregulated	same	.	.	.
SPATC1L	0	-0.23584	0.124	0.564	0	0.016	3.46	upregulated	upregulated	same	.	.	.
MIF	0	-0.676773	1	1	0	0.017	1.56	upregulated	upregulated	same	.	.	.
UQCR10	0	-0.514717	0.991	0.996	0	0.018	1.45	upregulated	upregulated	same	.	.	.
TSPO	0	-0.582054	0.992	0.998	0	0.018	1.44	upregulated	upregulated	same	.	.	.
COX7A2	8.75373e-308	-0.43481	0.992	0.994	3.20395e-303	0.019	2.22	upregulated	upregulated	same	.	.	.
FIS1	9.96766e-308	-0.441905	0.933	0.987	3.64826e-303	0.019	1.76	upregulated	upregulated	same	.	.	.
VCAM1	1.58843e-307	-1.09156	0.164	0.545	5.8138e-303	0.019	1.87	upregulated	upregulated	same	.	.	.
UQCRQ	1.17279e-305	-0.461159	0.991	0.997	4.29253e-301	0.02	2.01	upregulated	upregulated	same	.	.	.
MT-ND6	2.99729e-303	0.86185	0.902	0.781	1.09704e-298	0.021	0.54	downregulated	downregulated	same	.	.	.
COX5B	6.06199e-295	-0.42444	0.988	0.997	2.21875e-290	0.022	1.56	upregulated	upregulated	same	.	.	.
OCIAD2	3.19495e-293	-0.46219	0.712	0.934	1.16938e-288	0.022	1.55	upregulated	upregulated	same	.	.	.
LGALS1	2.36258e-292	-0.43909	1	1	8.64727e-288	0.022	1.52	upregulated	upregulated	same	.	.	.
AP2S1	2.37936e-292	-0.430931	0.979	0.992	8.7087e-288	0.023	2.01	upregulated	upregulated	same	.	.	.
ATP5MC1	5.31774e-291	-0.448951	0.815	0.961	1.94635e-286	0.024	1.87	upregulated	upregulated	same	.	.	.
PFDN5	1.25723e-290	-0.370093	0.999	0.999	4.60159e-286	0.024	1.6	upregulated	upregulated	same	.	.	.
COX6B1	1.63838e-290	-0.406684	0.982	0.995	5.99663e-286	0.024	1.6	upregulated	upregulated	same	.	.	.
RPL36AL	3.46545e-290	-0.36521	0.998	0.996	1.26839e-285	0.024	1.82	upregulated	upregulated	same	.	.	.
SPARC	7.8624e-287	0.511417	1	1	2.87772e-282	0.025	0.54	downregulated	downregulated	same	.	.	.
NME2	1.61576e-281	-0.374497	1	1	5.91383e-277	0.026	1.69	upregulated	upregulated	same	yes	.	.
TMSB10	4.98264e-280	-0.376358	1	1	1.82369e-275	0.027	1.79	upregulated	upregulated	same	.	.	.
CYBA	6.61894e-277	-0.61693	0.813	0.928	2.4226e-272	0.027	1.76	upregulated	upregulated	same	.	.	.
APRT	5.87586e-275	-0.397613	0.957	0.987	2.15062e-270	0.028	1.51	upregulated	upregulated	same	.	.	.
ATP5MF	7.46952e-275	-0.491488	0.987	0.996	2.73392e-270	0.028	1.61	upregulated	upregulated	same	.	.	.
CHCHD2	5.80946e-273	-0.360188	0.996	0.997	2.12632e-268	0.028	1.53	upregulated	upregulated	same	.	.	.
LAMTOR5	8.49652e-273	-0.400099	0.929	0.988	3.10981e-268	0.029	1.55	upregulated	upregulated	same	.	.	.
MYDGF	1.25924e-271	-0.470163	0.957	0.988	4.60895e-267	0.029	1.64	upregulated	upregulated	same	.	.	.
LACTB	1.47012e-271	-0.478171	0.671	0.93	5.3808e-267	0.029	1.72	upregulated	upregulated	same	.	.	.
SAP18	2.48097e-271	-0.378077	0.97	0.993	9.08059e-267	0.03	1.64	upregulated	upregulated	same	.	.	.
CIB1	1.03433e-270	-0.384841	0.764	0.947	3.78575e-266	0.03	1.59	upregulated	upregulated	same	.	.	.
TSTD1	2.56429e-268	-0.395236	0.546	0.851	9.38557e-264	0.03	1.72	upregulated	upregulated	same	.	.	.
TMEM256	6.88292e-265	-0.407251	0.662	0.924	2.51922e-260	0.03	1.44	upregulated	upregulated	same	.	.	.
TRAPPC5	1.57e-264	-0.377807	0.941	0.989	5.74635e-260	0.031	1.66	upregulated	upregulated	same	.	.	.
ATP6V0B	1.13983e-263	-0.424531	0.823	0.959	4.17189e-259	0.032	1.63	upregulated	upregulated	same	.	.	.
LINC02802	2.65326e-263	-0.409995	0.672	0.925	9.71119e-259	0.032	1.64	upregulated	upregulated	same	.	.	.
EDF1	9.29599e-258	-0.359862	0.994	0.999	3.40242e-253	0.034	1.53	upregulated	upregulated	same	.	.	.
ATP6V1F	1.56381e-257	-0.398472	0.914	0.981	5.72369e-253	0.034	1.61	upregulated	upregulated	same	.	.	.
PERP	2.05249e-255	-0.571898	0.637	0.878	7.51231e-251	0.034	1.55	upregulated	upregulated	same	.	.	.
ELOB	4.25909e-254	-0.409202	0.998	0.998	1.55887e-249	0.035	1.52	upregulated	upregulated	same	.	.	.
TMSB4X	5.98001e-254	-0.44615	1	1	2.18874e-249	0.035	1.52	upregulated	upregulated	same	.	.	.
TRAPPC1	8.67482e-253	-0.409887	0.897	0.978	3.17507e-248	0.036	1.49	upregulated	upregulated	same	.	.	.
TAGLN2	5.32353e-251	-0.580821	0.966	0.997	1.94847e-246	0.036	1.57	upregulated	upregulated	same	.	.	.
NNMT	5.20917e-250	-0.565341	0.994	0.998	1.90661e-245	0.036	1.51	upregulated	upregulated	same	.	.	.
TMEM208	1.28534e-246	-0.365344	0.671	0.919	4.70446e-242	0.036	1.64	upregulated	upregulated	same	.	.	.
CUTA	2.47208e-244	-0.394542	0.905	0.983	9.04804e-240	0.038	1.44	upregulated	upregulated	same	.	.	.
DHRS3	5.56534e-242	-0.495177	0.447	0.786	2.03697e-237	0.039	1.57	upregulated	upregulated	same	.	.	.
GARS	2.11809e-238	0.460252	0.987	0.966	7.75243e-234	0.04	0.6	downregulated	downregulated	same	.	.	.
ATP5F1E	3.62281e-236	-0.323196	1	1	1.32598e-231	0.04	1.55	upregulated	upregulated	same	.	.	.
PTMS	3.81608e-235	0.402549	1	0.999	1.39672e-230	0.04	0.63	downregulated	downregulated	same	.	.	.
SOD1	9.431e-235	-0.419543	0.985	0.994	3.45184e-230	0.04	1.53	upregulated	upregulated	same	.	.	.
CD9	9.62726e-235	-0.767319	0.661	0.893	3.52367e-230	0.041	1.41	upregulated	upregulated	same	.	.	.
C1QTNF1	1.97933e-233	-0.438149	0.572	0.873	7.24455e-229	0.041	1.38	upregulated	upregulated	same	.	.	.
COMT	8.98977e-233	-0.382118	0.926	0.989	3.29035e-228	0.041	1.38	upregulated	upregulated	same	.	.	.
COX6A1	9.04302e-232	-0.336639	0.988	0.997	3.30984e-227	0.041	1.4	upregulated	upregulated	same	.	.	.
CNPY2	8.96239e-229	-0.370892	0.905	0.98	3.28033e-224	0.043	1.57	upregulated	upregulated	same	.	.	.
DYNLT1	1.16667e-227	-0.379326	0.953	0.985	4.27012e-223	0.043	1.9	upregulated	upregulated	same	.	.	.
SLC9A3R2	6.11679e-227	-0.274	0.333	0.703	2.2388e-222	0.043	1.39	upregulated	upregulated	same	.	.	.
NDUFC1	2.78329e-226	-0.403052	0.956	0.992	1.01871e-221	0.044	1.56	upregulated	upregulated	same	.	.	.
CD63	1.89413e-225	-0.369641	1	1	6.93269e-221	0.046	1.93	upregulated	upregulated	same	.	.	.
UBA52	6.1434e-225	-0.276319	1	1	2.24854e-220	0.046	1.82	upregulated	upregulated	same	.	.	.
IGFBP6	9.94332e-225	-0.670963	0.763	0.939	3.63935e-220	0.046	1.91	upregulated	upregulated	same	.	.	.
FTH1	1.48773e-224	-0.839696	1	1	5.44524e-220	0.046	2.73	upregulated	upregulated	same	.	.	.
EMC6	6.94312e-224	-0.332312	0.788	0.95	2.54125e-219	0.046	1.4	upregulated	upregulated	same	.	.	.
NDUFB7	4.92915e-222	-0.329464	0.953	0.991	1.80412e-217	0.047	1.42	upregulated	upregulated	same	.	.	.
NDUFA2	6.85693e-221	-0.377326	0.905	0.979	2.5097e-216	0.048	1.43	upregulated	upregulated	same	.	.	.
CLIC1	9.47639e-220	-0.413801	0.982	0.998	3.46846e-215	0.049	1.49	upregulated	upregulated	same	.	.	.
PDCD5	5.7e-218	-0.361012	0.96	0.988	2.08626e-213	0.049	1.59	upregulated	upregulated	same	.	.	.
STAR	5.49605e-217	-1.21312	0.574	0.838	2.01161e-212	0.05	1.5	upregulated	upregulated	same	.	.	yes
PRELID1	6.70426e-217	-0.359999	0.952	0.989	2.45383e-212	0.05	2.1	upregulated	upregulated	same	.	.	.
LIMS2	1.00466e-214	0.484688	0.854	0.769	3.67717e-210	0.05	0.62	downregulated	downregulated	same	.	.	.
DYNLT3	2.08132e-214	-0.413675	0.719	0.929	7.61784e-210	0.05	1.55	upregulated	upregulated	same	.	.	.
MICOS10	0	-0.479133	0.949	0.988	0	0.0001	0.18	upregulated	downregulated	different	.	.	.
GUK1	0	-0.537583	0.991	0.998	0	0.0002	0.44	upregulated	downregulated	different	.	.	.
COL6A3	0	0.883753	0.968	0.958	0	0.0003	1.98	downregulated	upregulated	different	.	.	.
PALLD	0	0.884723	0.999	0.998	0	0.0005	2.9	downregulated	upregulated	different	.	.	.
GLRX	0	-0.900269	0.805	0.961	0	0.0005	0.42	upregulated	downregulated	different	.	.	.
SNHG5	0	-1.4597	0.965	0.999	0	0.001	0.36	upregulated	downregulated	different	.	.	.
SOD2	0	-1.23001	0.565	0.893	0	0.001	0.42	upregulated	downregulated	different	.	.	.
MRPS24	0	-0.509908	0.952	0.991	0	0.001	0.46	upregulated	downregulated	different	.	.	.
NDUFB2	0	-0.533955	0.981	0.994	0	0.001	0.49	upregulated	downregulated	different	.	.	.
TXN	0	-0.851678	0.987	0.997	0	0.002	0.47	upregulated	downregulated	different	.	.	.
PAPPA	0	-1.15417	0.34	0.739	0	0.002	0.5	upregulated	downregulated	different	.	.	.
GSTO1	0	-0.599702	0.911	0.984	0	0.002	0.48	upregulated	downregulated	different	.	.	.
RPS26	0	-1.41512	0.998	0.999	0	0.004	0.34	upregulated	downregulated	different	.	.	.
RPS27L	0	-0.741392	0.999	0.999	0	0.008	0.45	upregulated	downregulated	different	.	.	.
MMP2	0	0.870959	0.988	0.869	0	0.008	2.7	downregulated	upregulated	different	.	.	.
NAA38	0	-0.574743	0.907	0.985	0	0.01	0.46	upregulated	downregulated	different	.	.	.
COL1A1	0	0.705649	1	0.999	0	0.01	1.63	downregulated	upregulated	different	.	.	.
RPL18	0	-0.378607	1	1	0	0.015	0.51	upregulated	downregulated	different	.	.	.
COL6A1	0	1.03195	0.998	0.998	0	0.015	3.66	downregulated	upregulated	different	.	.	.
MT-ND1	0	0.647587	0.997	0.988	0	0.018	1.59	downregulated	upregulated	different	.	.	.
SEPTIN11	2.02357e-306	0.610775	0.996	0.989	7.40645e-302	0.019	1.61	downregulated	upregulated	different	.	.	.
SERPINF1	7.70478e-304	0.895567	0.735	0.413	2.82003e-299	0.021	1.92	downregulated	upregulated	different	.	.	.
IL32	1.26798e-299	-0.672253	0.884	0.977	4.64093e-295	0.021	0.5	upregulated	downregulated	different	.	.	.
NID1	1.51872e-287	0.519975	0.839	0.714	5.55866e-283	0.025	1.57	downregulated	upregulated	different	.	.	.
TRAPPC2L	3.46078e-286	-0.444753	0.789	0.958	1.26668e-281	0.025	0.61	upregulated	downregulated	different	.	.	.
MEF2A	4.02867e-283	0.528691	0.896	0.818	1.47453e-278	0.026	1.69	downregulated	upregulated	different	yes	.	.
OST4	3.05626e-277	-0.409276	0.997	0.997	1.11862e-272	0.027	0.54	upregulated	downregulated	different	.	.	.
DPYSL2	9.20316e-273	0.642662	0.996	0.994	3.36845e-268	0.029	2.52	downregulated	upregulated	different	.	.	.
HEBP2	3.66164e-267	-0.427419	0.859	0.97	1.3402e-262	0.03	0.52	upregulated	downregulated	different	.	.	.
SERPINH1	1.98905e-265	0.477031	0.997	0.992	7.28012e-261	0.03	1.85	downregulated	upregulated	different	.	.	.
NDUFA4	8.94029e-259	-0.440597	0.996	0.998	3.27224e-254	0.032	0.57	upregulated	downregulated	different	.	.	.
SLC1A5	1.45763e-258	0.509334	0.948	0.877	5.33508e-254	0.032	1.49	downregulated	upregulated	different	.	.	.
NAP1L1	2.79349e-258	0.406167	1	0.999	1.02245e-253	0.033	1.39	downregulated	upregulated	different	.	.	.
MALAT1	4.64587e-258	0.7859	1	1	1.70043e-253	0.033	1.48	downregulated	upregulated	different	.	.	.
MRPL51	8.84027e-258	-0.365548	0.978	0.994	3.23563e-253	0.033	0.53	upregulated	downregulated	different	.	.	.
NARS	4.37779e-256	0.446703	0.986	0.983	1.60231e-251	0.034	1.77	downregulated	upregulated	different	.	.	.
COL6A2	2.13543e-251	0.643101	0.991	0.995	7.81588e-247	0.036	1.48	downregulated	upregulated	different	.	.	.
DDX5	8.77395e-248	0.466976	0.999	0.997	3.21135e-243	0.036	1.78	downregulated	upregulated	different	.	.	.
NDUFAF3	1.25823e-244	-0.378017	0.737	0.938	4.60525e-240	0.037	0.66	upregulated	downregulated	different	.	.	.
FOS	1.32027e-240	0.748483	0.688	0.396	4.83233e-236	0.039	1.42	downregulated	upregulated	different	yes	.	.
CARHSP1	2.23368e-230	-0.444007	0.935	0.986	8.17549e-226	0.041	0.57	upregulated	downregulated	different	.	.	.
ATOX1	5.87604e-230	-0.389357	0.984	0.995	2.15069e-225	0.042	0.62	upregulated	downregulated	different	.	.	.
ANGPTL4	2.02652e-228	-1.13158	0.484	0.767	7.41727e-224	0.043	0.56	upregulated	downregulated	different	.	.	.
MT-ND5	3.2229e-226	0.535754	0.993	0.973	1.17961e-221	0.045	1.38	downregulated	upregulated	different	.	.	.
VCL	1.91865e-222	0.592395	0.966	0.957	7.02246e-218	0.047	1.77	downregulated	upregulated	different	.	.	.
ZFAS1	1.47373e-221	0.621681	0.997	0.994	5.39401e-217	0.048	1.8	downregulated	upregulated	different	.	.	.
MYLK	1.95684e-221	1.53614	0.887	0.827	7.16221e-217	0.048	1.46	downregulated	upregulated	different	.	.	.
EEF1A1	2.23379e-220	0.245243	1	1	8.17589e-216	0.048	1.81	downregulated	upregulated	different	.	.	.
PYCARD	2.30787e-220	-0.344075	0.527	0.844	8.44703e-216	0.048	0.52	upregulated	downregulated	different	.	.	.
AKR7A2	5.86507e-220	-0.318604	0.634	0.901	2.14667e-215	0.048	0.64	upregulated	downregulated	different	.	.	.
PSAT1	1.11071e-217	0.544734	0.927	0.747	4.06533e-213	0.049	1.53	downregulated	upregulated	different	.	.	.
XIST	6.24512e-217	0.61487	0.891	0.797	2.28578e-212	0.05	1.49	downregulated	upregulated	different	.	.	.
MZT2B	7.18068e-214	-0.330143	0.989	0.995	2.6282e-209	.	.	upregulated	.	.	.	.	.
FAU	8.66726e-212	-0.314111	1	0.999	3.1723e-207	.	.	upregulated	.	.	.	.	.
HOXC10	4.97652e-211	0.266573	0.316	0.042	1.82146e-206	.	.	downregulated	.	.	yes	.	.
CD59	1.25553e-210	-0.518324	0.989	0.998	4.59535e-206	.	.	upregulated	.	.	.	.	.
COX8A	1.51036e-210	-0.36011	0.961	0.99	5.52809e-206	.	.	upregulated	.	.	.	.	.
SERPING1	1.75966e-210	-0.346569	0.318	0.685	6.44054e-206	.	.	upregulated	.	.	.	.	.
EIF6	3.20012e-210	-0.369143	0.88	0.973	1.17127e-205	.	.	upregulated	.	.	.	.	.
MTHFD2	1.15914e-209	0.497311	0.948	0.846	4.24257e-205	.	.	downregulated	.	.	.	.	.
SERF2	2.04457e-209	-0.331891	1	1	7.48334e-205	.	.	upregulated	.	.	.	.	.
UBXN8	2.23095e-209	0.51031	0.839	0.723	8.16551e-205	.	.	downregulated	.	.	.	.	.
PPP1R14B	4.81012e-208	-0.408256	0.978	0.991	1.76055e-203	.	.	upregulated	.	.	.	.	.
JPT1	5.56592e-208	-0.428083	0.914	0.981	2.03718e-203	.	.	upregulated	.	.	.	.	.
MGAT4B	2.45404e-207	-0.353227	0.738	0.928	8.98203e-203	.	.	upregulated	.	.	.	.	.
NDUFA7	7.46354e-207	-0.340311	0.783	0.949	2.73173e-202	.	.	upregulated	.	.	.	.	.
RPL8	1.02846e-206	-0.292529	1	1	3.76425e-202	.	.	upregulated	.	.	.	.	.
EVA1A	2.16445e-205	-0.193346	0.201	0.548	7.9221e-201	.	.	upregulated	.	.	.	.	.
PGAM1	6.71246e-205	-0.403133	0.886	0.97	2.45683e-200	.	.	upregulated	.	.	.	.	.
HTATIP2	2.55361e-204	-0.266639	0.433	0.779	9.34646e-200	.	.	upregulated	.	.	.	.	.
SEC61B	3.2772e-204	-0.325275	0.988	0.997	1.19949e-199	.	.	upregulated	.	.	.	.	.
BGN	3.49575e-203	0.649462	0.794	0.559	1.27948e-198	.	.	downregulated	.	.	.	.	.
TXNDC17	1.41248e-202	-0.373356	0.943	0.987	5.16981e-198	.	.	upregulated	.	.	.	.	.
PDLIM1	1.60053e-202	-0.445705	0.847	0.969	5.85811e-198	.	.	upregulated	.	.	.	.	.
CFB	3.75984e-202	-0.416771	0.269	0.612	1.37614e-197	.	.	upregulated	.	.	.	.	.
TMEM230	9.86279e-202	-0.320751	0.857	0.965	3.60988e-197	.	.	upregulated	.	.	.	.	.
CSTB	1.60919e-201	-0.367936	0.968	0.994	5.8898e-197	.	.	upregulated	.	.	.	.	.
SVEP1	6.37911e-201	-0.307036	0.196	0.532	2.33482e-196	.	.	upregulated	.	.	.	.	.
DPYSL3	1.34045e-200	0.513092	0.995	0.951	4.90619e-196	.	.	downregulated	.	.	.	.	.
AP1S1	1.64052e-200	-0.317417	0.659	0.901	6.00448e-196	.	.	upregulated	.	.	.	.	.
STUB1	6.78477e-200	-0.321634	0.914	0.981	2.48329e-195	.	.	upregulated	.	.	.	.	.
HSPE1	6.99174e-200	-0.401657	0.919	0.982	2.55905e-195	.	.	upregulated	.	.	.	.	.
LTBP2	9.17071e-200	0.490267	0.97	0.947	3.35657e-195	.	.	downregulated	.	.	.	.	.
SAT1	5.58387e-199	-0.666764	0.918	0.985	2.04375e-194	.	.	upregulated	.	.	.	.	.
SYNPO2	1.31042e-197	0.690096	0.87	0.808	4.79629e-193	.	.	downregulated	.	.	.	.	.
RAN	3.23706e-197	-0.35038	0.982	0.995	1.18479e-192	.	.	upregulated	.	.	.	.	.
TNFRSF12A	5.10593e-197	-0.554177	0.89	0.957	1.86882e-192	.	.	upregulated	.	.	.	.	.
MT-CO3	1.50985e-196	0.37292	0.999	0.998	5.52622e-192	.	.	downregulated	.	.	.	.	.
CNN2	6.15385e-196	0.433907	0.964	0.954	2.25237e-191	.	.	downregulated	.	.	.	.	.
PHPT1	8.2521e-195	-0.368016	0.987	0.995	3.02035e-190	.	.	upregulated	.	.	.	.	.
LERFS	1.15246e-193	-0.0801423	0.013	0.211	4.2181e-189	.	.	upregulated	.	.	.	.	.
COL21A1	3.29525e-193	0.508037	0.547	0.276	1.2061e-188	.	.	downregulated	.	.	.	.	.
MT-ND2	3.54203e-193	0.468694	0.996	0.988	1.29642e-188	.	.	downregulated	.	.	.	.	.
HSBP1	2.34756e-192	-0.335979	0.937	0.989	8.59229e-188	.	.	upregulated	.	.	.	.	.
SH3BGRL3	1.93578e-191	-0.537644	0.991	0.997	7.08517e-187	.	.	upregulated	.	.	.	.	.
DDT	5.25863e-191	-0.340372	0.839	0.955	1.92471e-186	.	.	upregulated	.	.	.	.	.
RGS10	7.28941e-191	0.455551	0.987	0.969	2.668e-186	.	.	downregulated	.	.	.	.	.
PSMD8	1.17732e-190	-0.33441	0.957	0.992	4.30913e-186	.	.	upregulated	.	.	.	.	.
FNDC4	4.22218e-190	-0.301061	0.436	0.762	1.54536e-185	.	.	upregulated	.	.	.	.	.
PSMB1	5.76237e-190	-0.320436	0.977	0.993	2.10909e-185	.	.	upregulated	.	.	.	.	.
NDUFA11	7.47269e-190	-0.32485	0.993	0.996	2.73508e-185	.	.	upregulated	.	.	.	.	.
AHNAK	9.00274e-190	0.48976	0.986	0.988	3.29509e-185	.	.	downregulated	.	.	.	.	.
TOMM6	1.01974e-189	-0.317581	0.875	0.968	3.73236e-185	.	.	upregulated	.	.	.	.	.
CD14	1.15806e-189	-0.548633	0.301	0.619	4.23861e-185	.	.	upregulated	.	.	.	.	.
ASS1	1.54796e-189	0.534978	0.825	0.711	5.6657e-185	.	.	downregulated	.	.	.	.	.
LAMTOR2	4.58575e-189	-0.311182	0.848	0.967	1.67843e-184	.	.	upregulated	.	.	.	.	.
KRT18	3.81257e-188	-0.948968	0.96	0.997	1.39544e-183	.	.	upregulated	.	.	.	.	.
TNFRSF21	5.63082e-188	-0.218775	0.177	0.498	2.06094e-183	.	.	upregulated	.	.	.	.	.
THBS1	1.91939e-187	0.631111	0.996	0.994	7.02518e-183	.	.	downregulated	.	.	.	.	.
MT-ATP8	3.24333e-187	0.414284	0.93	0.878	1.18709e-182	.	.	downregulated	.	.	.	.	.
NDUFS6	3.288e-186	-0.30871	0.963	0.99	1.20344e-181	.	.	upregulated	.	.	.	.	.
CALB2	4.8021e-186	-0.358061	0.056	0.294	1.75762e-181	.	.	upregulated	.	.	.	.	.
C19orf53	3.37066e-185	-0.311393	0.969	0.991	1.2337e-180	.	.	upregulated	.	.	.	.	.
RPL10	7.97905e-185	-0.287329	1	1	2.92041e-180	.	.	upregulated	.	.	.	.	.
STARD4-AS1	1.24341e-184	0.339633	0.523	0.264	4.551e-180	.	.	downregulated	.	.	.	.	.
HIST2H2AA4	2.19034e-184	-0.28697	0.134	0.414	8.01685e-180	.	.	upregulated	.	.	.	.	.
TNFRSF11B	4.05048e-184	-0.363616	0.12	0.403	1.48252e-179	.	.	upregulated	.	.	.	.	.
MSRB3	1.73711e-183	0.413795	0.924	0.908	6.358e-179	.	.	downregulated	.	.	.	.	.
NDUFC2	4.29137e-183	-0.302924	0.971	0.992	1.57068e-178	.	.	upregulated	.	.	.	.	.
NDUFS5	2.0903e-182	-0.313269	0.999	0.997	7.65071e-178	.	.	upregulated	.	.	.	.	.
COL3A1	1.11342e-181	0.5516	0.994	0.99	4.07522e-177	.	.	downregulated	.	.	.	.	.
SLC12A8	1.76031e-181	-0.373821	0.342	0.657	6.44292e-177	.	.	upregulated	.	.	.	.	.
MRPL52	3.56766e-181	-0.332676	0.907	0.983	1.3058e-176	.	.	upregulated	.	.	.	.	.
GATA6	5.15783e-181	-0.183506	0.154	0.463	1.88782e-176	.	.	upregulated	.	.	yes	.	yes
MT-ND4L	2.13693e-180	0.558684	0.963	0.933	7.82136e-176	.	.	downregulated	.	.	.	.	.
DYNLL1	2.9225e-180	-0.392886	0.999	0.999	1.06966e-175	.	.	upregulated	.	.	.	.	.
NME1	3.24926e-180	-0.351782	0.824	0.956	1.18926e-175	.	.	upregulated	.	.	.	.	.
RABAC1	1.00617e-179	-0.35535	0.987	0.996	3.68267e-175	.	.	upregulated	.	.	.	.	.
PLS3	1.62223e-179	0.492998	0.982	0.989	5.93751e-175	.	.	downregulated	.	.	.	.	.
SCAND1	2.7449e-179	-0.300215	0.858	0.971	1.00466e-174	.	.	upregulated	.	.	.	.	.
CST3	3.68766e-179	-0.496013	0.998	0.999	1.34972e-174	.	.	upregulated	.	.	.	.	.
UBB	3.72099e-179	-0.368576	0.993	0.998	1.36192e-174	.	.	upregulated	.	.	.	.	.
S100A11	7.65443e-179	-0.427452	0.998	1	2.8016e-174	.	.	upregulated	.	.	.	.	.
PHGDH	1.18663e-178	0.469118	0.936	0.768	4.34319e-174	.	.	downregulated	.	.	.	.	.
ARL6IP4	1.20451e-178	-0.295928	0.985	0.994	4.40862e-174	.	.	upregulated	.	.	.	.	.
SUMO2	1.32386e-178	-0.289412	0.996	0.997	4.84547e-174	.	.	upregulated	.	.	.	.	.
LRPAP1	2.51386e-178	-0.34312	0.857	0.964	9.20097e-174	.	.	upregulated	.	.	.	.	.
UCHL3	2.5526e-178	-0.359439	0.664	0.886	9.34276e-174	.	.	upregulated	.	.	.	.	.
CXCL1	3.19232e-178	-0.48489	0.066	0.306	1.16842e-173	.	.	upregulated	.	.	.	.	.
ATP5F1D	2.69965e-177	-0.296563	0.974	0.991	9.88099e-173	.	.	upregulated	.	.	.	.	.
ATP5MC3	3.8318e-177	-0.326796	0.979	0.992	1.40248e-172	.	.	upregulated	.	.	.	.	.
TRAM2	1.06867e-176	0.410939	0.918	0.894	3.91142e-172	.	.	downregulated	.	.	.	.	.
ATP5MD	1.47443e-176	-0.369174	0.994	0.997	5.39654e-172	.	.	upregulated	.	.	.	.	.
MBNL1	1.51804e-176	0.499195	0.9	0.894	5.55619e-172	.	.	downregulated	.	.	.	.	.
RAB27B	1.93741e-175	-0.176632	0.064	0.301	7.0911e-171	.	.	upregulated	.	.	.	.	.
AL627171.2	2.4012e-175	0.499626	0.743	0.646	8.78863e-171	.	.	downregulated	.	.	.	.	.
EID1	2.95476e-175	-0.292602	0.996	0.998	1.08147e-170	.	.	upregulated	.	.	.	.	.
BAX	1.18389e-174	-0.361027	0.915	0.981	4.33314e-170	.	.	upregulated	.	.	.	.	.
GABARAPL2	1.58736e-174	-0.316354	0.841	0.956	5.8099e-170	.	.	upregulated	.	.	.	.	.
PSMB5	3.82184e-174	-0.305365	0.942	0.987	1.39883e-169	.	.	upregulated	.	.	.	.	.
CDH11	5.56343e-174	-0.448994	0.613	0.89	2.03627e-169	.	.	upregulated	.	.	.	.	.
IL6ST	6.9507e-174	0.661125	0.989	0.993	2.54403e-169	.	.	downregulated	.	.	.	.	.
VAMP5	2.03088e-173	-0.375279	0.843	0.954	7.43322e-169	.	.	upregulated	.	.	.	.	.
ATP6V1G1	9.33268e-173	-0.347224	0.979	0.991	3.41585e-168	.	.	upregulated	.	.	.	.	.
PRDX5	2.02338e-172	-0.3285	0.99	0.998	7.40578e-168	.	.	upregulated	.	.	.	.	.
SARAF	2.18564e-172	-0.424476	0.913	0.981	7.99967e-168	.	.	upregulated	.	.	.	.	.
AURKAIP1	3.25503e-172	-0.297143	0.927	0.988	1.19137e-167	.	.	upregulated	.	.	.	.	.
FOXP1	6.82002e-172	0.413318	0.976	0.963	2.4962e-167	.	.	downregulated	.	.	yes	.	.
SELENOH	7.47805e-172	-0.304776	0.955	0.99	2.73704e-167	.	.	upregulated	.	.	.	.	.
XPOT	1.10173e-171	0.39264	0.905	0.851	4.03244e-167	.	.	downregulated	.	.	.	.	.
MTRNR2L12	6.25081e-171	0.426508	0.943	0.879	2.28786e-166	.	.	downregulated	.	.	.	.	.
CREB3L2	9.55604e-171	0.399698	0.872	0.824	3.49761e-166	.	.	downregulated	.	.	yes	.	.
CTSZ	1.03978e-170	-0.384401	0.955	0.987	3.80572e-166	.	.	upregulated	.	.	.	.	.
MFGE8	1.71884e-170	-0.429696	0.778	0.946	6.29114e-166	.	.	upregulated	.	.	.	.	.
MYL12B	1.81739e-170	-0.352331	0.997	1	6.65183e-166	.	.	upregulated	.	.	.	.	.
CA9	3.13118e-170	-0.190678	0.083	0.327	1.14604e-165	.	.	upregulated	.	.	.	.	.
ATP5IF1	3.87653e-170	-0.350156	0.982	0.994	1.41885e-165	.	.	upregulated	.	.	.	.	.
NDUFB4	5.08319e-170	-0.331695	0.968	0.991	1.8605e-165	.	.	upregulated	.	.	.	.	.
SYNGR1	5.4141e-170	-0.274173	0.524	0.812	1.98161e-165	.	.	upregulated	.	.	.	.	.
PGLS	6.04535e-170	-0.315069	0.946	0.988	2.21266e-165	.	.	upregulated	.	.	.	.	.
COL12A1	1.28303e-169	0.464572	0.881	0.808	4.69603e-165	.	.	downregulated	.	.	.	.	.
CD320	1.53835e-169	-0.210025	0.32	0.653	5.6305e-165	.	.	upregulated	.	.	.	.	.
TXNIP	3.45332e-169	0.515336	0.992	0.972	1.26395e-164	.	.	downregulated	.	.	.	.	.
C4orf48	3.76921e-169	-0.378757	0.941	0.984	1.37957e-164	.	.	upregulated	.	.	.	.	.
MAP4	4.3499e-169	0.356315	0.973	0.984	1.59211e-164	.	.	downregulated	.	.	.	.	.
CPNE1	1.2322e-168	-0.269561	0.622	0.892	4.50996e-164	.	.	upregulated	.	.	.	.	.
RBX1	1.69628e-168	-0.301476	0.958	0.993	6.20856e-164	.	.	upregulated	.	.	.	.	.
LY96	2.49336e-168	-0.211388	0.298	0.62	9.12593e-164	.	.	upregulated	.	.	.	.	.
SPCS1	1.31625e-166	-0.296308	0.953	0.984	4.81761e-162	.	.	upregulated	.	.	.	.	.
LAGE3	1.6814e-166	-0.287056	0.578	0.846	6.15408e-162	.	.	upregulated	.	.	.	.	.
MRPL57	2.62058e-166	-0.296101	0.868	0.968	9.59158e-162	.	.	upregulated	.	.	.	.	.
CSGALNACT1	2.99085e-166	-0.136472	0.084	0.334	1.09468e-161	.	.	upregulated	.	.	.	.	.
ANKRD11	6.03278e-166	0.352545	0.984	0.983	2.20806e-161	.	.	downregulated	.	.	.	.	.
ANXA8L1	9.6791e-166	-0.105845	0.041	0.25	3.54265e-161	.	.	upregulated	.	.	.	.	.
EEF2	3.51957e-165	0.256508	1	1	1.2882e-160	.	.	downregulated	.	.	.	.	.
CXCL8	4.91223e-165	-0.392608	0.025	0.216	1.79792e-160	.	.	upregulated	.	.	.	.	.
TMBIM4	1.17489e-164	-0.293584	0.857	0.971	4.30021e-160	.	.	upregulated	.	.	.	.	.
PPP1CB	3.89077e-164	0.391551	0.96	0.958	1.42406e-159	.	.	downregulated	.	.	.	.	.
FBLN1	5.39968e-164	-0.16031	0.082	0.327	1.97634e-159	.	.	upregulated	.	.	.	.	.
TPM4	1.11277e-163	0.504324	0.999	0.999	4.07285e-159	.	.	downregulated	.	.	.	.	.
ANXA8	1.22978e-163	-0.194171	0.088	0.327	4.50111e-159	.	.	upregulated	.	.	.	.	.
MT1X	1.45651e-163	-0.745708	0.581	0.83	5.33099e-159	.	.	upregulated	.	.	.	.	.
MRPS21	1.47367e-163	-0.288167	0.957	0.99	5.39379e-159	.	.	upregulated	.	.	.	.	.
ARPC3	6.2663e-163	-0.272589	0.993	0.998	2.29353e-158	.	.	upregulated	.	.	.	.	.
GGH	1.81247e-162	-0.205748	0.24	0.549	6.63381e-158	.	.	upregulated	.	.	.	.	.
NDUFA1	3.26389e-162	-0.302694	0.988	0.994	1.19461e-157	.	.	upregulated	.	.	.	.	.
UQCRH	4.64217e-162	-0.280632	0.992	0.995	1.69908e-157	.	.	upregulated	.	.	.	.	.
SYNE2	1.06136e-161	0.523905	0.784	0.619	3.88468e-157	.	.	downregulated	.	.	.	.	.
NDUFB11	4.83904e-161	-0.286518	0.941	0.985	1.77114e-156	.	.	upregulated	.	.	.	.	.
REXO2	2.00584e-160	-0.316605	0.991	0.997	7.34159e-156	.	.	upregulated	.	.	.	.	.
PAX8-AS1	1.00601e-159	0.272127	0.425	0.153	3.6821e-155	.	.	downregulated	.	.	.	.	.
NDUFB10	1.3859e-159	-0.282564	0.957	0.986	5.07255e-155	.	.	upregulated	.	.	.	.	.
NDUFV2	1.83472e-159	-0.282959	0.906	0.977	6.71524e-155	.	.	upregulated	.	.	.	.	.
EIF4A1	2.66543e-159	-0.296623	0.999	0.999	9.75573e-155	.	.	upregulated	.	.	.	.	.
PSMA2	2.52471e-158	-0.298071	0.961	0.99	9.2407e-154	.	.	upregulated	.	.	.	.	.
GAS5	5.97208e-158	0.450964	0.996	0.992	2.18584e-153	.	.	downregulated	.	.	.	.	.
GSTP1	6.85962e-157	-0.345009	0.999	0.999	2.51069e-152	.	.	upregulated	.	.	.	.	.
RAB32	7.27636e-157	-0.415574	0.862	0.963	2.66322e-152	.	.	upregulated	.	.	.	.	.
TOMM5	1.47157e-155	-0.285608	0.921	0.981	5.38609e-151	.	.	upregulated	.	.	.	.	.
TEAD1	1.51861e-155	0.376291	0.942	0.933	5.55827e-151	.	.	downregulated	.	.	yes	.	.
DPP7	1.53003e-155	-0.285073	0.575	0.836	5.60007e-151	.	.	upregulated	.	.	.	.	.
WARS	1.94552e-155	0.379463	0.878	0.815	7.12081e-151	.	.	downregulated	.	.	.	.	.
PSMB6	2.3497e-155	-0.282505	0.936	0.983	8.60015e-151	.	.	upregulated	.	.	.	.	.
MZT2A	4.65414e-155	-0.293617	0.836	0.946	1.70346e-150	.	.	upregulated	.	.	.	.	.
RPL31	5.21419e-155	0.31302	1	0.998	1.90845e-150	.	.	downregulated	.	.	.	.	.
FMO2	4.12556e-154	0.524445	0.313	0.076	1.51e-149	.	.	downregulated	.	.	.	.	.
RPS9	7.29923e-154	-0.267193	1	1	2.67159e-149	.	.	upregulated	.	.	.	.	.
NDUFB8	2.71256e-153	-0.296459	0.931	0.981	9.92822e-149	.	.	upregulated	.	.	.	.	.
DSTN	3.84611e-153	0.456045	0.999	0.999	1.40771e-148	.	.	downregulated	.	.	.	.	.
FOSB	1.39311e-152	0.394988	0.435	0.176	5.09891e-148	.	.	downregulated	.	.	yes	.	.
LRP1	4.93314e-152	0.444361	0.977	0.981	1.80558e-147	.	.	downregulated	.	.	.	.	.
RNF7	5.60787e-152	-0.272255	0.945	0.984	2.05254e-147	.	.	upregulated	.	.	.	.	.
NEXN	5.71793e-152	0.554189	0.968	0.966	2.09282e-147	.	.	downregulated	.	.	.	.	.
DNER	1.62981e-151	-0.118368	0.02	0.191	5.96526e-147	.	.	upregulated	.	.	.	.	.
FDXR	1.75983e-151	-0.267961	0.476	0.79	6.44114e-147	.	.	upregulated	.	.	.	.	yes
TRMT112	3.47594e-151	-0.282395	0.914	0.979	1.27223e-146	.	.	upregulated	.	.	.	.	.
CADM3	6.67359e-151	-0.447918	0.012	0.171	2.4426e-146	.	.	upregulated	.	.	.	.	.
PDGFRA	1.01168e-150	0.543876	0.831	0.723	3.70286e-146	.	.	downregulated	.	.	.	.	.
BID	1.16811e-150	-0.210967	0.4	0.725	4.2754e-146	.	.	upregulated	.	.	.	.	.
RPS19BP1	1.2686e-150	-0.268697	0.863	0.96	4.64319e-146	.	.	upregulated	.	.	.	.	.
ATP5PO	4.75394e-150	-0.27869	0.932	0.983	1.73999e-145	.	.	upregulated	.	.	.	.	.
RPL29	1.2516e-149	-0.266555	1	0.999	4.58097e-145	.	.	upregulated	.	.	.	.	.
MEDAG	2.10607e-149	-0.219253	0.331	0.683	7.70844e-145	.	.	upregulated	.	.	.	.	.
TMEM59	2.51845e-149	-0.31844	0.966	0.987	9.21778e-145	.	.	upregulated	.	.	.	.	.
PEBP1	5.79255e-149	-0.304363	0.973	0.994	2.12013e-144	.	.	upregulated	.	.	.	.	.
SPART	9.11799e-149	0.410352	0.951	0.955	3.33727e-144	.	.	downregulated	.	.	.	.	.
RHOD	1.9289e-148	-0.21794	0.451	0.758	7.05997e-144	.	.	upregulated	.	.	.	.	.
KANK2	3.48473e-148	0.34446	0.851	0.8	1.27545e-143	.	.	downregulated	.	.	.	.	.
MYL12A	3.65752e-148	-0.401316	0.994	1	1.33869e-143	.	.	upregulated	.	.	.	.	.
SNHG32	4.18312e-148	0.418815	0.955	0.944	1.53106e-143	.	.	downregulated	.	.	.	.	.
SAA1	8.11612e-148	-0.828704	0.054	0.256	2.97058e-143	.	.	upregulated	.	.	.	.	.
DBI	9.38484e-148	-0.367373	0.927	0.983	3.43495e-143	.	.	upregulated	.	.	.	.	.
DIRAS3	1.19713e-147	-0.594414	0.191	0.462	4.3816e-143	.	.	upregulated	.	.	.	.	.
POLR3G	1.5841e-147	-0.146871	0.116	0.364	5.79797e-143	.	.	upregulated	.	.	.	.	.
UQCC2	2.11326e-147	-0.284134	0.824	0.953	7.73476e-143	.	.	upregulated	.	.	.	.	.
TARS	7.18815e-147	0.348179	0.957	0.947	2.63093e-142	.	.	downregulated	.	.	.	.	.
AC245041.2	8.95381e-147	-0.1658	0.124	0.374	3.27718e-142	.	.	upregulated	.	.	.	.	.
CHD4	1.34988e-146	0.367864	0.963	0.962	4.9407e-142	.	.	downregulated	.	.	.	.	.
CAVIN1	4.71897e-146	0.375914	0.986	0.992	1.72719e-141	.	.	downregulated	.	.	.	.	.
YWHAE	5.10006e-146	0.327245	0.999	0.997	1.86667e-141	.	.	downregulated	.	.	.	.	.
COL15A1	3.76643e-145	0.470704	0.234	0.033	1.37855e-140	.	.	downregulated	.	.	.	.	.
METTL26	1.34931e-144	-0.293129	0.856	0.962	4.93861e-140	.	.	upregulated	.	.	.	.	.
PLIN2	1.6967e-144	-0.742235	0.874	0.962	6.2101e-140	.	.	upregulated	.	.	.	.	.
MRPL27	1.75721e-144	-0.252095	0.742	0.929	6.43158e-140	.	.	upregulated	.	.	.	.	.
LINC01116	4.60725e-144	-0.213124	0.399	0.712	1.6863e-139	.	.	upregulated	.	.	.	.	.
GSR	2.94402e-143	0.330432	0.79	0.696	1.07754e-138	.	.	downregulated	.	.	.	.	.
TNS1	3.816e-143	0.471497	0.802	0.762	1.39669e-138	.	.	downregulated	.	.	.	.	.
NAV1	4.09078e-143	0.375591	0.958	0.959	1.49727e-138	.	.	downregulated	.	.	.	.	.
GALNT1	4.41201e-143	-0.531071	0.901	0.968	1.61484e-138	.	.	upregulated	.	.	.	.	.
CRIP2	9.23987e-143	0.458865	0.777	0.683	3.38188e-138	.	.	downregulated	.	.	.	.	.
COX17	1.27158e-142	-0.318115	0.775	0.937	4.65411e-138	.	.	upregulated	.	.	.	.	.
LPP	2.87094e-142	0.493118	0.958	0.974	1.05079e-137	.	.	downregulated	.	.	.	.	.
MRPL14	4.99398e-142	-0.25857	0.738	0.92	1.82785e-137	.	.	upregulated	.	.	.	.	.
TPI1	6.91295e-142	-0.494943	0.993	0.999	2.53021e-137	.	.	upregulated	.	.	.	.	.
ICAM1	2.28789e-141	-0.315021	0.398	0.694	8.37392e-137	.	.	upregulated	.	.	.	.	.
EGFL7	6.41088e-141	-0.207455	0.314	0.614	2.34645e-136	.	.	upregulated	.	.	.	.	.
COX14	1.66948e-140	-0.275669	0.813	0.94	6.11048e-136	.	.	upregulated	.	.	.	.	.
MRPL23	1.68925e-140	-0.158003	0.291	0.604	6.18281e-136	.	.	upregulated	.	.	.	.	.
PLPP2	2.35186e-140	-0.0791517	0.02	0.182	8.60806e-136	.	.	upregulated	.	.	.	.	.
IFI27	8.24889e-140	0.685078	0.634	0.41	3.01918e-135	.	.	downregulated	.	.	.	.	.
MRPL40	8.68842e-140	-0.257719	0.741	0.919	3.18005e-135	.	.	upregulated	.	.	.	.	.
RAC2	9.92973e-140	-0.254668	0.459	0.758	3.63438e-135	.	.	upregulated	.	.	.	.	.
EFNA5	1.55016e-139	-0.11393	0.048	0.238	5.67374e-135	.	.	upregulated	.	.	.	.	.
ATP5MG	1.2861e-138	-0.274861	0.998	0.997	4.70725e-134	.	.	upregulated	.	.	.	.	.
GADD45GIP1	1.66137e-138	-0.266651	0.937	0.978	6.08079e-134	.	.	upregulated	.	.	.	.	.
GPR143	2.05269e-138	-0.0912624	0.084	0.311	7.51305e-134	.	.	upregulated	.	.	.	.	.
PIGP	5.25198e-138	-0.185166	0.393	0.707	1.92228e-133	.	.	upregulated	.	.	.	.	.
MICOS13	5.69355e-138	-0.268073	0.894	0.971	2.0839e-133	.	.	upregulated	.	.	.	.	.
DUXAP8	6.4025e-138	-0.161183	0.336	0.691	2.34338e-133	.	.	upregulated	.	.	.	.	.
TMEM258	8.10611e-138	-0.256779	0.992	0.996	2.96692e-133	.	.	upregulated	.	.	.	.	.
TMEM98	1.33004e-137	-0.331745	0.706	0.899	4.86807e-133	.	.	upregulated	.	.	.	.	.
SPRR2F	1.34277e-137	-0.735457	0.243	0.5	4.91466e-133	.	.	upregulated	.	.	.	.	.
PLAUR	1.46935e-137	-0.229113	0.4	0.701	5.37795e-133	.	.	upregulated	.	.	.	.	.
ALKAL2	1.85823e-137	-0.317062	0.226	0.487	6.8013e-133	.	.	upregulated	.	.	.	.	.
SF3B5	2.16101e-137	-0.254349	0.931	0.985	7.90952e-133	.	.	upregulated	.	.	.	.	.
PPA1	3.15006e-137	-0.367181	0.922	0.984	1.15295e-132	.	.	upregulated	.	.	.	.	.
2023-03-03	6.38539e-137	-0.151874	0.182	0.454	2.33712e-132	.	.	upregulated	.	.	.	.	.
HIGD2A	2.37352e-136	-0.264898	0.85	0.956	8.6873e-132	.	.	upregulated	.	.	.	.	.
PDGFRB	8.34697e-136	0.31028	0.602	0.425	3.05507e-131	.	.	downregulated	.	.	.	.	.
KRT19	9.81019e-136	-1.40401	0.403	0.652	3.59063e-131	.	.	upregulated	.	.	.	.	.
SERPINB1	2.46087e-135	-0.222714	0.408	0.716	9.00704e-131	.	.	upregulated	.	.	.	.	.
ZPLD1	2.81208e-135	-0.157629	0.114	0.343	1.02925e-130	.	.	upregulated	.	.	.	.	.
MMP24OS	2.89145e-135	-0.283426	0.777	0.925	1.0583e-130	.	.	upregulated	.	.	.	.	.
CCL2	3.38107e-135	-0.426571	0.099	0.317	1.2375e-130	.	.	upregulated	.	.	.	.	.
CREB3L1	4.52046e-135	0.345527	0.95	0.942	1.65453e-130	.	.	downregulated	.	.	yes	.	.
TOMM7	9.26577e-135	-0.245082	0.999	0.999	3.39136e-130	.	.	upregulated	.	.	.	.	.
MRPL36	1.04527e-134	-0.252506	0.768	0.934	3.8258e-130	.	.	upregulated	.	.	.	.	.
S100A16	1.64311e-134	-0.356481	0.948	0.987	6.01396e-130	.	.	upregulated	.	.	.	.	.
LINC01615	4.68628e-134	-0.241765	0.233	0.497	1.71523e-129	.	.	upregulated	.	.	.	.	.
VPS28	7.52697e-134	-0.255235	0.896	0.978	2.75495e-129	.	.	upregulated	.	.	.	.	.
NDUFA3	8.51688e-134	-0.302613	0.927	0.979	3.11726e-129	.	.	upregulated	.	.	.	.	.
TUBA4A	1.09614e-133	-0.112507	0.081	0.296	4.01198e-129	.	.	upregulated	.	.	.	.	.
RCN2	1.23756e-133	-0.273865	0.854	0.961	4.52958e-129	.	.	upregulated	.	.	.	.	.
PPP2CB	3.04891e-133	0.334122	0.982	0.977	1.11593e-128	.	.	downregulated	.	.	.	.	.
SEPTIN7	3.07783e-133	0.276368	0.996	0.994	1.12651e-128	.	.	downregulated	.	.	.	.	.
IARS	3.33206e-133	0.333991	0.964	0.942	1.21957e-128	.	.	downregulated	.	.	.	.	.
HIST1H2BD	7.67307e-133	-0.0928847	0.059	0.256	2.80842e-128	.	.	upregulated	.	.	.	.	.
MRPS7	1.10257e-132	-0.231367	0.637	0.873	4.03552e-128	.	.	upregulated	.	.	.	.	.
MFSD3	1.79162e-132	-0.106813	0.163	0.434	6.5575e-128	.	.	upregulated	.	.	.	.	.
TMEM200A	2.00011e-132	-0.0964774	0.084	0.304	7.32062e-128	.	.	upregulated	.	.	.	.	.
NFIB	2.45755e-132	0.380677	0.932	0.942	8.99489e-128	.	.	downregulated	.	.	yes	.	.
BST2	4.13247e-132	-0.564637	0.614	0.805	1.51253e-127	.	.	upregulated	.	.	.	.	.
RAB5IF	4.23557e-132	-0.254573	0.864	0.958	1.55026e-127	.	.	upregulated	.	.	.	.	.
MT1G	5.069e-132	-0.718919	0.068	0.262	1.8553e-127	.	.	upregulated	.	.	.	.	.
MGP	1.16154e-131	0.961122	0.706	0.49	4.25137e-127	.	.	downregulated	.	.	.	.	.
PON2	1.17869e-131	-0.301797	0.877	0.966	4.31413e-127	.	.	upregulated	.	.	.	.	.
ETFB	1.31551e-131	-0.289008	0.882	0.971	4.8149e-127	.	.	upregulated	.	.	.	.	.
H2AFJ	3.40678e-131	-0.319152	0.851	0.964	1.24692e-126	.	.	upregulated	.	.	.	.	.
NREP	3.79896e-131	0.398397	0.772	0.703	1.39046e-126	.	.	downregulated	.	.	.	.	.
ATRAID	4.137e-131	-0.256721	0.813	0.944	1.51418e-126	.	.	upregulated	.	.	.	.	.
RPS15	7.55165e-131	-0.22198	1	1	2.76398e-126	.	.	upregulated	.	.	.	.	.
COX7B	8.43713e-131	-0.278987	0.959	0.988	3.08807e-126	.	.	upregulated	.	.	.	.	.
CIAO2B	8.99808e-131	-0.254464	0.908	0.969	3.29339e-126	.	.	upregulated	.	.	.	.	.
RPS29	9.28775e-131	0.257291	1	1	3.39941e-126	.	.	downregulated	.	.	.	.	.
PSMA7	3.95246e-130	-0.272765	0.994	0.999	1.44664e-125	.	.	upregulated	.	.	.	.	.
SMC6	5.6482e-130	0.366632	0.807	0.758	2.0673e-125	.	.	downregulated	.	.	.	.	.
LMOD1	8.15098e-130	0.521016	0.518	0.315	2.98334e-125	.	.	downregulated	.	.	.	.	.
CALD1	8.77078e-130	0.438412	0.999	1	3.21019e-125	.	.	downregulated	.	.	.	.	.
ANAPC11	2.57933e-129	-0.253673	0.951	0.985	9.44062e-125	.	.	upregulated	.	.	.	.	.
VCAN	2.65833e-129	0.540906	0.984	0.952	9.72976e-125	.	.	downregulated	.	.	.	.	.
EML4	3.20445e-129	0.338046	0.88	0.864	1.17286e-124	.	.	downregulated	.	.	.	.	.
MYH10	3.58715e-129	0.530288	0.903	0.924	1.31293e-124	.	.	downregulated	.	.	.	.	.
RNH1	2.96393e-128	-0.331276	0.968	0.992	1.08483e-123	.	.	upregulated	.	.	.	.	.
XAF1	4.86605e-128	0.420814	0.875	0.826	1.78102e-123	.	.	downregulated	.	.	.	.	.
PHB	9.18012e-128	-0.262169	0.828	0.953	3.36002e-123	.	.	upregulated	.	.	.	.	.
HRCT1	9.90488e-128	-0.0916659	0.062	0.257	3.62528e-123	.	.	upregulated	.	.	.	.	.
DNPH1	1.02882e-127	-0.228079	0.592	0.843	3.76559e-123	.	.	upregulated	.	.	.	.	.
MRPS34	1.33848e-127	-0.247043	0.835	0.961	4.89896e-123	.	.	upregulated	.	.	.	.	.
SAT2	2.85609e-127	-0.318405	0.768	0.936	1.04536e-122	.	.	upregulated	.	.	.	.	.
TCEA1	4.45465e-127	0.33217	0.987	0.985	1.63045e-122	.	.	downregulated	.	.	.	.	.
PTPA	5.3487e-127	0.308814	0.816	0.784	1.95768e-122	.	.	downregulated	.	.	.	.	.
TSC22D3	7.82625e-127	0.406112	0.854	0.793	2.86448e-122	.	.	downregulated	.	.	.	.	.
LRMDA	7.78774e-126	-0.0893123	0.094	0.316	2.85039e-121	.	.	upregulated	.	.	.	.	.
MT1F	1.12237e-125	-0.26625	0.237	0.501	4.10797e-121	.	.	upregulated	.	.	.	.	.
FTX	1.3912e-125	0.376305	0.737	0.622	5.09194e-121	.	.	downregulated	.	.	.	.	.
MRPS12	2.57954e-125	-0.222995	0.677	0.892	9.44136e-121	.	.	upregulated	.	.	.	.	.
CHID1	2.69168e-125	-0.239634	0.627	0.847	9.85182e-121	.	.	upregulated	.	.	.	.	.
HIST1H2AC	5.72668e-125	-0.246155	0.358	0.633	2.09602e-120	.	.	upregulated	.	.	.	.	.
PLOD2	6.84195e-125	-0.610043	0.971	0.996	2.50422e-120	.	.	upregulated	.	.	.	.	.
UBE2I	9.13322e-125	-0.237373	0.898	0.972	3.34285e-120	.	.	upregulated	.	.	.	.	.
NANS	9.21256e-125	-0.303475	0.744	0.913	3.37189e-120	.	.	upregulated	.	.	.	.	.
SRSF9	1.10365e-124	-0.251157	0.972	0.993	4.03946e-120	.	.	upregulated	.	.	.	.	.
NDUFB3	1.47258e-124	-0.258543	0.833	0.95	5.38978e-120	.	.	upregulated	.	.	.	.	.
SLC38A1	1.95526e-124	0.330664	0.885	0.831	7.15645e-120	.	.	downregulated	.	.	.	.	.
LAMTOR4	4.93922e-124	-0.246971	0.896	0.968	1.8078e-119	.	.	upregulated	.	.	.	.	.
GTF2A2	8.59572e-124	-0.236925	0.875	0.955	3.14612e-119	.	.	upregulated	.	.	.	.	.
SCAF11	1.37702e-123	0.298812	0.97	0.978	5.04003e-119	.	.	downregulated	.	.	.	.	.
PLCG2	1.50254e-123	0.296843	0.91	0.842	5.49945e-119	.	.	downregulated	.	.	.	.	.
COX7C	1.5426e-123	-0.233743	1	0.999	5.64607e-119	.	.	upregulated	.	.	.	.	.
EHD2	1.80064e-123	0.296737	0.952	0.966	6.59053e-119	.	.	downregulated	.	.	.	.	.
ECHS1	2.1744e-123	-0.255828	0.872	0.968	7.95852e-119	.	.	upregulated	.	.	.	.	.
CLTA	2.55795e-123	-0.250653	0.995	0.998	9.36236e-119	.	.	upregulated	.	.	.	.	.
REC8	3.76811e-123	-0.222198	0.132	0.352	1.37917e-118	.	.	upregulated	.	.	.	.	.
MRC2	3.89441e-123	0.307922	0.951	0.947	1.42539e-118	.	.	downregulated	.	.	.	.	.
NPDC1	5.465e-123	-0.238487	0.628	0.858	2.00024e-118	.	.	upregulated	.	.	.	.	.
TPBG	2.33764e-122	-0.367568	0.504	0.758	8.55599e-118	.	.	upregulated	.	.	.	.	.
DHRS4L2	2.59551e-122	-0.192491	0.473	0.758	9.49984e-118	.	.	upregulated	.	.	.	.	.
LIMS1	5.192e-122	0.333216	0.994	0.99	1.90033e-117	.	.	downregulated	.	.	.	.	.
SULF2	8.48737e-122	0.388113	0.414	0.204	3.10646e-117	.	.	downregulated	.	.	.	.	.
TMEM37	9.58549e-122	-0.138347	0.21	0.483	3.50838e-117	.	.	upregulated	.	.	.	.	.
EXT1	1.12091e-121	0.329941	0.878	0.858	4.10265e-117	.	.	downregulated	.	.	.	.	.
PSMD2	1.98959e-121	-0.300387	0.886	0.963	7.28209e-117	.	.	upregulated	.	.	.	.	.
ACTA2	1.99036e-121	1.24077	0.894	0.896	7.28491e-117	.	.	downregulated	.	.	.	.	.
PARK7	3.32115e-121	-0.232776	0.994	0.996	1.21558e-116	.	.	upregulated	.	.	.	.	.
KRT7	5.41876e-121	-0.823007	0.757	0.925	1.98332e-116	.	.	upregulated	.	.	.	.	.
TMEM147	6.08756e-121	-0.231484	0.77	0.918	2.22811e-116	.	.	upregulated	.	.	.	.	.
GTF2H5	1.18368e-120	-0.26706	0.908	0.977	4.3324e-116	.	.	upregulated	.	.	.	.	.
NIBAN1	1.5925e-120	0.440992	0.63	0.445	5.82872e-116	.	.	downregulated	.	.	.	.	.
TIMP1	2.88634e-120	-0.80047	0.999	0.999	1.05643e-115	.	.	upregulated	.	.	.	.	.
FNBP1	3.05314e-120	0.305488	0.815	0.784	1.11748e-115	.	.	downregulated	.	.	.	.	.
CD99	3.72903e-120	-0.267983	0.991	0.998	1.36486e-115	.	.	upregulated	.	.	.	.	.
KLF2	3.73736e-120	0.42577	0.761	0.603	1.36791e-115	.	.	downregulated	.	.	yes	.	.
CARMN	4.92802e-120	0.402671	0.474	0.268	1.8037e-115	.	.	downregulated	.	.	.	.	.
MORF4L2	6.90962e-120	0.297203	0.992	0.994	2.52899e-115	.	.	downregulated	.	.	.	.	.
PTS	7.67426e-120	-0.249971	0.665	0.867	2.80885e-115	.	.	upregulated	.	.	.	.	.
LAMC1	9.15906e-120	0.359115	0.917	0.917	3.35231e-115	.	.	downregulated	.	.	.	.	.
TMEM187	9.98844e-120	-0.0908621	0.132	0.372	3.65587e-115	.	.	upregulated	.	.	.	.	.
ATP5PF	1.01428e-119	-0.226425	0.99	0.993	3.71236e-115	.	.	upregulated	.	.	.	.	.
COPS9	1.60039e-119	-0.243967	0.99	0.995	5.85758e-115	.	.	upregulated	.	.	.	.	.
MRPL33	5.77947e-119	-0.309138	0.948	0.99	2.11534e-114	.	.	upregulated	.	.	.	.	.
GPRC5A	7.81707e-119	-0.547288	0.314	0.568	2.86112e-114	.	.	upregulated	.	.	.	.	.
LMNA	9.79254e-119	0.335771	0.996	0.996	3.58417e-114	.	.	downregulated	.	.	.	.	.
EIF3I	1.1169e-118	-0.246828	0.903	0.98	4.08798e-114	.	.	upregulated	.	.	.	.	.
ZYX	1.17731e-118	0.357288	0.923	0.942	4.30906e-114	.	.	downregulated	.	.	.	.	.
ITM2B	1.2588e-118	-0.303875	0.995	0.999	4.60735e-114	.	.	upregulated	.	.	.	.	.
POMP	5.60741e-118	-0.240881	0.991	0.997	2.05237e-113	.	.	upregulated	.	.	.	.	.
SNF8	1.44476e-117	-0.231857	0.833	0.954	5.28798e-113	.	.	upregulated	.	.	.	.	.
NINJ1	4.97783e-117	-0.20831	0.432	0.718	1.82193e-112	.	.	upregulated	.	.	.	.	.
SELENOM	5.11102e-117	-0.297258	0.961	0.989	1.87068e-112	.	.	upregulated	.	.	.	.	.
SSR4	5.6875e-117	-0.264994	0.986	0.996	2.08168e-112	.	.	upregulated	.	.	.	.	.
WNT4	6.95251e-117	-0.231069	0.035	0.189	2.54469e-112	.	.	upregulated	.	.	.	.	.
PPP1R12A	1.31162e-116	0.312873	0.943	0.945	4.80064e-112	.	.	downregulated	.	.	.	.	.
MIEN1	2.26392e-116	-0.22757	0.682	0.884	8.28618e-112	.	.	upregulated	.	.	.	.	.
ADGRL4	2.29644e-116	-0.120059	0.136	0.369	8.40521e-112	.	.	upregulated	.	.	.	.	.
SUB1	3.05612e-116	-0.232969	0.983	0.996	1.11857e-111	.	.	upregulated	.	.	.	.	.
MCU	4.52747e-116	0.290885	0.691	0.609	1.6571e-111	.	.	downregulated	.	.	.	.	.
JAG1	7.52155e-116	0.293516	0.464	0.269	2.75296e-111	.	.	downregulated	.	.	.	.	.
GAS6	1.43338e-115	-0.473384	0.915	0.974	5.24631e-111	.	.	upregulated	.	.	.	.	.
CLTB	4.42776e-115	-0.265822	0.832	0.954	1.6206e-110	.	.	upregulated	.	.	.	.	.
GPAA1	1.20792e-114	-0.203305	0.552	0.81	4.42112e-110	.	.	upregulated	.	.	.	.	.
VKORC1	2.14189e-114	-0.411461	0.949	0.981	7.83954e-110	.	.	upregulated	.	.	.	.	.
SRA1	2.89286e-114	-0.243221	0.753	0.92	1.05881e-109	.	.	upregulated	.	.	.	.	.
HACD2	4.53188e-114	0.336032	0.692	0.592	1.65871e-109	.	.	downregulated	.	.	.	.	.
LITAF	1.10694e-113	-0.183357	0.429	0.744	4.05152e-109	.	.	upregulated	.	.	.	.	.
FERMT2	1.38236e-113	0.373775	0.948	0.96	5.05958e-109	.	.	downregulated	.	.	.	.	.
PIEZO2	1.63285e-113	-0.223616	0.165	0.392	5.97639e-109	.	.	upregulated	.	.	.	.	.
NENF	1.65143e-113	-0.297898	0.876	0.962	6.0444e-109	.	.	upregulated	.	.	.	.	.
PNKD	3.00162e-113	-0.218347	0.705	0.895	1.09862e-108	.	.	upregulated	.	.	.	.	.
CARD16	4.52267e-113	-0.241118	0.57	0.823	1.65534e-108	.	.	upregulated	.	.	.	.	.
SPTAN1	4.82704e-113	0.328695	0.954	0.967	1.76674e-108	.	.	downregulated	.	.	.	.	.
ATP6V0C	6.29862e-113	-0.255417	0.929	0.978	2.30536e-108	.	.	upregulated	.	.	.	.	.
EDEM2	8.58754e-113	-0.140614	0.294	0.577	3.14313e-108	.	.	upregulated	.	.	.	.	.
TMEM14C	9.29827e-113	-0.227178	0.971	0.988	3.40326e-108	.	.	upregulated	.	.	.	.	.
ANXA3	1.03114e-112	-0.270937	0.392	0.656	3.77408e-108	.	.	upregulated	.	.	.	.	.
PRPF4B	1.13376e-112	0.28962	0.931	0.941	4.14968e-108	.	.	downregulated	.	.	.	.	.
MSRB2	1.29766e-112	-0.228078	0.806	0.941	4.74958e-108	.	.	upregulated	.	.	.	.	.
REEP5	1.53711e-112	-0.267775	0.857	0.96	5.62597e-108	.	.	upregulated	.	.	.	.	.
ELOC	1.68115e-112	-0.235642	0.909	0.97	6.15317e-108	.	.	upregulated	.	.	.	.	.
DKK1	3.68867e-112	-0.158641	0.065	0.24	1.35009e-107	.	.	upregulated	.	.	.	.	.
CSRP1	1.135e-111	0.499431	0.878	0.898	4.15421e-107	.	.	downregulated	.	.	.	.	.
FAM92A	1.41306e-111	-0.220611	0.523	0.789	5.17193e-107	.	.	upregulated	.	.	.	.	.
CRABP2	2.30295e-111	0.277825	0.233	0.055	8.42902e-107	.	.	downregulated	.	.	.	.	.
CCDC68	2.52499e-111	-0.137291	0.207	0.466	9.2417e-107	.	.	upregulated	.	.	.	.	.
IQCA1	3.49649e-111	-0.0816764	0.03	0.176	1.27975e-106	.	.	upregulated	.	.	.	.	.
COX6C	3.57137e-111	-0.229205	0.996	0.997	1.30716e-106	.	.	upregulated	.	.	.	.	.
MMD	3.79132e-111	-0.129579	0.137	0.36	1.38766e-106	.	.	upregulated	.	.	.	.	.
GGT5	5.26904e-111	-0.212095	0.182	0.409	1.92852e-106	.	.	upregulated	.	.	.	.	.
CISD1	8.3172e-111	-0.217297	0.676	0.887	3.04418e-106	.	.	upregulated	.	.	.	.	.
GDF15	2.53462e-110	-0.519634	0.426	0.646	9.27698e-106	.	.	upregulated	.	.	.	.	.
ITPA	3.66157e-110	-0.192276	0.548	0.818	1.34017e-105	.	.	upregulated	.	.	.	.	.
HOMER3	4.08389e-110	-0.201044	0.615	0.856	1.49474e-105	.	.	upregulated	.	.	.	.	.
HMGN2	4.37131e-110	0.291621	0.962	0.954	1.59994e-105	.	.	downregulated	.	.	.	.	.
TUFM	9.43646e-110	-0.226195	0.853	0.963	3.45384e-105	.	.	upregulated	.	.	.	.	.
COPE	2.16012e-109	-0.234977	0.939	0.985	7.90625e-105	.	.	upregulated	.	.	.	.	.
SLC25A39	2.33955e-109	-0.20049	0.557	0.818	8.563e-105	.	.	upregulated	.	.	.	.	.
NDUFS7	3.55489e-109	-0.218992	0.683	0.887	1.30113e-104	.	.	upregulated	.	.	.	.	.
AP2B1	4.00232e-109	0.268322	0.96	0.972	1.46489e-104	.	.	downregulated	.	.	.	.	.
DAD1	4.16069e-109	-0.249898	0.977	0.993	1.52285e-104	.	.	upregulated	.	.	.	.	.
FUS	4.1765e-109	0.300848	0.921	0.887	1.52864e-104	.	.	downregulated	.	.	.	.	.
SMIM29	5.56649e-109	-0.110349	0.21	0.472	2.03739e-104	.	.	upregulated	.	.	.	.	.
MFSD10	6.21665e-109	-0.190741	0.52	0.786	2.27536e-104	.	.	upregulated	.	.	.	.	.
LARS	1.36449e-108	0.266679	0.957	0.954	4.99416e-104	.	.	downregulated	.	.	.	.	.
TALDO1	1.60284e-108	-0.262479	0.894	0.972	5.86655e-104	.	.	upregulated	.	.	.	.	.
FKBP2	3.22257e-108	-0.178723	0.491	0.777	1.17949e-103	.	.	upregulated	.	.	.	.	.
AKIP1	3.33992e-108	-0.245374	0.655	0.866	1.22244e-103	.	.	upregulated	.	.	.	.	.
FAP	4.48142e-108	-0.184315	0.168	0.386	1.64025e-103	.	.	upregulated	.	.	.	.	.
GAPDH	5.40518e-108	-0.353995	1	1	1.97835e-103	.	.	upregulated	.	.	.	.	.
NAXE	1.8006e-107	-0.279918	0.586	0.826	6.59037e-103	.	.	upregulated	.	.	.	.	.
PCSK7	3.04707e-107	0.360327	0.757	0.726	1.11526e-102	.	.	downregulated	.	.	.	.	.
PSG5	3.21151e-107	-0.177696	0.013	0.134	1.17545e-102	.	.	upregulated	.	.	.	.	.
RPL4	3.96826e-107	0.211338	1	0.999	1.45242e-102	.	.	downregulated	.	.	.	.	.
CYB5A	5.05424e-107	-0.267389	0.579	0.822	1.8499e-102	.	.	upregulated	.	.	.	.	yes
ID2	5.13138e-107	-0.196846	0.201	0.441	1.87814e-102	.	.	upregulated	.	.	.	.	.
MRPL32	7.29957e-107	-0.196779	0.621	0.859	2.67172e-102	.	.	upregulated	.	.	.	.	.
KCNQ1OT1	8.42399e-107	0.481436	0.781	0.655	3.08326e-102	.	.	downregulated	.	.	.	.	.
CUEDC2	8.73234e-107	-0.213833	0.714	0.904	3.19612e-102	.	.	upregulated	.	.	.	.	.
MRPL34	9.30075e-107	-0.202661	0.675	0.881	3.40417e-102	.	.	upregulated	.	.	.	.	.
PCBD1	1.06965e-106	-0.244113	0.718	0.889	3.91504e-102	.	.	upregulated	.	.	.	.	.
PRDX4	1.68518e-106	-0.297468	0.967	0.985	6.16793e-102	.	.	upregulated	.	.	.	.	.
POLR2I	2.40562e-106	-0.223949	0.859	0.959	8.80481e-102	.	.	upregulated	.	.	.	.	.
SPINT1	2.70691e-106	-0.174547	0.03	0.169	9.90758e-102	.	.	upregulated	.	.	.	.	.
UNC5B	2.94282e-106	0.293159	0.535	0.35	1.0771e-101	.	.	downregulated	.	.	.	.	.
PSMB7	3.46555e-106	-0.233436	0.872	0.966	1.26843e-101	.	.	upregulated	.	.	.	.	.
HDLBP	6.24344e-106	0.230505	0.997	0.998	2.28516e-101	.	.	downregulated	.	.	.	.	.
DSE	7.24894e-106	0.33726	0.977	0.953	2.65319e-101	.	.	downregulated	.	.	.	.	.
PSME2	8.7336e-106	-0.261749	0.759	0.921	3.19658e-101	.	.	upregulated	.	.	.	.	.
FKBP1A	1.29432e-105	-0.251334	0.903	0.973	4.73734e-101	.	.	upregulated	.	.	.	.	.
RNF181	3.41749e-105	-0.231843	0.878	0.965	1.25083e-100	.	.	upregulated	.	.	.	.	.
DAXX	3.7384e-105	-0.229	0.597	0.84	1.36829e-100	.	.	upregulated	.	.	.	.	yes
JOSD2	4.25241e-105	-0.21021	0.75	0.915	1.55643e-100	.	.	upregulated	.	.	.	.	.
NDN	6.6358e-105	0.193604	0.209	0.045	2.42877e-100	.	.	downregulated	.	.	.	.	.
TIMM13	6.86921e-105	-0.231942	0.944	0.982	2.5142e-100	.	.	upregulated	.	.	.	.	.
RRBP1	1.09104e-104	0.268014	0.989	0.991	3.9933e-100	.	.	downregulated	.	.	.	.	.
CD151	2.85121e-104	-0.28797	0.971	0.99	1.04357e-99	.	.	upregulated	.	.	.	.	.
GLIPR2	3.90316e-104	0.352587	0.874	0.858	1.42859e-99	.	.	downregulated	.	.	.	.	.
P4HB	7.4989e-104	-0.323767	0.989	0.996	2.74467e-99	.	.	upregulated	.	.	.	.	.
NFE4	8.25038e-104	-0.0593656	0.056	0.224	3.01972e-99	.	.	upregulated	.	.	yes	.	.
TSPAN13	8.67136e-104	-0.140409	0.206	0.445	3.17381e-99	.	.	upregulated	.	.	.	.	.
TMEM178B	8.9389e-104	-0.0883777	0.038	0.186	3.27173e-99	.	.	upregulated	.	.	.	.	.
MED13L	9.09982e-104	0.310274	0.794	0.744	3.33062e-99	.	.	downregulated	.	.	.	.	.
ARHGEF10	9.12344e-104	0.274801	0.689	0.602	3.33927e-99	.	.	downregulated	.	.	.	.	.
TMEM179B	9.21954e-104	-0.207613	0.652	0.863	3.37444e-99	.	.	upregulated	.	.	.	.	.
CXADR	1.07302e-103	-0.0718782	0.021	0.15	3.92738e-99	.	.	upregulated	.	.	.	.	.
HNRNPK	1.21141e-103	0.268409	0.994	0.996	4.43388e-99	.	.	downregulated	.	.	.	.	.
TAF10	1.22623e-103	-0.221918	0.855	0.953	4.48813e-99	.	.	upregulated	.	.	.	.	.
PINK1	1.33729e-103	-0.231658	0.562	0.796	4.8946e-99	.	.	upregulated	.	.	.	.	.
TMEM255B	2.57252e-103	-0.102363	0.167	0.398	9.41569e-99	.	.	upregulated	.	.	.	.	.
PAK2	3.07507e-103	-0.430791	0.944	0.977	1.12551e-98	.	.	upregulated	.	.	.	.	.
DGUOK	3.21687e-103	-0.209222	0.789	0.929	1.17741e-98	.	.	upregulated	.	.	.	.	.
ERAP2	4.70345e-103	-0.150347	0.357	0.656	1.72151e-98	.	.	upregulated	.	.	.	.	.
AP1S3	6.57364e-103	-0.168218	0.147	0.356	2.40602e-98	.	.	upregulated	.	.	.	.	.
PSMC5	8.40116e-103	-0.208391	0.806	0.942	3.07491e-98	.	.	upregulated	.	.	.	.	.
NBL1	1.42017e-102	-0.298238	0.711	0.887	5.19796e-98	.	.	upregulated	.	.	.	.	.
SKIL	1.42275e-102	0.326989	0.862	0.823	5.20741e-98	.	.	downregulated	.	.	yes	.	.
CAPG	1.49037e-102	-0.177065	0.377	0.649	5.45491e-98	.	.	upregulated	.	.	.	.	.
RBP1	1.49116e-102	0.679315	0.567	0.375	5.45781e-98	.	.	downregulated	.	.	.	.	.
MYL6	2.13409e-102	-0.325873	1	1	7.811e-98	.	.	upregulated	.	.	.	.	.
PITPNA-AS1	2.48648e-102	-0.101081	0.206	0.459	9.10078e-98	.	.	upregulated	.	.	.	.	.
YBX1	2.66273e-102	-0.209388	0.999	0.999	9.74587e-98	.	.	upregulated	.	.	yes	.	.
REX1BD	4.4593e-102	-0.215265	0.75	0.918	1.63215e-97	.	.	upregulated	.	.	.	.	.
TSPAN8	1.24415e-101	-0.251325	0.081	0.258	4.5537e-97	.	.	upregulated	.	.	.	.	.
BRI3	1.28375e-101	-0.293635	0.987	0.99	4.69864e-97	.	.	upregulated	.	.	.	.	.
IMP3	1.47743e-101	-0.181238	0.543	0.793	5.40755e-97	.	.	upregulated	.	.	.	.	.
GCHFR	1.53594e-101	-0.169196	0.074	0.242	5.6217e-97	.	.	upregulated	.	.	.	.	.
LEPROTL1	2.48955e-101	-0.285935	0.642	0.85	9.11202e-97	.	.	upregulated	.	.	.	.	yes
BASP1	4.09506e-101	-0.252053	0.983	0.994	1.49883e-96	.	.	upregulated	.	.	.	.	.
COPB1	4.16669e-101	0.259335	0.968	0.98	1.52505e-96	.	.	downregulated	.	.	.	.	.
ASPHD1	5.76333e-101	-0.211635	0.373	0.638	2.10944e-96	.	.	upregulated	.	.	.	.	.
CELF2	6.10097e-101	-0.184168	0.17	0.388	2.23302e-96	.	.	upregulated	.	.	.	.	.
NME3	1.1127e-100	-0.214424	0.734	0.912	4.07259e-96	.	.	upregulated	.	.	.	.	.
GRAMD1A	1.24782e-100	-0.22968	0.537	0.786	4.56716e-96	.	.	upregulated	.	.	.	.	.
TMA7	1.416e-100	-0.202617	0.999	0.999	5.18272e-96	.	.	upregulated	.	.	.	.	.
DNAJB12	1.60417e-100	-0.275485	0.634	0.838	5.87142e-96	.	.	upregulated	.	.	.	.	.
TRIP6	1.92073e-100	-0.205998	0.685	0.896	7.03007e-96	.	.	upregulated	.	.	.	.	.
MGARP	2.10504e-100	-0.375968	0.799	0.934	7.70465e-96	.	.	upregulated	.	.	.	.	.
SSBP4	2.21142e-100	-0.201274	0.597	0.842	8.09402e-96	.	.	upregulated	.	.	.	.	.
HAGH	2.54228e-100	-0.181524	0.488	0.749	9.305e-96	.	.	upregulated	.	.	.	.	.
EFEMP2	2.8275e-100	-0.272169	0.915	0.971	1.03489e-95	.	.	upregulated	.	.	.	.	.
SEC61G	3.19494e-100	-0.276106	0.997	0.997	1.16938e-95	.	.	upregulated	.	.	.	.	.
FRMD4A	3.53342e-100	0.311114	0.785	0.719	1.29327e-95	.	.	downregulated	.	.	.	.	.
BLOC1S1	6.26387e-100	-0.212885	0.89	0.966	2.29264e-95	.	.	upregulated	.	.	.	.	.
CCDC85B	6.96267e-100	-0.258762	0.919	0.977	2.54841e-95	.	.	upregulated	.	.	.	.	.
SURF1	6.99247e-100	-0.187551	0.631	0.847	2.55932e-95	.	.	upregulated	.	.	.	.	.
NRP2	8.61871e-100	0.358075	0.984	0.981	3.15453e-95	.	.	downregulated	.	.	.	.	.
ELP5	1.21712e-99	-0.12955	0.313	0.594	4.45477e-95	.	.	upregulated	.	.	.	.	.
DEF8	1.82192e-99	-0.193074	0.525	0.78	6.66842e-95	.	.	upregulated	.	.	.	.	.
CASP1	1.94361e-99	-0.0808513	0.131	0.345	7.11381e-95	.	.	upregulated	.	.	.	.	.
CDA	2.86358e-99	-0.113951	0.065	0.23	1.0481e-94	.	.	upregulated	.	.	.	.	.
MDH2	8.66156e-99	-0.226266	0.835	0.951	3.17022e-94	.	.	upregulated	.	.	.	.	.
B3GAT3	1.24709e-98	-0.150517	0.412	0.7	4.56449e-94	.	.	upregulated	.	.	.	.	.
STK32C	1.32608e-98	-0.0857015	0.154	0.38	4.85359e-94	.	.	upregulated	.	.	.	.	.
HNRNPU	1.32627e-98	0.301327	0.98	0.986	4.85428e-94	.	.	downregulated	.	.	.	.	.
CD68	1.77362e-98	-0.0795541	0.097	0.286	6.49161e-94	.	.	upregulated	.	.	.	.	.
NDUFB1	3.16663e-98	-0.3093	0.979	0.992	1.15902e-93	.	.	upregulated	.	.	.	.	.
LSM4	4.91891e-98	-0.22529	0.782	0.928	1.80037e-93	.	.	upregulated	.	.	.	.	.
RBFOX2	6.9265e-98	0.259732	0.938	0.944	2.53517e-93	.	.	downregulated	.	.	.	.	.
LRRC61	6.95587e-98	-0.11838	0.138	0.347	2.54592e-93	.	.	upregulated	.	.	.	.	.
PDPN	7.86743e-98	-0.216989	0.502	0.775	2.87956e-93	.	.	upregulated	.	.	.	.	.
MRPS36	1.14231e-97	-0.21216	0.744	0.915	4.18098e-93	.	.	upregulated	.	.	.	.	.
FUOM	1.17307e-97	-0.155222	0.347	0.614	4.29355e-93	.	.	upregulated	.	.	.	.	.
SF3B6	1.19365e-97	-0.210967	0.951	0.983	4.36887e-93	.	.	upregulated	.	.	.	.	.
NT5DC2	1.37071e-97	-0.27653	0.745	0.899	5.01694e-93	.	.	upregulated	.	.	.	.	.
NDUFAB1	1.4681e-97	-0.221152	0.895	0.963	5.3734e-93	.	.	upregulated	.	.	.	.	.
CHCHD1	2.20762e-97	-0.204855	0.781	0.934	8.08009e-93	.	.	upregulated	.	.	.	.	.
SNX6	5.39535e-97	-0.228671	0.973	0.994	1.97475e-92	.	.	upregulated	.	.	.	.	.
MRPS33	5.5721e-97	-0.202753	0.717	0.894	2.03945e-92	.	.	upregulated	.	.	.	.	.
IL15	9.26662e-97	-0.0770581	0.113	0.312	3.39167e-92	.	.	upregulated	.	.	.	.	.
LOXL1	1.18598e-96	0.36563	0.779	0.741	4.34082e-92	.	.	downregulated	.	.	.	.	.
TSEN34	1.25099e-96	-0.183181	0.592	0.839	4.57874e-92	.	.	upregulated	.	.	.	.	.
H19	1.50518e-96	0.604906	0.234	0.066	5.50912e-92	.	.	downregulated	.	.	.	.	.
EIF2S2	2.67266e-96	0.213989	0.998	0.999	9.78221e-92	.	.	downregulated	.	.	.	.	.
SYNPO	2.87265e-96	0.330056	0.828	0.741	1.05142e-91	.	.	downregulated	.	.	.	.	.
ACADVL	3.81187e-96	-0.204865	0.727	0.919	1.39518e-91	.	.	upregulated	.	.	.	.	.
MCRIP2	7.40359e-96	-0.128115	0.346	0.624	2.70979e-91	.	.	upregulated	.	.	.	.	.
PPP1R14B-AS1	1.00489e-95	-0.0888243	0.154	0.373	3.67802e-91	.	.	upregulated	.	.	.	.	.
ORMDL2	6.46085e-95	-0.172989	0.454	0.714	2.36474e-90	.	.	upregulated	.	.	.	.	.
UBC	6.79965e-95	-0.278281	1	1	2.48874e-90	.	.	upregulated	.	.	.	.	.
PDCD6	9.98871e-95	-0.204793	0.888	0.965	3.65597e-90	.	.	upregulated	.	.	.	.	.
CALR	1.00363e-94	-0.282052	0.983	0.996	3.67339e-90	.	.	upregulated	.	.	.	.	yes
NEDD9	2.2503e-94	-0.146451	0.286	0.543	8.23633e-90	.	.	upregulated	.	.	.	.	.
HSP90AA1	3.5497e-94	-0.26149	0.999	1	1.29923e-89	.	.	upregulated	.	.	.	.	.
RPL19	3.75434e-94	-0.168877	1	1	1.37413e-89	.	.	upregulated	.	.	.	.	.
AC073611.1	1.64042e-93	-0.0649138	0.103	0.295	6.00411e-89	.	.	upregulated	.	.	.	.	.
SLFN5	2.01344e-93	0.347557	0.879	0.83	7.3694e-89	.	.	downregulated	.	.	.	.	.
PMEPA1	2.56956e-93	-0.279535	0.615	0.818	9.40483e-89	.	.	upregulated	.	.	.	.	.
SNU13	2.64327e-93	-0.219677	0.956	0.983	9.67463e-89	.	.	upregulated	.	.	.	.	.
LMAN2	3.11449e-93	-0.207682	0.848	0.958	1.13993e-88	.	.	upregulated	.	.	.	.	.
HNRNPM	3.51681e-93	0.294497	0.941	0.948	1.28719e-88	.	.	downregulated	.	.	.	.	.
EPRS	6.50827e-93	0.259454	0.979	0.97	2.38209e-88	.	.	downregulated	.	.	.	.	.
MACF1	6.7819e-93	0.349079	0.981	0.987	2.48224e-88	.	.	downregulated	.	.	.	.	.
TMEM54	6.90856e-93	-0.0937909	0.186	0.414	2.5286e-88	.	.	upregulated	.	.	.	.	.
SNHG7	7.02861e-93	0.335314	0.862	0.845	2.57254e-88	.	.	downregulated	.	.	.	.	.
SPECC1	7.8901e-93	0.30367	0.84	0.832	2.88786e-88	.	.	downregulated	.	.	.	.	.
TIMM8B	1.41512e-92	-0.22152	0.94	0.979	5.1795e-88	.	.	upregulated	.	.	.	.	.
FSTL3	1.70475e-92	-0.323349	0.671	0.861	6.23954e-88	.	.	upregulated	.	.	.	.	.
WDR45B	1.76867e-92	0.250154	0.865	0.876	6.47351e-88	.	.	downregulated	.	.	.	.	.
CFL1	1.86373e-92	-0.273066	0.999	0.999	6.82144e-88	.	.	upregulated	.	.	.	.	.
SNHG14	1.86675e-92	0.378512	0.645	0.537	6.83248e-88	.	.	downregulated	.	.	.	.	.
CRNDE	2.00431e-92	0.273263	0.518	0.334	7.33599e-88	.	.	downregulated	.	.	.	.	.
ATF4	2.45343e-92	0.264005	0.991	0.974	8.9798e-88	.	.	downregulated	.	.	yes	.	.
RPS27	2.76459e-92	0.211082	1	1	1.01187e-87	.	.	downregulated	.	.	.	.	.
C12orf75	3.12109e-92	-0.332127	0.786	0.918	1.14235e-87	.	.	upregulated	.	.	.	.	.
SLC39A8	3.89378e-92	-0.100571	0.09	0.265	1.42516e-87	.	.	upregulated	.	.	.	.	.
GTF3C6	4.46965e-92	-0.201381	0.845	0.958	1.63594e-87	.	.	upregulated	.	.	.	.	.
DHCR24	5.2481e-92	-0.686502	0.447	0.666	1.92086e-87	.	.	upregulated	.	.	.	.	yes
FAM174C	7.93179e-92	-0.175284	0.561	0.806	2.90312e-87	.	.	upregulated	.	.	.	.	.
TMED1	1.04952e-91	-0.148958	0.467	0.732	3.84135e-87	.	.	upregulated	.	.	.	.	.
AC004556.3	1.1043e-91	0.113187	0.222	0.06	4.04185e-87	.	.	downregulated	.	.	.	.	.
SKP1	1.19198e-91	-0.199753	0.996	0.997	4.36278e-87	.	.	upregulated	.	.	.	.	.
NSG1	1.26484e-91	-0.27404	0.722	0.892	4.62944e-87	.	.	upregulated	.	.	.	.	.
PFDN2	1.28193e-91	-0.270849	0.943	0.981	4.692e-87	.	.	upregulated	.	.	.	.	.
CALM2	1.55524e-91	0.279492	1	1	5.69235e-87	.	.	downregulated	.	.	.	.	.
GLA	2.73096e-91	-0.0859581	0.144	0.353	9.99558e-87	.	.	upregulated	.	.	.	.	.
EMID1	4.20022e-91	-0.0746454	0.067	0.228	1.53732e-86	.	.	upregulated	.	.	.	.	.
UROS	4.66746e-91	-0.187136	0.656	0.855	1.70834e-86	.	.	upregulated	.	.	.	.	.
RPLP1	9.1887e-91	-0.165034	1	1	3.36316e-86	.	.	upregulated	.	.	.	.	.
PCDH7	1.0465e-90	-0.125876	0.21	0.446	3.83031e-86	.	.	upregulated	.	.	.	.	.
MRFAP1	1.47547e-90	-0.19085	0.975	0.992	5.40037e-86	.	.	upregulated	.	.	.	.	.
BCLAF1	1.63829e-90	0.26327	0.928	0.924	5.99632e-86	.	.	downregulated	.	.	.	.	.
CERS4	2.59696e-90	-0.0445412	0.039	0.176	9.50513e-86	.	.	upregulated	.	.	.	.	.
PSMB3	2.97063e-90	-0.21608	0.852	0.959	1.08728e-85	.	.	upregulated	.	.	.	.	.
GREM1	3.02862e-90	0.675498	0.779	0.689	1.1085e-85	.	.	downregulated	.	.	.	.	.
AP1M2	3.17975e-90	-0.104552	0.062	0.214	1.16382e-85	.	.	upregulated	.	.	.	.	.
RAPGEF4	5.82192e-90	-0.0812177	0.037	0.169	2.13088e-85	.	.	upregulated	.	.	.	.	.
CCND1	5.9357e-90	-0.390796	0.681	0.853	2.17253e-85	.	.	upregulated	.	.	.	.	.
PLCB4	7.62687e-90	0.216002	0.304	0.133	2.79151e-85	.	.	downregulated	.	.	.	.	.
METAP2	8.69037e-90	0.241298	0.992	0.993	3.18076e-85	.	.	downregulated	.	.	.	.	.
IER3	1.20393e-89	-0.382556	0.796	0.92	4.4065e-85	.	.	upregulated	.	.	.	.	.
MCL1	1.43119e-89	0.274989	0.93	0.946	5.23831e-85	.	.	downregulated	.	.	.	.	.
CDCP1	2.08427e-89	-0.172488	0.142	0.336	7.62865e-85	.	.	upregulated	.	.	.	.	.
PRKCZ	2.3352e-89	-0.0524178	0.047	0.19	8.54706e-85	.	.	upregulated	.	.	.	.	.
MRPS15	4.16201e-89	-0.194188	0.8	0.936	1.52334e-84	.	.	upregulated	.	.	.	.	.
RPS10	4.60624e-89	-0.214597	0.955	0.986	1.68593e-84	.	.	upregulated	.	.	.	.	.
GOLGA8A	5.36067e-89	0.157634	0.31	0.14	1.96206e-84	.	.	downregulated	.	.	.	.	.
SSR2	5.51163e-89	-0.203502	0.971	0.992	2.01731e-84	.	.	upregulated	.	.	.	.	.
SLIRP	1.17303e-88	-0.217606	0.969	0.988	4.29339e-84	.	.	upregulated	.	.	.	.	.
TEX29	1.63451e-88	-0.0502108	0.022	0.138	5.98248e-84	.	.	upregulated	.	.	.	.	.
SRI	2.00429e-88	-0.214456	0.877	0.959	7.33589e-84	.	.	upregulated	.	.	.	.	.
GPRC5D-AS1	2.48557e-88	-0.060553	0.083	0.255	9.09744e-84	.	.	upregulated	.	.	.	.	.
AC022613.1	2.6664e-88	-0.0842007	0.101	0.281	9.75928e-84	.	.	upregulated	.	.	.	.	.
FBN1	2.83449e-88	0.362653	0.991	0.997	1.03745e-83	.	.	downregulated	.	.	.	.	.
POLR2J	3.19013e-88	-0.195915	0.756	0.9	1.16762e-83	.	.	upregulated	.	.	.	.	.
CFH	3.91852e-88	-0.284942	0.778	0.928	1.43422e-83	.	.	upregulated	.	.	.	.	.
JAGN1	4.22745e-88	-0.168936	0.561	0.811	1.54729e-83	.	.	upregulated	.	.	.	.	.
TUBB3	4.38972e-88	-0.296001	0.519	0.744	1.60668e-83	.	.	upregulated	.	.	.	.	.
C1orf53	4.40682e-88	-0.111691	0.286	0.545	1.61294e-83	.	.	upregulated	.	.	.	.	.
TM4SF1	5.21725e-88	-0.300995	0.417	0.656	1.90957e-83	.	.	upregulated	.	.	.	.	.
IL6	5.46432e-88	-0.107537	0.07	0.226	2e-83	.	.	upregulated	.	.	.	.	.
FNDC3B	7.96786e-88	0.271495	0.967	0.974	2.91631e-83	.	.	downregulated	.	.	.	.	.
RBM3	8.92097e-88	0.247805	0.99	0.985	3.26517e-83	.	.	downregulated	.	.	.	.	.
FLNA	1.14893e-87	0.405513	0.994	0.993	4.20519e-83	.	.	downregulated	.	.	.	.	.
NEDD4L	1.36802e-87	-0.114139	0.312	0.584	5.00708e-83	.	.	upregulated	.	.	.	.	.
PXDN	1.63192e-87	0.255181	0.98	0.986	5.97297e-83	.	.	downregulated	.	.	.	.	.
CYP11A1	3.33946e-87	-0.190842	0.218	0.449	1.22228e-82	.	.	upregulated	.	.	.	.	yes
DPM3	3.55648e-87	-0.183818	0.631	0.851	1.30171e-82	.	.	upregulated	.	.	.	.	.
AGPAT2	3.563e-87	-0.147612	0.486	0.743	1.30409e-82	.	.	upregulated	.	.	.	.	.
DRAP1	3.57845e-87	-0.221693	0.947	0.989	1.30975e-82	.	.	upregulated	.	.	yes	.	.
LGALS3BP	4.39825e-87	-0.250756	0.942	0.982	1.6098e-82	.	.	upregulated	.	.	.	.	.
OGA	5.54528e-87	0.260323	0.761	0.737	2.02963e-82	.	.	downregulated	.	.	.	.	.
TCEAL4	6.09558e-87	0.265639	0.998	0.997	2.23104e-82	.	.	downregulated	.	.	.	.	.
CD81	7.24063e-87	-0.23806	0.994	0.999	2.65014e-82	.	.	upregulated	.	.	.	.	.
SERINC2	7.44504e-87	-0.154633	0.276	0.511	2.72496e-82	.	.	upregulated	.	.	.	.	.
C2orf74	7.71778e-87	0.23348	0.476	0.348	2.82478e-82	.	.	downregulated	.	.	.	.	.
TUSC2	1.31542e-86	-0.137922	0.45	0.72	4.81456e-82	.	.	upregulated	.	.	.	.	.
IGFBP7	1.55567e-86	-0.460084	1	1	5.6939e-82	.	.	upregulated	.	.	.	.	.
PAM16	1.6988e-86	-0.154762	0.495	0.757	6.21777e-82	.	.	upregulated	.	.	.	.	.
HLA-B	2.30173e-86	0.366802	1	0.998	8.42458e-82	.	.	downregulated	.	.	.	.	.
SCN1B	2.40875e-86	-0.119707	0.179	0.39	8.81627e-82	.	.	upregulated	.	.	.	.	.
MAP2K2	4.10011e-86	-0.19169	0.923	0.977	1.50068e-81	.	.	upregulated	.	.	.	.	.
MRPS28	4.49199e-86	-0.134672	0.427	0.707	1.64411e-81	.	.	upregulated	.	.	.	.	.
KRT10	1.10445e-85	-0.227912	0.949	0.979	4.04241e-81	.	.	upregulated	.	.	.	.	.
AL031666.1	1.26953e-85	-0.0721645	0.087	0.254	4.64662e-81	.	.	upregulated	.	.	.	.	.
KCTD20	1.35988e-85	0.25856	0.817	0.822	4.97731e-81	.	.	downregulated	.	.	.	.	.
RRAGA	1.42089e-85	-0.207488	0.789	0.923	5.20059e-81	.	.	upregulated	.	.	.	.	.
C5orf46	2.65468e-85	-0.424605	0.214	0.409	9.71639e-81	.	.	upregulated	.	.	.	.	.
OXLD1	3.27107e-85	-0.135329	0.439	0.712	1.19724e-80	.	.	upregulated	.	.	.	.	.
ZP1	4.65432e-85	-0.0701517	0.049	0.187	1.70353e-80	.	.	upregulated	.	.	.	.	.
TMEM140	4.84293e-85	-0.0776539	0.12	0.308	1.77256e-80	.	.	upregulated	.	.	.	.	.
DDHD1	8.25544e-85	0.34525	0.693	0.623	3.02158e-80	.	.	downregulated	.	.	.	.	.
FKBP11	1.04678e-84	-0.216101	0.667	0.867	3.83133e-80	.	.	upregulated	.	.	.	.	.
AP2M1	1.05403e-84	-0.206468	0.98	0.995	3.85787e-80	.	.	upregulated	.	.	.	.	.
ANTKMT	1.11337e-84	-0.139684	0.452	0.725	4.07504e-80	.	.	upregulated	.	.	.	.	.
LSM10	1.3915e-84	-0.170441	0.625	0.837	5.09302e-80	.	.	upregulated	.	.	.	.	.
DCTN6	1.52713e-84	-0.1484	0.503	0.775	5.58945e-80	.	.	upregulated	.	.	.	.	.
KRTCAP2	1.81375e-84	-0.228342	0.968	0.989	6.63851e-80	.	.	upregulated	.	.	.	.	.
XBP1	1.93009e-84	0.267174	0.945	0.934	7.06433e-80	.	.	downregulated	.	.	yes	.	.
PPDPF	2.1676e-84	-0.264897	0.993	0.997	7.93363e-80	.	.	upregulated	.	.	.	.	.
NEFH	3.00765e-84	-0.122889	0.306	0.562	1.10083e-79	.	.	upregulated	.	.	.	.	.
CKS2	3.4608e-84	-0.0977677	0.231	0.468	1.26669e-79	.	.	upregulated	.	.	.	.	.
HSBP1L1	3.68864e-84	-0.180691	0.519	0.766	1.35008e-79	.	.	upregulated	.	.	.	.	.
EMILIN1	3.96316e-84	0.260604	0.574	0.436	1.45056e-79	.	.	downregulated	.	.	.	.	.
IAH1	4.44059e-84	-0.192268	0.728	0.908	1.6253e-79	.	.	upregulated	.	.	.	.	.
SFTA1P	4.98058e-84	-0.208777	0.025	0.137	1.82294e-79	.	.	upregulated	.	.	.	.	.
VDAC2	7.30861e-84	-0.204767	0.963	0.987	2.67502e-79	.	.	upregulated	.	.	.	.	.
COA3	1.03748e-83	-0.170592	0.651	0.862	3.79729e-79	.	.	upregulated	.	.	.	.	.
STEAP1	1.29125e-83	-0.140125	0.256	0.488	4.7261e-79	.	.	upregulated	.	.	.	.	.
MT3	1.29967e-83	-0.102094	0.04	0.168	4.75692e-79	.	.	upregulated	.	.	.	.	.
BCAT1	1.36538e-83	0.314782	0.995	0.991	4.99742e-79	.	.	downregulated	.	.	.	.	.
CENPX	1.55762e-83	-0.150907	0.449	0.714	5.70106e-79	.	.	upregulated	.	.	yes	.	.
PEAK1	1.5788e-83	0.27928	0.769	0.773	5.77855e-79	.	.	downregulated	.	.	.	.	.
EPSTI1	1.90649e-83	-0.214662	0.582	0.832	6.97794e-79	.	.	upregulated	.	.	.	.	.
PSMA6	2.25987e-83	-0.191959	0.895	0.965	8.27134e-79	.	.	upregulated	.	.	.	.	.
ANXA4	3.05831e-83	-0.318453	0.848	0.959	1.11937e-78	.	.	upregulated	.	.	.	.	.
AGTRAP	3.16168e-83	-0.15401	0.454	0.712	1.1572e-78	.	.	upregulated	.	.	.	.	.
MRPL54	3.27208e-83	-0.190383	0.811	0.938	1.19761e-78	.	.	upregulated	.	.	.	.	.
MRPL55	3.65712e-83	-0.164117	0.597	0.825	1.33854e-78	.	.	upregulated	.	.	.	.	.
NDUFS8	4.29419e-83	-0.211153	0.891	0.964	1.57172e-78	.	.	upregulated	.	.	.	.	.
RAB9A	6.46355e-83	-0.164941	0.522	0.769	2.36572e-78	.	.	upregulated	.	.	.	.	.
SEPTIN2	7.32703e-83	0.23598	0.984	0.992	2.68177e-78	.	.	downregulated	.	.	.	.	.
CLIC3	8.92115e-83	-0.407261	0.555	0.76	3.26523e-78	.	.	upregulated	.	.	.	.	.
STC1	9.38034e-83	-0.165704	0.114	0.287	3.4333e-78	.	.	upregulated	.	.	.	.	.
CYB5R1	1.11192e-82	-0.120708	0.307	0.553	4.06972e-78	.	.	upregulated	.	.	.	.	.
TMEM14B	1.19479e-82	-0.210831	0.913	0.974	4.37304e-78	.	.	upregulated	.	.	.	.	.
PABPC1	1.47088e-82	0.218245	0.999	0.999	5.38355e-78	.	.	downregulated	.	.	.	.	.
CYLD	1.52806e-82	-0.259625	0.507	0.733	5.59286e-78	.	.	upregulated	.	.	.	.	.
UCHL1	4.83111e-82	-0.33685	0.845	0.951	1.76823e-77	.	.	upregulated	.	.	.	.	.
KCNG2	5.36944e-82	-0.0655202	0.076	0.232	1.96527e-77	.	.	upregulated	.	.	.	.	.
FCGRT	7.49361e-82	-0.233625	0.893	0.965	2.74274e-77	.	.	upregulated	.	.	.	.	.
ANKRD9	1.33958e-81	-0.0702837	0.131	0.323	4.903e-77	.	.	upregulated	.	.	.	.	.
RPL38	1.52802e-81	0.165796	1	1	5.5927e-77	.	.	downregulated	.	.	.	.	.
FAM155A	1.58499e-81	-0.0662794	0.08	0.238	5.80123e-77	.	.	upregulated	.	.	.	.	.
TMEM219	1.89839e-81	-0.190665	0.86	0.952	6.9483e-77	.	.	upregulated	.	.	.	.	.
AC016747.1	1.95823e-81	-0.111477	0.33	0.593	7.16733e-77	.	.	upregulated	.	.	.	.	.
MRPL43	2.5791e-81	-0.167901	0.723	0.898	9.43977e-77	.	.	upregulated	.	.	.	.	.
AC010457.1	3.29502e-81	-0.0590503	0.091	0.259	1.20601e-76	.	.	upregulated	.	.	.	.	.
EMC9	3.48264e-81	-0.105428	0.307	0.566	1.27468e-76	.	.	upregulated	.	.	.	.	.
COPRS	4.20015e-81	-0.185681	0.663	0.851	1.5373e-76	.	.	upregulated	.	.	.	.	.
RBM47	5.05271e-81	-0.0740504	0.061	0.204	1.84934e-76	.	.	upregulated	.	.	.	.	.
MTX1	7.14701e-81	-0.144438	0.478	0.747	2.61588e-76	.	.	upregulated	.	.	.	.	.
FAM167B	8.25715e-81	-0.07407	0.094	0.26	3.0222e-76	.	.	upregulated	.	.	.	.	.
STXBP2	8.39965e-81	-0.112396	0.317	0.579	3.07435e-76	.	.	upregulated	.	.	.	.	.
SUMO1	8.97971e-81	-0.181844	0.924	0.975	3.28666e-76	.	.	upregulated	.	.	.	.	.
DAAM1	1.05821e-80	0.33637	0.852	0.854	3.87315e-76	.	.	downregulated	.	.	.	.	.
AK1	1.42255e-80	-0.164353	0.519	0.762	5.20668e-76	.	.	upregulated	.	.	.	.	.
MOSPD1	1.44439e-80	-0.15608	0.398	0.653	5.28661e-76	.	.	upregulated	.	.	.	.	.
ENY2	1.90683e-80	-0.184157	0.959	0.987	6.97918e-76	.	.	upregulated	.	.	.	.	.
FDPS	3.944e-80	-0.259768	0.649	0.857	1.44354e-75	.	.	upregulated	.	.	.	.	yes
CADM4	5.41387e-80	-0.0937156	0.218	0.444	1.98153e-75	.	.	upregulated	.	.	.	.	.
CDC42BPA	5.53235e-80	0.2493	0.819	0.824	2.0249e-75	.	.	downregulated	.	.	.	.	.
ZEB1	6.18915e-80	0.255785	0.706	0.665	2.26529e-75	.	.	downregulated	.	.	yes	.	.
RAB13	6.57152e-80	-0.250693	0.968	0.989	2.40524e-75	.	.	upregulated	.	.	.	.	.
LDB2	6.58655e-80	-0.0726578	0.013	0.11	2.41074e-75	.	.	upregulated	.	.	.	.	.
NDUFB5	7.01027e-80	-0.178537	0.815	0.939	2.56583e-75	.	.	upregulated	.	.	.	.	.
IGFBP1	7.29826e-80	-0.200245	0.016	0.117	2.67124e-75	.	.	upregulated	.	.	.	.	.
MYL6B	7.66164e-80	-0.1878	0.79	0.924	2.80424e-75	.	.	upregulated	.	.	.	.	.
EXOSC4	8.50189e-80	-0.0825256	0.249	0.492	3.11178e-75	.	.	upregulated	.	.	.	.	.
FBXW5	9.44996e-80	-0.165179	0.604	0.827	3.45878e-75	.	.	upregulated	.	.	.	.	.
C16orf74	1.18691e-79	-0.10291	0.193	0.403	4.34422e-75	.	.	upregulated	.	.	.	.	.
NRIP1	1.72324e-79	0.327631	0.845	0.834	6.30723e-75	.	.	downregulated	.	.	.	.	.
KDELR1	2.54803e-79	-0.188483	0.981	0.995	9.32606e-75	.	.	upregulated	.	.	.	.	.
GATD3B	2.7998e-79	-0.0418954	0.033	0.152	1.02475e-74	.	.	upregulated	.	.	.	.	.
TIMMDC1	3.05586e-79	-0.175578	0.716	0.888	1.11847e-74	.	.	upregulated	.	.	.	.	.
SMPD1	3.76117e-79	-0.166656	0.499	0.748	1.37663e-74	.	.	upregulated	.	.	.	.	.
RER1	3.97139e-79	-0.188438	0.907	0.972	1.45357e-74	.	.	upregulated	.	.	.	.	.
TPGS1	4.14568e-79	-0.128567	0.425	0.699	1.51736e-74	.	.	upregulated	.	.	.	.	.
UBE2L3	5.84677e-79	-0.182429	0.915	0.974	2.13998e-74	.	.	upregulated	.	.	.	.	.
SNRPG	6.22871e-79	-0.186625	0.955	0.985	2.27977e-74	.	.	upregulated	.	.	.	.	.
GRIK2	6.96597e-79	0.199709	0.332	0.174	2.54962e-74	.	.	downregulated	.	.	.	.	.
C9orf16	7.61723e-79	-0.240481	0.93	0.967	2.78798e-74	.	.	upregulated	.	.	.	.	.
GPC6	1.22269e-78	0.334672	0.746	0.625	4.47516e-74	.	.	downregulated	.	.	.	.	.
ISCU	1.35906e-78	-0.213317	0.808	0.928	4.97428e-74	.	.	upregulated	.	.	.	.	.
PHLDB1	1.73457e-78	0.230266	0.68	0.625	6.34868e-74	.	.	downregulated	.	.	.	.	.
RAC1	2.60693e-78	-0.171733	0.996	0.999	9.54161e-74	.	.	upregulated	.	.	.	.	.
MRPS16	2.89913e-78	-0.174704	0.763	0.916	1.06111e-73	.	.	upregulated	.	.	.	.	.
DCTN3	2.98382e-78	-0.190789	0.848	0.951	1.09211e-73	.	.	upregulated	.	.	.	.	.
CYB561D2	2.99858e-78	-0.0883448	0.269	0.519	1.09751e-73	.	.	upregulated	.	.	.	.	.
PLIN3	3.46562e-78	-0.206943	0.879	0.967	1.26845e-73	.	.	upregulated	.	.	.	.	.
MT1A	4.8138e-78	-0.0581048	0.055	0.191	1.7619e-73	.	.	upregulated	.	.	.	.	.
SNHG8	5.47615e-78	-0.241648	0.961	0.991	2.00433e-73	.	.	upregulated	.	.	.	.	.
PNMA2	6.42463e-78	-0.0853805	0.117	0.291	2.35148e-73	.	.	upregulated	.	.	.	.	.
METTL23	7.1554e-78	-0.131413	0.446	0.701	2.61895e-73	.	.	upregulated	.	.	.	.	.
AC105446.1	7.32059e-78	-0.0572328	0.051	0.183	2.67941e-73	.	.	upregulated	.	.	.	.	.
POLR2F	7.46391e-78	-0.17979	0.816	0.938	2.73186e-73	.	.	upregulated	.	.	.	.	.
PSAP	7.49267e-78	0.240284	0.994	0.994	2.74239e-73	.	.	downregulated	.	.	.	.	.
MFSD12	1.29969e-77	-0.13528	0.379	0.633	4.75699e-73	.	.	upregulated	.	.	.	.	.
FBXL15	1.52046e-77	-0.11162	0.361	0.626	5.56505e-73	.	.	upregulated	.	.	.	.	.
CDH2	1.61273e-77	0.279512	0.969	0.96	5.90274e-73	.	.	downregulated	.	.	.	.	.
UQCC3	1.69597e-77	-0.151174	0.513	0.753	6.20742e-73	.	.	upregulated	.	.	.	.	.
GSS	2.01141e-77	-0.106557	0.33	0.583	7.36197e-73	.	.	upregulated	.	.	.	.	.
GALK1	2.6746e-77	-0.129862	0.414	0.675	9.78929e-73	.	.	upregulated	.	.	.	.	.
EGR1	3.31131e-77	0.332053	0.539	0.359	1.21197e-72	.	.	downregulated	.	.	yes	.	.
NECTIN2	3.32505e-77	-0.198402	0.788	0.935	1.217e-72	.	.	upregulated	.	.	.	.	.
CHMP2A	4.51408e-77	-0.202343	0.94	0.984	1.6522e-72	.	.	upregulated	.	.	.	.	.
C6orf99	4.83573e-77	-0.0606129	0.021	0.125	1.76993e-72	.	.	upregulated	.	.	.	.	.
GSTM1	6.20949e-77	0.0777436	0.144	0.025	2.27273e-72	.	.	downregulated	.	.	.	.	.
CLEC11A	6.88458e-77	-0.184884	0.657	0.863	2.51983e-72	.	.	upregulated	.	.	.	.	.
UACA	7.71175e-77	0.316939	0.929	0.938	2.82258e-72	.	.	downregulated	.	.	.	.	.
CYSTM1	8.51158e-77	-0.270213	0.506	0.721	3.11532e-72	.	.	upregulated	.	.	.	.	.
ROCK2	9.29338e-77	0.248287	0.828	0.837	3.40147e-72	.	.	downregulated	.	.	.	.	.
IKBIP	9.64055e-77	-0.222123	0.805	0.911	3.52854e-72	.	.	upregulated	.	.	.	.	.
BORCS7	1.15666e-76	-0.179422	0.674	0.865	4.23348e-72	.	.	upregulated	.	.	.	.	.
MDH1	1.3609e-76	-0.198023	0.79	0.935	4.98102e-72	.	.	upregulated	.	.	.	.	.
STARD10	1.55763e-76	-0.0767635	0.19	0.403	5.70108e-72	.	.	upregulated	.	.	.	.	.
FLRT3	1.56948e-76	-0.103101	0.042	0.163	5.74445e-72	.	.	upregulated	.	.	.	.	.
PRRC2C	2.33402e-76	0.215049	0.987	0.989	8.54275e-72	.	.	downregulated	.	.	.	.	.
DLGAP1	2.5476e-76	-0.0567195	0.002	0.076	9.32445e-72	.	.	upregulated	.	.	.	.	.
TMEM233	2.75391e-76	-0.0574834	0.017	0.116	1.00796e-71	.	.	upregulated	.	.	.	.	.
COA6	3.24653e-76	-0.140061	0.541	0.794	1.18826e-71	.	.	upregulated	.	.	.	.	.
ABHD14A	3.52486e-76	-0.087369	0.251	0.487	1.29013e-71	.	.	upregulated	.	.	.	.	.
RBM25	3.74861e-76	0.240053	0.902	0.903	1.37203e-71	.	.	downregulated	.	.	.	.	.
FGD5-AS1	4.30848e-76	0.221981	0.731	0.7	1.57695e-71	.	.	downregulated	.	.	.	.	.
TRA2B	5.05739e-76	0.236466	0.845	0.853	1.85106e-71	.	.	downregulated	.	.	.	.	.
SORD	5.08133e-76	-0.0851717	0.222	0.446	1.85982e-71	.	.	upregulated	.	.	.	.	.
IL18	5.15179e-76	-0.128267	0.019	0.117	1.88561e-71	.	.	upregulated	.	.	.	.	.
IQGAP1	5.39677e-76	0.226877	0.979	0.991	1.97527e-71	.	.	downregulated	.	.	.	.	.
GBP3	6.41543e-76	-0.135618	0.43	0.69	2.34811e-71	.	.	upregulated	.	.	.	.	.
CLEC2B	8.6896e-76	-0.133692	0.312	0.55	3.18048e-71	.	.	upregulated	.	.	.	.	.
MT1M	1.02259e-75	-0.171566	0.093	0.246	3.74277e-71	.	.	upregulated	.	.	.	.	.
SMIM26	1.28555e-75	-0.16994	0.861	0.956	4.70524e-71	.	.	upregulated	.	.	.	.	.
RANGAP1	1.49091e-75	-0.167911	0.34	0.574	5.45686e-71	.	.	upregulated	.	.	.	.	.
APLP1	1.59941e-75	-0.0811037	0.086	0.239	5.85401e-71	.	.	upregulated	.	.	.	.	.
SLC2A6	1.70004e-75	-0.0955159	0.112	0.276	6.22232e-71	.	.	upregulated	.	.	.	.	.
STK17B	1.78837e-75	0.26933	0.674	0.591	6.54561e-71	.	.	downregulated	.	.	.	.	.
ZFYVE19	1.79782e-75	-0.0643422	0.134	0.32	6.58018e-71	.	.	upregulated	.	.	.	.	.
ARHGAP1	1.80187e-75	0.239556	0.793	0.784	6.59503e-71	.	.	downregulated	.	.	.	.	.
PSMB2	1.97917e-75	-0.190806	0.846	0.95	7.24398e-71	.	.	upregulated	.	.	.	.	.
SH3GLB1	2.36705e-75	0.208951	0.973	0.986	8.66366e-71	.	.	downregulated	.	.	.	.	.
UBE2S	2.36983e-75	-0.176089	0.691	0.869	8.67381e-71	.	.	upregulated	.	.	.	.	.
CKAP5	2.42338e-75	0.374139	0.842	0.839	8.86982e-71	.	.	downregulated	.	.	.	.	.
CRYBB2	3.22907e-75	0.131988	0.264	0.112	1.18187e-70	.	.	downregulated	.	.	.	.	.
H3F3B	3.25437e-75	-0.196363	0.999	1	1.19113e-70	.	.	upregulated	.	.	.	.	.
FAM162A	4.09824e-75	-0.311238	0.829	0.929	1.5e-70	.	.	upregulated	.	.	.	.	.
AC093849.2	5.31043e-75	-0.0543643	0.08	0.232	1.94367e-70	.	.	upregulated	.	.	.	.	.
BAG2	5.40469e-75	0.27412	0.717	0.685	1.97817e-70	.	.	downregulated	.	.	.	.	.
TBL1XR1	7.0034e-75	0.261041	0.884	0.891	2.56331e-70	.	.	downregulated	.	.	.	.	.
PDXDC1	7.26639e-75	0.22989	0.738	0.721	2.65957e-70	.	.	downregulated	.	.	.	.	.
FSTL1	7.83696e-75	0.341065	0.981	0.992	2.8684e-70	.	.	downregulated	.	.	.	.	.
BNC2-AS1	9.17262e-75	-0.0474261	0.055	0.189	3.35727e-70	.	.	upregulated	.	.	.	.	.
HNRNPDL	1.5006e-74	0.247492	0.961	0.965	5.49235e-70	.	.	downregulated	.	.	.	.	.
C1orf122	1.75715e-74	-0.187004	0.895	0.964	6.43136e-70	.	.	upregulated	.	.	.	.	.
SHB	1.80614e-74	-0.129554	0.405	0.656	6.61065e-70	.	.	upregulated	.	.	.	.	.
SFT2D2	2.03863e-74	0.243898	0.731	0.708	7.46158e-70	.	.	downregulated	.	.	.	.	.
NUDT1	2.50374e-74	-0.1186	0.368	0.618	9.16395e-70	.	.	upregulated	.	.	.	.	.
SFPQ	6.2094e-74	0.249327	0.913	0.912	2.2727e-69	.	.	downregulated	.	.	.	.	.
SIPA1	6.82039e-74	-0.0798313	0.223	0.45	2.49633e-69	.	.	upregulated	.	.	.	.	.
BCAP31	7.78616e-74	-0.192431	0.84	0.937	2.84981e-69	.	.	upregulated	.	.	.	.	.
C19orf33	8.83091e-74	-0.0877742	0.114	0.281	3.2322e-69	.	.	upregulated	.	.	.	.	.
TCF7L1	1.10318e-73	0.230901	0.598	0.514	4.03775e-69	.	.	downregulated	.	.	yes	.	.
PSMB10	1.27534e-73	-0.128813	0.434	0.692	4.66786e-69	.	.	upregulated	.	.	.	.	.
ZFPM1	1.4022e-73	-0.123735	0.418	0.676	5.13219e-69	.	.	upregulated	.	.	yes	.	.
ISCA2	1.49998e-73	-0.129599	0.484	0.744	5.49008e-69	.	.	upregulated	.	.	.	.	.
FAH	1.5845e-73	-0.16684	0.488	0.721	5.79944e-69	.	.	upregulated	.	.	.	.	.
TSFM	1.83418e-73	-0.115337	0.397	0.655	6.71329e-69	.	.	upregulated	.	.	.	.	.
MEGF6	2.41876e-73	-0.0685531	0.096	0.254	8.85291e-69	.	.	upregulated	.	.	.	.	.
IFI27L2	2.8393e-73	-0.248399	0.936	0.977	1.03921e-68	.	.	upregulated	.	.	.	.	.
CYGB	3.2062e-73	-0.186062	0.287	0.488	1.1735e-68	.	.	upregulated	.	.	.	.	.
DCLK2	3.23143e-73	0.121626	0.214	0.077	1.18274e-68	.	.	downregulated	.	.	.	.	.
PKM	3.35354e-73	-0.274669	0.987	0.999	1.22743e-68	.	.	upregulated	.	.	.	.	.
EIF3J	3.71327e-73	0.220075	0.959	0.971	1.35909e-68	.	.	downregulated	.	.	.	.	.
SPAG4	4.59566e-73	-0.11748	0.192	0.379	1.68206e-68	.	.	upregulated	.	.	.	.	.
BRK1	4.61404e-73	-0.181444	0.963	0.986	1.68878e-68	.	.	upregulated	.	.	.	.	.
CPM	5.74182e-73	-0.230814	0.32	0.531	2.10156e-68	.	.	upregulated	.	.	.	.	.
CYB5R3	6.17395e-73	-0.264965	0.98	0.998	2.25973e-68	.	.	upregulated	.	.	.	.	.
MAN1B1	6.78763e-73	-0.156784	0.515	0.747	2.48434e-68	.	.	upregulated	.	.	.	.	.
LDHA	6.97849e-73	-0.442709	0.983	0.993	2.5542e-68	.	.	upregulated	.	.	.	.	.
NAMPT	7.51543e-73	-0.211786	0.597	0.831	2.75072e-68	.	.	upregulated	.	.	.	.	.
AC015802.6	1.41267e-72	0.213621	0.507	0.393	5.1705e-68	.	.	downregulated	.	.	.	.	.
MRPS18C	1.48054e-72	-0.157043	0.733	0.902	5.41891e-68	.	.	upregulated	.	.	.	.	.
HYAL2	1.64858e-72	-0.125874	0.38	0.631	6.03397e-68	.	.	upregulated	.	.	.	.	.
ZNF436-AS1	1.76927e-72	-0.0694997	0.158	0.351	6.47569e-68	.	.	upregulated	.	.	.	.	.
LRRC75A	2.08658e-72	0.187666	0.52	0.398	7.63709e-68	.	.	downregulated	.	.	.	.	.
SCO2	2.27371e-72	-0.12827	0.47	0.724	8.32202e-68	.	.	upregulated	.	.	.	.	.
FBLN5	3.00698e-72	0.401185	0.676	0.622	1.10058e-67	.	.	downregulated	.	.	.	.	.
FAAP20	6.43753e-72	-0.181553	0.828	0.941	2.3562e-67	.	.	upregulated	.	.	.	.	.
STMP1	6.43972e-72	-0.173857	0.878	0.959	2.357e-67	.	.	upregulated	.	.	.	.	.
IER2	7.05925e-72	0.356606	0.781	0.742	2.58375e-67	.	.	downregulated	.	.	.	.	.
AC011043.1	7.39508e-72	0.0820427	0.147	0.03	2.70667e-67	.	.	downregulated	.	.	.	.	.
RHOC	7.53595e-72	-0.308766	0.976	0.995	2.75823e-67	.	.	upregulated	.	.	.	.	.
TTC3	7.60506e-72	0.232111	0.995	0.996	2.78353e-67	.	.	downregulated	.	.	.	.	.
RPA3	7.65809e-72	-0.130546	0.444	0.702	2.80294e-67	.	.	upregulated	.	.	.	.	.
N4BP2L2	8.34148e-72	0.23017	0.93	0.943	3.05307e-67	.	.	downregulated	.	.	.	.	.
RRAS	1.37337e-71	-0.239307	0.885	0.957	5.02668e-67	.	.	upregulated	.	.	.	.	.
TANC1	1.39591e-71	0.235586	0.686	0.638	5.10917e-67	.	.	downregulated	.	.	.	.	.
C6orf226	2.30772e-71	-0.0668613	0.202	0.418	8.44647e-67	.	.	upregulated	.	.	.	.	.
SAMM50	2.6921e-71	-0.144993	0.525	0.769	9.85337e-67	.	.	upregulated	.	.	.	.	.
TSTA3	2.82042e-71	-0.182206	0.689	0.866	1.0323e-66	.	.	upregulated	.	.	.	.	.
HHIPL1	3.36186e-71	-0.0539286	0.067	0.204	1.23047e-66	.	.	upregulated	.	.	.	.	.
FMC1	3.72142e-71	-0.119911	0.418	0.67	1.36208e-66	.	.	upregulated	.	.	.	.	.
SWI5	3.86726e-71	-0.161976	0.62	0.827	1.41546e-66	.	.	upregulated	.	.	.	.	.
PRDX6	3.88328e-71	-0.207167	0.972	0.99	1.42132e-66	.	.	upregulated	.	.	.	.	.
CALM3	4.36415e-71	-0.202612	0.846	0.959	1.59732e-66	.	.	upregulated	.	.	.	.	.
YIPF3	4.36646e-71	-0.172415	0.804	0.933	1.59817e-66	.	.	upregulated	.	.	.	.	.
IFI6	4.85428e-71	-0.232598	0.444	0.677	1.77671e-66	.	.	upregulated	.	.	.	.	.
DHRS12	4.88689e-71	-0.0636146	0.164	0.362	1.78865e-66	.	.	upregulated	.	.	.	.	.
RRP7A	5.14362e-71	-0.108648	0.344	0.587	1.88262e-66	.	.	upregulated	.	.	.	.	.
GLRX5	5.36613e-71	-0.163251	0.835	0.93	1.96406e-66	.	.	upregulated	.	.	.	.	.
DHPS	6.65256e-71	-0.107555	0.408	0.675	2.4349e-66	.	.	upregulated	.	.	.	.	.
IFNGR2	1.14542e-70	-0.154518	0.55	0.774	4.19234e-66	.	.	upregulated	.	.	.	.	.
CPA4	1.71784e-70	-0.937323	0.445	0.624	6.28745e-66	.	.	upregulated	.	.	.	.	.
C1GALT1C1	1.84621e-70	-0.0935711	0.299	0.534	6.75732e-66	.	.	upregulated	.	.	.	.	.
COX4I1	1.87362e-70	-0.195256	0.996	0.997	6.85762e-66	.	.	upregulated	.	.	.	.	.
FUCA1	2.146e-70	-0.0999141	0.317	0.562	7.85459e-66	.	.	upregulated	.	.	.	.	.
PNISR	2.17025e-70	0.260139	0.919	0.922	7.94335e-66	.	.	downregulated	.	.	.	.	.
POLD4	2.43477e-70	-0.192385	0.862	0.948	8.9115e-66	.	.	upregulated	.	.	.	.	.
EMC7	2.64814e-70	-0.183753	0.829	0.93	9.69245e-66	.	.	upregulated	.	.	.	.	.
CHST15	2.6903e-70	-0.073224	0.184	0.385	9.84678e-66	.	.	upregulated	.	.	.	.	.
SDC2	3.08486e-70	0.262632	0.575	0.484	1.12909e-65	.	.	downregulated	.	.	.	.	.
ADAM19	3.27831e-70	0.198794	0.396	0.251	1.1999e-65	.	.	downregulated	.	.	.	.	.
QDPR	4.41327e-70	-0.108203	0.371	0.624	1.6153e-65	.	.	upregulated	.	.	.	.	.
NDUFA8	4.91525e-70	-0.16496	0.801	0.943	1.79903e-65	.	.	upregulated	.	.	.	.	.
BOLA3	5.61242e-70	-0.172718	0.614	0.819	2.0542e-65	.	.	upregulated	.	.	.	.	.
ERG28	6.46445e-70	-0.128404	0.454	0.707	2.36605e-65	.	.	upregulated	.	.	.	.	.
PEX7	6.54048e-70	-0.0521823	0.116	0.286	2.39388e-65	.	.	upregulated	.	.	.	.	.
DDX17	6.59949e-70	0.240135	0.976	0.987	2.41548e-65	.	.	downregulated	.	.	.	.	.
H3F3A	7.69949e-70	-0.199455	1	0.999	2.81809e-65	.	.	upregulated	.	.	.	.	.
PSMD3	7.9596e-70	-0.143808	0.576	0.807	2.91329e-65	.	.	upregulated	.	.	.	.	.
SEL1L3	8.40334e-70	-0.168306	0.446	0.685	3.0757e-65	.	.	upregulated	.	.	.	.	.
MTRNR2L1	1.05786e-69	0.310528	0.166	0.046	3.87186e-65	.	.	downregulated	.	.	.	.	.
BRD4	1.06107e-69	0.219774	0.922	0.947	3.88363e-65	.	.	downregulated	.	.	.	.	.
ERH	1.09153e-69	-0.169929	0.928	0.973	3.99511e-65	.	.	upregulated	.	.	.	.	.
ATXN1	1.09285e-69	0.235325	0.69	0.649	3.99993e-65	.	.	downregulated	.	.	.	.	.
ECM1	1.15666e-69	-0.115177	0.175	0.361	4.2335e-65	.	.	upregulated	.	.	.	.	.
TXNL4A	1.28486e-69	-0.174637	0.859	0.955	4.70273e-65	.	.	upregulated	.	.	.	.	.
HES2	1.66376e-69	-0.0458653	0.02	0.114	6.08954e-65	.	.	upregulated	.	.	yes	.	.
SERBP1	1.70072e-69	0.185052	0.998	0.999	6.22482e-65	.	.	downregulated	.	.	.	.	.
SEC63	1.75159e-69	0.225875	0.928	0.936	6.41098e-65	.	.	downregulated	.	.	.	.	.
WDR45	1.84286e-69	-0.122568	0.448	0.698	6.74505e-65	.	.	upregulated	.	.	.	.	.
RPL13A	2.71793e-69	0.198056	1	1	9.9479e-65	.	.	downregulated	.	.	.	.	.
C18orf32	3.83901e-69	-0.176821	0.861	0.95	1.40511e-64	.	.	upregulated	.	.	.	.	.
CFAP410	3.95083e-69	-0.0763816	0.241	0.467	1.44604e-64	.	.	upregulated	.	.	.	.	.
ANAPC16	3.97446e-69	-0.171936	0.957	0.985	1.45469e-64	.	.	upregulated	.	.	.	.	.
TRIAP1	4.20782e-69	-0.145637	0.568	0.791	1.54011e-64	.	.	upregulated	.	.	.	.	.
GYPC	4.47078e-69	-0.23593	0.967	0.994	1.63635e-64	.	.	upregulated	.	.	.	.	.
KCNMA1	6.22859e-69	0.176204	0.266	0.12	2.27973e-64	.	.	downregulated	.	.	.	.	.
RILP	6.41312e-69	-0.0478923	0.084	0.232	2.34727e-64	.	.	upregulated	.	.	.	.	.
SERPINA5	1.00919e-68	-0.191309	0.167	0.338	3.69374e-64	.	.	upregulated	.	.	.	.	.
ABCA7	1.16118e-68	-0.0454086	0.022	0.118	4.25003e-64	.	.	upregulated	.	.	.	.	.
ACAT2	1.25307e-68	-0.11127	0.185	0.373	4.58635e-64	.	.	upregulated	.	.	.	.	yes
FAM174A	1.80386e-68	-0.0862173	0.293	0.531	6.60229e-64	.	.	upregulated	.	.	.	.	.
PRR7	2.00704e-68	-0.0692265	0.192	0.393	7.34598e-64	.	.	upregulated	.	.	.	.	.
SCG5	2.13294e-68	-0.162719	0.391	0.608	7.80676e-64	.	.	upregulated	.	.	.	.	.
WDR83OS	2.55522e-68	-0.164435	0.963	0.988	9.35236e-64	.	.	upregulated	.	.	.	.	.
COA4	2.94716e-68	-0.159409	0.761	0.921	1.07869e-63	.	.	upregulated	.	.	.	.	.
DOCK1	3.33362e-68	0.209356	0.701	0.66	1.22014e-63	.	.	downregulated	.	.	.	.	.
RNASEH2C	3.6469e-68	-0.168725	0.708	0.881	1.3348e-63	.	.	upregulated	.	.	.	.	.
LSM3	3.75158e-68	-0.169751	0.862	0.949	1.37312e-63	.	.	upregulated	.	.	.	.	.
SNRPE	3.87456e-68	-0.171549	0.942	0.981	1.41813e-63	.	.	upregulated	.	.	.	.	.
ARAP2	4.74603e-68	-0.0502302	0.027	0.129	1.73709e-63	.	.	upregulated	.	.	.	.	.
ACTR2	4.9306e-68	0.239988	0.976	0.986	1.80465e-63	.	.	downregulated	.	.	.	.	.
CA12	6.4369e-68	-0.113214	0.162	0.333	2.35597e-63	.	.	upregulated	.	.	.	.	.
DCN	6.63712e-68	-0.554777	0.511	0.695	2.42925e-63	.	.	upregulated	.	.	.	.	.
P4HA1	6.85398e-68	0.275776	0.964	0.971	2.50863e-63	.	.	downregulated	.	.	.	.	.
PSMB8	7.18388e-68	-0.180405	0.794	0.924	2.62937e-63	.	.	upregulated	.	.	.	.	.
IL7R	7.37906e-68	-0.144907	0.098	0.244	2.70081e-63	.	.	upregulated	.	.	.	.	.
UBE2M	7.93473e-68	-0.168051	0.813	0.935	2.90419e-63	.	.	upregulated	.	.	.	.	.
PTPRG	8.98267e-68	0.225667	0.656	0.606	3.28775e-63	.	.	downregulated	.	.	.	.	.
FAM207A	1.14368e-67	-0.120214	0.438	0.691	4.186e-63	.	.	upregulated	.	.	.	.	.
PTPN14	1.50615e-67	0.247818	0.934	0.946	5.51267e-63	.	.	downregulated	.	.	.	.	.
CLIP1	1.57272e-67	0.241458	0.906	0.915	5.75632e-63	.	.	downregulated	.	.	.	.	.
MMP24	1.61249e-67	-0.0576584	0.042	0.154	5.90189e-63	.	.	upregulated	.	.	.	.	.
LINC02381	1.774e-67	-0.0800535	0.22	0.428	6.49301e-63	.	.	upregulated	.	.	.	.	.
RFLNA	2.27845e-67	-0.124583	0.203	0.387	8.33935e-63	.	.	upregulated	.	.	.	.	.
SDF2	2.31699e-67	-0.146459	0.604	0.822	8.48042e-63	.	.	upregulated	.	.	.	.	.
NMB	2.84265e-67	-0.0724042	0.179	0.372	1.04044e-62	.	.	upregulated	.	.	.	.	.
CCDC90B	3.15137e-67	-0.163366	0.819	0.936	1.15343e-62	.	.	upregulated	.	.	.	.	.
EIF3G	3.69994e-67	-0.178889	0.944	0.981	1.35421e-62	.	.	upregulated	.	.	.	.	.
MALSU1	3.82291e-67	-0.151724	0.675	0.861	1.39923e-62	.	.	upregulated	.	.	.	.	.
SNRPA1	3.91026e-67	-0.127366	0.454	0.703	1.43119e-62	.	.	upregulated	.	.	.	.	.
FUNDC2	4.02903e-67	-0.16621	0.662	0.857	1.47467e-62	.	.	upregulated	.	.	.	.	.
NORAD	4.38561e-67	0.24635	0.94	0.943	1.60518e-62	.	.	downregulated	.	.	.	.	.
LYPD6B	4.94876e-67	-0.0806841	0.031	0.132	1.81129e-62	.	.	upregulated	.	.	.	.	.
ARPC5L	5.45618e-67	-0.172639	0.771	0.906	1.99702e-62	.	.	upregulated	.	.	.	.	.
ANKRD37	6.09318e-67	-0.156374	0.305	0.508	2.23017e-62	.	.	upregulated	.	.	.	.	.
ARGLU1	7.05361e-67	0.233691	0.885	0.892	2.58169e-62	.	.	downregulated	.	.	.	.	.
LAMTOR1	7.18087e-67	-0.171366	0.896	0.968	2.62827e-62	.	.	upregulated	.	.	.	.	.
NTHL1	9.06486e-67	-0.0824915	0.255	0.479	3.31783e-62	.	.	upregulated	.	.	.	.	.
KRBOX1	9.81854e-67	-0.0696614	0.139	0.309	3.59368e-62	.	.	upregulated	.	.	.	.	.
PCNA	1.11928e-66	-0.186319	0.507	0.732	4.09667e-62	.	.	upregulated	.	.	.	.	.
GLG1	1.31549e-66	0.202446	0.942	0.952	4.81484e-62	.	.	downregulated	.	.	.	.	.
ARL6IP5	1.37967e-66	-0.193102	0.953	0.987	5.04973e-62	.	.	upregulated	.	.	.	.	.
SLC25A3	1.58882e-66	-0.173868	0.998	0.997	5.81523e-62	.	.	upregulated	.	.	.	.	.
SPRR2B	1.74812e-66	-0.114657	0.031	0.134	6.39829e-62	.	.	upregulated	.	.	.	.	.
SFRP4	2.62941e-66	0.589759	0.768	0.658	9.62391e-62	.	.	downregulated	.	.	.	.	.
KDELR2	3.21075e-66	-0.194215	0.967	0.988	1.17517e-61	.	.	upregulated	.	.	.	.	.
CCL26	3.68875e-66	-0.0590188	0.052	0.172	1.35012e-61	.	.	upregulated	.	.	.	.	.
GSDMD	4.1138e-66	-0.0976446	0.325	0.564	1.50569e-61	.	.	upregulated	.	.	.	.	.
MPLKIP	4.23283e-66	-0.184979	0.726	0.89	1.54926e-61	.	.	upregulated	.	.	.	.	.
YARS	5.09717e-66	0.211098	0.906	0.918	1.86562e-61	.	.	downregulated	.	.	.	.	.
PEG10	5.30659e-66	0.392098	0.59	0.459	1.94226e-61	.	.	downregulated	.	.	.	.	.
TLE4	5.41675e-66	0.317915	0.692	0.651	1.98259e-61	.	.	downregulated	.	.	.	.	.
RCAN2	5.78306e-66	-0.0499316	0.034	0.14	2.11666e-61	.	.	upregulated	.	.	.	.	.
AL445524.1	6.02657e-66	-0.0807513	0.19	0.382	2.20578e-61	.	.	upregulated	.	.	.	.	.
PRRC2B	9.74055e-66	0.24097	0.838	0.841	3.56514e-61	.	.	downregulated	.	.	.	.	.
SNX18	1.00183e-65	0.238718	0.726	0.706	3.6668e-61	.	.	downregulated	.	.	.	.	.
ACOT1	1.16581e-65	0.0830287	0.142	0.032	4.26698e-61	.	.	downregulated	.	.	.	.	.
PPIB	1.19492e-65	-0.195974	0.999	1	4.37353e-61	.	.	upregulated	.	.	.	.	.
CDK13	1.21474e-65	0.221088	0.751	0.749	4.44606e-61	.	.	downregulated	.	.	.	.	.
COX16	1.27432e-65	-0.163562	0.848	0.955	4.66413e-61	.	.	upregulated	.	.	.	.	.
PTRHD1	1.28341e-65	-0.150552	0.693	0.879	4.69741e-61	.	.	upregulated	.	.	.	.	.
GRHPR	1.30351e-65	-0.173014	0.836	0.953	4.77097e-61	.	.	upregulated	.	.	.	.	.
UBXN1	1.40364e-65	-0.161893	0.914	0.976	5.13746e-61	.	.	upregulated	.	.	.	.	.
HMGA1	1.47517e-65	-0.325969	0.598	0.786	5.39925e-61	.	.	upregulated	.	.	yes	.	.
AP001816.1	1.48218e-65	-0.0606146	0.15	0.331	5.42494e-61	.	.	upregulated	.	.	.	.	.
CLDN11	1.64806e-65	0.357013	0.661	0.513	6.03205e-61	.	.	downregulated	.	.	.	.	.
CCN4	2.21122e-65	0.307565	0.528	0.417	8.09328e-61	.	.	downregulated	.	.	.	.	.
OGT	2.26282e-65	0.216102	0.588	0.514	8.28216e-61	.	.	downregulated	.	.	.	.	.
CCDC6	2.38398e-65	0.238132	0.825	0.858	8.72559e-61	.	.	downregulated	.	.	.	.	.
LARP1	2.7727e-65	0.211339	0.891	0.917	1.01484e-60	.	.	downregulated	.	.	.	.	.
TECR	2.98732e-65	-0.120866	0.437	0.677	1.09339e-60	.	.	upregulated	.	.	.	.	.
BPTF	3.61404e-65	0.223148	0.927	0.944	1.32277e-60	.	.	downregulated	.	.	yes	.	.
CTSB	4.35007e-65	-0.270368	0.954	0.986	1.59217e-60	.	.	upregulated	.	.	.	.	.
BAD	5.87326e-65	-0.159155	0.763	0.911	2.14967e-60	.	.	upregulated	.	.	.	.	.
CTNNA1	6.12725e-65	0.213039	0.939	0.957	2.24264e-60	.	.	downregulated	.	.	.	.	.
VAMP2	7.67454e-65	-0.157935	0.562	0.784	2.80896e-60	.	.	upregulated	.	.	.	.	.
PCOLCE	7.82655e-65	0.206852	0.35	0.203	2.8646e-60	.	.	downregulated	.	.	.	.	.
HNRNPR	8.15946e-65	0.221535	0.951	0.963	2.98645e-60	.	.	downregulated	.	.	.	.	.
SLMAP	8.17313e-65	0.359371	0.684	0.677	2.99145e-60	.	.	downregulated	.	.	.	.	.
TMEM141	9.45382e-65	-0.150166	0.659	0.852	3.46019e-60	.	.	upregulated	.	.	.	.	.
PIH1D1	1.61142e-64	-0.142834	0.634	0.828	5.89794e-60	.	.	upregulated	.	.	.	.	.
TNFRSF10D	1.79758e-64	-0.145153	0.367	0.589	6.57931e-60	.	.	upregulated	.	.	.	.	.
CTSF	1.86582e-64	-0.129517	0.417	0.645	6.82908e-60	.	.	upregulated	.	.	.	.	.
COL5A1	2.03117e-64	0.17551	0.987	0.969	7.43428e-60	.	.	downregulated	.	.	.	.	.
CHST2	2.16601e-64	-0.233547	0.34	0.544	7.92781e-60	.	.	upregulated	.	.	.	.	.
SDF2L1	2.61916e-64	-0.119661	0.428	0.668	9.58638e-60	.	.	upregulated	.	.	.	.	.
AOX1	2.9051e-64	-0.1365	0.297	0.514	1.0633e-59	.	.	upregulated	.	.	.	.	.
FAM229B	2.96227e-64	-0.13525	0.587	0.805	1.08422e-59	.	.	upregulated	.	.	.	.	.
ZNRF1	3.00066e-64	-0.13546	0.555	0.786	1.09827e-59	.	.	upregulated	.	.	.	.	.
DPP4	3.31511e-64	-0.0981222	0.211	0.408	1.21336e-59	.	.	upregulated	.	.	.	.	.
LSR	3.42255e-64	-0.0518625	0.14	0.314	1.25269e-59	.	.	upregulated	.	.	.	.	.
NAA20	3.59309e-64	-0.153891	0.71	0.884	1.31511e-59	.	.	upregulated	.	.	.	.	.
STAP2	3.90321e-64	-0.0515702	0.078	0.214	1.42861e-59	.	.	upregulated	.	.	.	.	.
HOPX	4.15473e-64	-0.213133	0.133	0.291	1.52067e-59	.	.	upregulated	.	.	.	.	.
MED31	5.02157e-64	-0.108535	0.443	0.697	1.83794e-59	.	.	upregulated	.	.	.	.	.
ACKR1	5.40064e-64	-0.0562701	0.003	0.068	1.97669e-59	.	.	upregulated	.	.	.	.	.
MRPS23	6.54633e-64	-0.143973	0.65	0.846	2.39602e-59	.	.	upregulated	.	.	.	.	.
DANCR	6.85741e-64	-0.150948	0.588	0.796	2.50988e-59	.	.	upregulated	.	.	.	.	.
MRPL18	8.22421e-64	-0.155839	0.752	0.901	3.01014e-59	.	.	upregulated	.	.	.	.	.
PCAT6	1.08282e-63	-0.0579967	0.144	0.316	3.96322e-59	.	.	upregulated	.	.	.	.	.
COMTD1	1.21309e-63	-0.0866911	0.263	0.482	4.44002e-59	.	.	upregulated	.	.	.	.	.
GDF5	1.52538e-63	-0.126822	0.214	0.398	5.58304e-59	.	.	upregulated	.	.	.	.	.
AP3B1	1.92728e-63	0.208469	0.793	0.802	7.05403e-59	.	.	downregulated	.	.	.	.	.
AKR1B1	1.99953e-63	-0.268197	0.622	0.817	7.3185e-59	.	.	upregulated	.	.	.	.	.
SMC5	2.00917e-63	0.205489	0.692	0.654	7.35378e-59	.	.	downregulated	.	.	.	.	.
AR	2.01803e-63	0.225711	0.522	0.424	7.3862e-59	.	.	downregulated	.	.	yes	.	.
AGA	2.14256e-63	-0.109111	0.396	0.639	7.84198e-59	.	.	upregulated	.	.	.	.	.
B4GALT7	2.6602e-63	-0.107086	0.407	0.649	9.73658e-59	.	.	upregulated	.	.	.	.	.
TOMM20	2.75984e-63	-0.157435	0.987	0.994	1.01013e-58	.	.	upregulated	.	.	.	.	.
SFT2D1	3.46079e-63	-0.138123	0.618	0.832	1.26668e-58	.	.	upregulated	.	.	.	.	.
PDLIM4	4.05096e-63	-0.228335	0.702	0.853	1.48269e-58	.	.	upregulated	.	.	.	.	.
ACOT7	5.34039e-63	-0.116857	0.34	0.563	1.95464e-58	.	.	upregulated	.	.	.	.	.
AC089983.1	5.61452e-63	-0.0510896	0.091	0.234	2.05497e-58	.	.	upregulated	.	.	.	.	.
PRDX3	5.90619e-63	-0.180607	0.801	0.932	2.16172e-58	.	.	upregulated	.	.	.	.	.
SLC31A2	6.69314e-63	-0.0576322	0.137	0.305	2.44976e-58	.	.	upregulated	.	.	.	.	.
CAST	7.86894e-63	0.187728	0.993	0.994	2.88011e-58	.	.	downregulated	.	.	.	.	.
NDUFA6	9.11478e-63	-0.166314	0.887	0.96	3.3361e-58	.	.	upregulated	.	.	.	.	.
TGFB2	1.23191e-62	-0.205487	0.53	0.753	4.50891e-58	.	.	upregulated	.	.	.	.	.
RBBP4	1.23481e-62	0.237401	0.818	0.839	4.51954e-58	.	.	downregulated	.	.	.	.	.
WWTR1	1.69747e-62	0.236213	0.846	0.849	6.21291e-58	.	.	downregulated	.	.	.	.	.
HIST1H1C	1.86384e-62	-0.189415	0.497	0.713	6.82184e-58	.	.	upregulated	.	.	.	.	.
SH3BGRL	1.91008e-62	0.213347	0.946	0.959	6.99108e-58	.	.	downregulated	.	.	.	.	.
NMT1	2.01426e-62	0.214715	0.862	0.862	7.37239e-58	.	.	downregulated	.	.	.	.	.
COMMD1	2.0593e-62	-0.153676	0.774	0.915	7.53725e-58	.	.	upregulated	.	.	.	.	.
CNN1	2.15898e-62	0.562886	0.507	0.399	7.90209e-58	.	.	downregulated	.	.	.	.	.
SSR1	2.60955e-62	0.219341	0.906	0.921	9.5512e-58	.	.	downregulated	.	.	.	.	.
VEGFA	3.74621e-62	0.270944	0.785	0.728	1.37115e-57	.	.	downregulated	.	.	.	.	.
TMEM238	4.30371e-62	-0.0359024	0.055	0.175	1.5752e-57	.	.	upregulated	.	.	.	.	.
PGK1	4.7306e-62	-0.401047	0.951	0.985	1.73145e-57	.	.	upregulated	.	.	.	.	.
SQSTM1	4.78793e-62	-0.310187	0.976	0.995	1.75243e-57	.	.	upregulated	.	.	.	.	.
NIPAL3	4.84277e-62	-0.123638	0.355	0.577	1.7725e-57	.	.	upregulated	.	.	.	.	.
EMC3	4.92018e-62	-0.154779	0.667	0.863	1.80083e-57	.	.	upregulated	.	.	.	.	.
MYL9	5.43284e-62	0.386289	0.99	0.994	1.98847e-57	.	.	downregulated	.	.	.	.	.
SNCA	5.9004e-62	-0.0493281	0.016	0.098	2.1596e-57	.	.	upregulated	.	.	.	.	.
MED11	6.00396e-62	-0.0854471	0.326	0.562	2.19751e-57	.	.	upregulated	.	.	.	.	.
MANF	6.51662e-62	-0.166807	0.622	0.817	2.38515e-57	.	.	upregulated	.	.	.	.	.
PIN1	6.5236e-62	-0.153793	0.768	0.916	2.3877e-57	.	.	upregulated	.	.	yes	.	.
OGFOD3	6.96234e-62	-0.0836379	0.325	0.565	2.54829e-57	.	.	upregulated	.	.	.	.	.
VCP	7.57562e-62	-0.206571	0.903	0.97	2.77275e-57	.	.	upregulated	.	.	.	.	.
HOXD9	7.92028e-62	-0.0415639	0.049	0.162	2.8989e-57	.	.	upregulated	.	.	yes	.	.
PWWP3A	8.2336e-62	0.224154	0.739	0.737	3.01358e-57	.	.	downregulated	.	.	.	.	.
IER3IP1	8.42509e-62	-0.153747	0.806	0.937	3.08367e-57	.	.	upregulated	.	.	.	.	.
LASP1	8.62354e-62	0.265379	0.864	0.895	3.1563e-57	.	.	downregulated	.	.	.	.	.
RPN2	1.04998e-61	-0.211172	0.944	0.984	3.84301e-57	.	.	upregulated	.	.	.	.	.
NUDT22	1.07447e-61	-0.122808	0.506	0.744	3.93267e-57	.	.	upregulated	.	.	.	.	.
SHARPIN	1.11005e-61	-0.117628	0.499	0.741	4.06289e-57	.	.	upregulated	.	.	.	.	.
PAG1	1.63879e-61	0.185292	0.243	0.112	5.99813e-57	.	.	downregulated	.	.	.	.	.
ZNHIT2	1.69514e-61	-0.0522403	0.142	0.313	6.20438e-57	.	.	upregulated	.	.	.	.	.
DNAH11	1.70937e-61	-0.0416311	0.035	0.136	6.25645e-57	.	.	upregulated	.	.	.	.	.
EBPL	1.81401e-61	-0.172491	0.666	0.859	6.63945e-57	.	.	upregulated	.	.	.	.	.
EDIL3	1.85059e-61	0.282734	0.95	0.97	6.77334e-57	.	.	downregulated	.	.	.	.	.
S1PR3	1.94084e-61	-0.079017	0.148	0.316	7.10366e-57	.	.	upregulated	.	.	.	.	.
SAP30	2.10281e-61	-0.102284	0.327	0.551	7.6965e-57	.	.	upregulated	.	.	.	.	.
PTPMT1	2.18717e-61	-0.108352	0.478	0.723	8.00525e-57	.	.	upregulated	.	.	.	.	.
FJX1	2.211e-61	-0.15059	0.299	0.507	8.09249e-57	.	.	upregulated	.	.	.	.	.
TXN2	2.39924e-61	-0.158317	0.771	0.914	8.78145e-57	.	.	upregulated	.	.	.	.	.
SYNPO2L	2.77165e-61	-0.0813943	0.031	0.127	1.01445e-56	.	.	upregulated	.	.	.	.	.
FAM20A	3.10137e-61	-0.0834788	0.176	0.355	1.13513e-56	.	.	upregulated	.	.	.	.	.
DNAJC30	3.14605e-61	-0.072939	0.26	0.478	1.15148e-56	.	.	upregulated	.	.	.	.	.
[truncated: 4,663 more rows]
